# Supplementary material for: Cotranslational N-degron masking by acetylation promotes proteome stability in plants
Source: Nat Commun. 2022 Feb 10;13:810. doi: 10.1038/s41467-022-28414-5 (PMC8831508; doi:10.1038/s41467-022-28414-5)
Supplement: Supplementary file 4 — Supplementary Data 1 [file 41467_2022_28414_MOESM4_ESM.xlsx]

## Sheet: Supplementary Data 1
TAIR ID	Gene Description	Gene ontology (biological process)	Gene ontology (cellular component)	Gene ontology (molecular function)	N-Term	Nat Substrate	LFQ.intensity WT	LFQ.intensity WT	LFQ.intensity WT	LFQ mean WT	LFQ.intensity amiNAA10	LFQ.intensity amiNAA10	LFQ.intensity amiNAA10	LFQ mean amiNAA10	Ratio LFQ amiNAA10/WT	p-value
At1g03230	Eukaryotic aspartyl protease family protein;(source:Araport11)			aspartic-type endopeptidase activity [GO:0004190]	MASSRIIIFS	A					594170	325630	425980	448593
At1g06290	Encodes an acyl-CoA oxidase with specificity for medium chain fatty acids. The mRNA is cell-to-cell mobile.	fatty acid beta-oxidation [GO:0006635]; fatty acid beta-oxidation using acyl-CoA oxidase [GO:0033540]; lipid homeostasis [GO:0055088]; medium-chain fatty acid metabolic process [GO:0051791]	extracellular region [GO:0005576]; peroxisome [GO:0005777]	acyl-CoA oxidase activity [GO:0003997]; FAD binding [GO:0071949]; fatty acid binding [GO:0005504]; flavin adenine dinucleotide binding [GO:0050660]	MSDNRALRRA	A					429330	451380	418170	432960
At1g08450	Encodes one of three Arabidopsis calreticulins. In CRT-deficient mouse fibroblasts, this protein restores ER Ca2+ levels. Non-receptor component required for EFR-mediated immunity. Mutants show de-repressed anthocyanin accumulation in the presence of elf18, and EFR accumulation and signalling.	anthocyanin-containing compound metabolic process [GO:0046283]; defense response to bacterium [GO:0042742]; endoplasmic reticulum unfolded protein response [GO:0030968]; innate immune response-activating signal transduction [GO:0002758]; plant-type hypersensitive response [GO:0009626]; protein folding [GO:0006457]	endoplasmic reticulum [GO:0005783]; endoplasmic reticulum lumen [GO:0005788]; endoplasmic reticulum membrane [GO:0005789]; extracellular region [GO:0005576]	calcium ion binding [GO:0005509]; carbohydrate binding [GO:0030246]; unfolded protein binding [GO:0051082]	MGLPQNKLSF	A					789270	547450	644060	660260
At1g09830	glycinamide ribonucleotide synthetase (GAR synthetase) that catalyzes the conversion of phosphoribosyl amine to phosphoribosyl glycineamide	'de novo' IMP biosynthetic process [GO:0006189]; purine nucleobase biosynthetic process [GO:0009113]	chloroplast [GO:0009507]; chloroplast stroma [GO:0009570]	ATP binding [GO:0005524]; metal ion binding [GO:0046872]; phosphoribosylamine-glycine ligase activity [GO:0004637]	MSSLCASNCY	A					423410	362240	387180	390943
At1g13470	hypothetical protein (DUF1262);(source:Araport11)		extracellular region [GO:0005576]		MYVTRRLSEY	C/E/F					1591100	1516000	460840	1.18931e+06
At1g14880	PLANT CADMIUM RESISTANCE 1;(source:Araport11)		extracellular region [GO:0005576]; integral component of membrane [GO:0016021]; plasma membrane [GO:0005886]; vacuole [GO:0005773]	mRNA binding [GO:0003729]	MEAQLHAKPH	B					3292000	3640100	885370	2.60582e+06
At1g20630	Catalyzes the reduction of hydrogen peroxide using heme group as cofactor. Protects cells from toxicity by H2O2.	cellular response to nitrogen starvation [GO:0006995]; cellular response to phosphate starvation [GO:0016036]; cellular response to sulfate starvation [GO:0009970]; hydrogen peroxide catabolic process [GO:0042744]; response to abscisic acid [GO:0009737]; response to cadmium ion [GO:0046686]; response to hydrogen peroxide [GO:0042542]; response to light stimulus [GO:0009416]	cell wall [GO:0005618]; chloroplast envelope [GO:0009941]; cytoplasm [GO:0005737]; cytosol [GO:0005829]; cytosolic ribosome [GO:0022626]; mitochondrion [GO:0005739]; nucleus [GO:0005634]; peroxisome [GO:0005777]; plasma membrane [GO:0005886]	catalase activity [GO:0004096]; cobalt ion binding [GO:0050897]; heme binding [GO:0020037]	MDPYRVRPSS	B					492180	447080	449420	462893
At1g22740	GTP-binding protein Rab7	positive regulation of autophagy [GO:0010508]; programmed cell death involved in cell development [GO:0010623]; protein transport [GO:0015031]; tracheary element differentiation [GO:1905177]; xylem development [GO:0010089]	nucleus [GO:0005634]; plasma membrane [GO:0005886]; vacuolar membrane [GO:0005774]; vacuole [GO:0005773]	GTPase activity [GO:0003924]; GTP binding [GO:0005525]	MSTRRRTLLK	A					947250	976390	918800	947480
At1g23900	Encodes large subunit of the heterotetrameric adaptor protein complex AP-1. AP-1 is required for clathrin coated vesicles budding from the trans-Golgi network or plasma membrane.	Golgi to vacuole transport [GO:0006896]; intracellular protein transport [GO:0006886]; receptor-mediated endocytosis [GO:0006898]; vesicle-mediated transport [GO:0016192]	AP-1 adaptor complex [GO:0030121]; nucleus [GO:0005634]	cargo adaptor activity [GO:0140312]; clathrin adaptor activity [GO:0035615]	MNPFSSGTRL	B					195290	236020	189360	206890
At1g30630	Member of the Coat Protein I (COPI) complex is a seven-subunit coatomer complex consisting of the &#945;, &#946;, &#946;&#8242;, &#947;, &#948;, &#949;, and &#950; proteins. COPI is required for retrograde transport from the Golgi to the endoplasmic reticulum, Golgi maintenance, and cell plate formation.	endoplasmic reticulum to Golgi vesicle-mediated transport [GO:0006888]; intra-Golgi vesicle-mediated transport [GO:0006891]; protein transport [GO:0015031]; retrograde vesicle-mediated transport, Golgi to endoplasmic reticulum [GO:0006890]	COPI vesicle coat [GO:0030126]; Golgi membrane [GO:0000139]; vacuolar membrane [GO:0005774]	structural molecule activity [GO:0005198]	MASMAGPDHL	A					990410	1036300	720040	915583
At1g33030	O-methyltransferase family protein;(source:Araport11)	methylation [GO:0032259]		O-methyltransferase activity [GO:0008171]; protein dimerization activity [GO:0046983]	MEEQNLSSYA	B					291680	326610	393750	337347
At1g50370	Calcineurin-like metallo-phosphoesterase superfamily protein;(source:Araport11)		cytoplasm [GO:0005737]	protein serine/threonine phosphatase activity [GO:0004722]; protein serine phosphatase activity [GO:0106306]; protein threonine phosphatase activity [GO:0106307]; zinc ion binding [GO:0008270]	MDLDQWISKV	B					441440	475140	481000	465860
At1g50380	Prolyl oligopeptidase family protein;(source:Araport11)		cytosol [GO:0005829]	serine-type endopeptidase activity [GO:0004252]	MAESRSPPVA	A					204150	189770	197610	197177
At1g50940	Encodes the electron transfer flavoprotein ETF alpha, a putative subunit of the mitochondrial electron transfer flavoprotein complex (ETF beta is At5g43430.1) in Arabidopsis. Mutations of the ETF beta gene results in accelerated senescence and early death compared to wild-type during extended darkness.	fatty acid beta-oxidation using acyl-CoA dehydrogenase [GO:0033539]	mitochondrial matrix [GO:0005759]; mitochondrion [GO:0005739]; nucleus [GO:0005634]	copper ion binding [GO:0005507]; electron transfer activity [GO:0009055]; flavin adenine dinucleotide binding [GO:0050660]	MTRTVLLRAL	A					480710	540480	621020	547403
At1g52400	encodes a member of glycosyl hydrolase family 1, located in inducible ER bodies which were formed after wounding, required in inducible ER body formation The mRNA is cell-to-cell mobile.	abscisic acid-activated signaling pathway [GO:0009738]; abscisic acid metabolic process [GO:0009687]; carbohydrate metabolic process [GO:0005975]; defense response to fungus [GO:0050832]; glucosinolate catabolic process [GO:0019762]; positive regulation of abscisic acid-activated signaling pathway [GO:0009789]; protein polymerization [GO:0051258]; regulation of stomatal movement [GO:0010119]; res…	chloroplast [GO:0009507]; endoplasmic reticulum [GO:0005783]; endoplasmic reticulum lumen [GO:0005788]; ER body [GO:0010168]; nucleus [GO:0005634]; peroxisome [GO:0005777]; plasmodesma [GO:0009506]; vacuole [GO:0005773]	abscisic acid glucose ester beta-glucosidase activity [GO:0051993]; beta-glucosidase activity [GO:0008422]; identical protein binding [GO:0042802]	MVRFEKVHLV	A					1198300	628320	602430	809683
At1g53210	Encodes a Na+/Ca 2+ exchanger-like protein that participates in the maintenance of Ca 2+ homeostasis. The mRNA is cell-to-cell mobile.	calcium ion homeostasis [GO:0055074]; calcium ion transmembrane transport [GO:0070588]; cellular calcium ion homeostasis [GO:0006874]; cellular response to salt stress [GO:0071472]	integral component of membrane [GO:0016021]; membrane [GO:0016020]; plant-type vacuole [GO:0000325]; plasma membrane [GO:0005886]; plasmodesma [GO:0009506]; vacuolar membrane [GO:0005774]; vacuole [GO:0005773]	calcium:proton antiporter activity [GO:0015369]; calcium:sodium antiporter activity [GO:0005432]; calcium ion binding [GO:0005509]; mRNA binding [GO:0003729]	MRFRSLISLL	X					745750	715560	271480	577597
At1g59610	A high molecular weight GTPase whose GTP-binding domain shows a low homology to those of other plant dynamin-like proteins.Contains a pleckstrin homologous domain. DRP2B and DRP1A participate together in clathrin-coated vesicle formation during endocytosis. The mRNA is cell-to-cell mobile.	clathrin-dependent endocytosis [GO:0072583]; mitochondrial fission [GO:0000266]; regulation of establishment of cell polarity [GO:2000114]; response to abscisic acid [GO:0009737]; root hair initiation [GO:0048766]	cell plate [GO:0009504]; clathrin-coated endocytic vesicle [GO:0045334]; cytoplasm [GO:0005737]; cytosol [GO:0005829]; membrane [GO:0016020]; microtubule [GO:0005874]; nucleus [GO:0005634]; plasma membrane [GO:0005886]; plasmodesma [GO:0009506]; vacuole [GO:0005773]	clathrin binding [GO:0030276]; GTPase activity [GO:0003924]; GTP binding [GO:0005525]; microtubule binding [GO:0008017]	MEAIDELSQL	B					321370	257460	229090	269307
At1g60950	encodes a major leaf ferredoxin	photosynthetic acclimation [GO:0009643]; photosynthetic electron transport chain [GO:0009767]	chloroplast [GO:0009507]	2 iron, 2 sulfur cluster binding [GO:0051537]; electron transfer activity [GO:0009055]; metal ion binding [GO:0046872]	MASTALSSA	A					1691700	4558900	1558500	2.60303e+06
At1g64710	GroES-like zinc-binding alcohol dehydrogenase family protein;(source:Araport11)	formaldehyde catabolic process [GO:0046294]	cytosol [GO:0005829]	alcohol dehydrogenase activity, zinc-dependent [GO:0004024]; S-(hydroxymethyl)glutathione dehydrogenase activity [GO:0051903]; zinc ion binding [GO:0008270]	METQGKVITC	B					1075100	1431400	1495400	1.33397e+06
At1g70570	anthranilate phosphoribosyltransferase;(source:Araport11)			transferase activity, transferring glycosyl groups [GO:0016757]	MKALLNPESS	C/E/F					198070	106880	197200	167383
At1g70770	Involved in cell wall modifications resulting in resistance to the biotroph Hpa.		endoplasmic reticulum [GO:0005783]; endoplasmic reticulum membrane [GO:0005789]; Golgi apparatus [GO:0005794]; integral component of membrane [GO:0016021]; nucleus [GO:0005634]; plasma membrane [GO:0005886]; plasmodesma [GO:0009506]; vacuolar membrane [GO:0005774]	mRNA binding [GO:0003729]	MDPIESVEYN	B					2559900	3357400	1586900	2501400
At1g75040	Thaumatin-like protein involved in response to pathogens. mRNA level of the PR-5 gene (At1g75040)is significantly changed after cutting the inflorescence stem indicating the existence of a network of signal transducing pathways as other stress-regulated genes (At5g01410, At3g17800, At1g29930)do not response to the treatment. The mRNA is cell-to-cell mobile.	defense response [GO:0006952]; regulation of anthocyanin biosynthetic process [GO:0031540]; response to cadmium ion [GO:0046686]; response to UV-B [GO:0010224]; response to virus [GO:0009615]; systemic acquired resistance [GO:0009627]	apoplast [GO:0048046]; cell wall [GO:0005618]; extracellular region [GO:0005576]; mitochondrion [GO:0005739]; secretory vesicle [GO:0099503]; vacuole [GO:0005773]	mRNA binding [GO:0003729]	MANISSIHIL	A					7735200	9649000	13980000	1.04547e+07
At1g76140	Putative prolyl oligopeptidase.		chloroplast [GO:0009507]; cytosol [GO:0005829]; mitochondrion [GO:0005739]	endopeptidase activity [GO:0004175]; oligopeptidase activity [GO:0070012]; serine-type endopeptidase activity [GO:0004252]	MLTAFASHAR	C/E/F					321270	281480	341450	314733
At2g14610	PR1 gene expression is induced in response to a variety of pathogens. It is a useful molecular marker for the SAR response. Though the Genbank record for the cDNA associated to this gene is called 'PR-1-like', the sequence actually corresponds to PR1. Expression of this gene is salicylic-acid responsive.	defense response [GO:0006952]; response to vitamin B1 [GO:0010266]; response to water deprivation [GO:0009414]; systemic acquired resistance [GO:0009627]	apoplast [GO:0048046]; cell wall [GO:0005618]; extracellular space [GO:0005615]; secretory vesicle [GO:0099503]		MNFTGYSRFL	B					4720400	3662000	6321500	4901300
At2g18660	Encodes PNP-A (Plant Natriuretic Peptide A). PNPs are a class of systemically mobile molecules distantly related to expansins; their biological role has remained elusive. PNP-A contains a signal peptide domain and is secreted into the extracellular space. Co-expression analyses using microarray data suggest that PNP-A may function as a component of plant defence response and SAR in particular, an…	alternative respiration [GO:0010230]; systemic acquired resistance [GO:0009627]	apoplast [GO:0048046]; cell wall [GO:0005618]		MIKMAVKFVV	C/E/F					1069200	1032500	1349100	1.15027e+06
At2g21160	Translocon-associated protein (TRAP), alpha subunit;(source:Araport11)		chloroplast thylakoid membrane [GO:0009535]; endoplasmic reticulum [GO:0005783]; endoplasmic reticulum membrane [GO:0005789]; Golgi apparatus [GO:0005794]; integral component of membrane [GO:0016021]; mitochondrion [GO:0005739]; plasma membrane [GO:0005886]; vacuolar membrane [GO:0005774]; vacuole [GO:0005773]		MMNLRVLFLA	A					1154600	629490	275060	686383
At2g22990	sinapoylglucose:malate sinapoyltransferase. Catalyzes the formation of sinapoylmalate from sinapoylglucose. Mutants accumulate excess sinapoylglucose.	phenylpropanoid metabolic process [GO:0009698]; secondary metabolic process [GO:0019748]	secretory vesicle [GO:0099503]; vacuole [GO:0005773]	serine-type carboxypeptidase activity [GO:0004185]; sinapoylglucose-malate O-sinapoyltransferase activity [GO:0016754]; sinapoylglucose-sinapoylglucose O-sinapoyltransferase activity [GO:0047158]; transferase activity, transferring acyl groups other than amino-acyl groups [GO:0016747]	MANIIFLDQP	A					785450	478900	583600	615983
At2g24820	translocon at the inner envelope membrane of chloroplasts 55-II;(source:Araport11)	protein targeting to chloroplast [GO:0045036]	chloroplast [GO:0009507]; chloroplast envelope [GO:0009941]; chloroplast inner membrane [GO:0009706]; integral component of membrane [GO:0016021]; vacuole [GO:0005773]	2 iron, 2 sulfur cluster binding [GO:0051537]; chlorophyllide a oxygenase [overall] activity [GO:0010277]; metal ion binding [GO:0046872]	MAVPFLSSSL	A					294000	199230	184880	226037
At2g29420	Encodes glutathione transferase belonging to the tau class of GSTs. Naming convention according to Wagner et al. (2002). Induced by Salicylic acid. Independent of NPR1 for their induction by salicylic acid.	glutathione metabolic process [GO:0006749]; response to salicylic acid [GO:0009751]; toxin catabolic process [GO:0009407]	cytoplasm [GO:0005737]; cytosol [GO:0005829]	glutathione transferase activity [GO:0004364]	MAERSNSEEV	A					299170	289390	244520	277693
At2g29720	Encodes CTF2B.			FAD binding [GO:0071949]; monooxygenase activity [GO:0004497]	MSLVRPIYPF	A					1189500	1479300	1623200	1.43067e+06
At2g30140	Encodes a putative glycosyltransferase. Regulates flowering time via FLOWERING LOCUS C.	regulation of flower development [GO:0009909]	cytoplasm [GO:0005737]; cytosol [GO:0005829]; nucleus [GO:0005634]	UDP-glycosyltransferase activity [GO:0008194]	MDPNESPPNQ	B					748990	450620	443310	547640
At2g31390	Encodes a member of the fructokinase gene family. Nomenclature according to Riggs 2017 has been adopted for the family by the community (personal communication, Boernke, Callis, Granot, Boernke, and Smeekens).	fructose metabolic process [GO:0006000]; starch biosynthetic process [GO:0019252]	cytosol [GO:0005829]; peroxisome [GO:0005777]; plasma membrane [GO:0005886]	ATP binding [GO:0005524]; fructokinase activity [GO:0008865]	MASNGDKGLI	A					769000	589400	701600	686667
At2g31865	poly(ADP-ribose) glycohydrolase 2;(source:Araport11)	ATP generation from poly-ADP-D-ribose [GO:1990966]; carbohydrate metabolic process [GO:0005975]; cellular response to DNA damage stimulus [GO:0006974]; defense response to fungus [GO:0050832]; nucleotide-sugar metabolic process [GO:0009225]; regulation of DNA repair [GO:0006282]; regulation of histone modification [GO:0031056]	cytoplasm [GO:0005737]; nucleus [GO:0005634]	poly(ADP-ribose) glycohydrolase activity [GO:0004649]	MELRADLRSI	B					1031500	1360900	1282400	1.22493e+06
At2g41250	Haloacid dehalogenase-like hydrolase (HAD) superfamily protein;(source:Araport11)			hydrolase activity [GO:0016787]	MALRIRKATT	A					472550	430340	572570	491820
At2g43570	chitinase;(source:Araport11)	cell wall macromolecule catabolic process [GO:0016998]; chitin catabolic process [GO:0006032]; leaf senescence [GO:0010150]; polysaccharide catabolic process [GO:0000272]; response to amitrole [GO:0072722]; response to silver ion [GO:0010272]; response to virus [GO:0009615]; systemic acquired resistance [GO:0009627]	apoplast [GO:0048046]; secretory vesicle [GO:0099503]	chitinase activity [GO:0004568]; chitin binding [GO:0008061]	MAKPTSRNDR	A					5476500	3799200	6069300	5115000
At3g02760	Class II aaRS and biotin synthetases superfamily protein;(source:Araport11)	histidyl-tRNA aminoacylation [GO:0006427]; mitochondrial translation [GO:0032543]	cytosol [GO:0005829]; mitochondrion [GO:0005739]	ATP binding [GO:0005524]; histidine-tRNA ligase activity [GO:0004821]	MAAERSSITL	A					487140	638230	608800	578057
At3g07720	Galactose oxidase/kelch repeat superfamily protein;(source:Araport11)	nitrile biosynthetic process [GO:0080028]; response to zinc ion [GO:0010043]	cytoplasm [GO:0005737]; cytosol [GO:0005829]; nucleus [GO:0005634]	enzyme regulator activity [GO:0030234]	MAATPMEGKW	A					526050	327320	483760	445710
At3g08530	CHC2 heavy chain subunit of clathrin. Involved in vesicle mediated trafficking. Mutants show reduced rates of endocytosis and defects clathrin mediated exocytosis Mutants have increased drought tolerance due to defects in stomatal movement.	endocytosis [GO:0006897]; intracellular protein transport [GO:0006886]; receptor-mediated endocytosis [GO:0006898]; vesicle-mediated transport [GO:0016192]	chloroplast [GO:0009507]; clathrin coat of coated pit [GO:0030132]; clathrin coat of trans-Golgi network vesicle [GO:0030130]; clathrin complex [GO:0071439]; cytosol [GO:0005829]; Golgi apparatus [GO:0005794]; plasma membrane [GO:0005886]; plasmodesma [GO:0009506]	clathrin light chain binding [GO:0032051]; identical protein binding [GO:0042802]; mRNA binding [GO:0003729]; structural molecule activity [GO:0005198]	MAAANAPITM	A					1819000	1839300	1621100	1759800
At3g11820	Encodes a syntaxin localized at the plasma membrane. SYR1/PEN1 is a member of the SNARE superfamily and functions in positioning anchoring of the KAT1 K+ channel protein at the plasma membrane. Transcription is upregulated by abscisic acid, suggesting a role in ABA signaling. Also functions in non-host resistance against barley powdery mildew. It is a nonessential component of the preinvasive res…	defense response [GO:0006952]; defense response to fungus [GO:0050832]; exocytosis [GO:0006887]; intracellular protein transport [GO:0006886]; maintenance of protein location in plasma membrane [GO:0072660]; negative regulation of defense response [GO:0031348]; protein localization to plasma membrane [GO:0072659]; protein targeting to membrane [GO:0006612]; regulation of stomatal movement [GO:001…	cell plate [GO:0009504]; cytosol [GO:0005829]; endomembrane system [GO:0012505]; integral component of membrane [GO:0016021]; plasma membrane [GO:0005886]; plasmodesma [GO:0009506]; SNARE complex [GO:0031201]; trans-Golgi network [GO:0005802]	protein-membrane adaptor activity [GO:0043495]; SNAP receptor activity [GO:0005484]; SNARE binding [GO:0000149]	MNDLFSSSFS	B					430190	450230	308880	396433
At3g12050	Aha1 domain-containing protein;(source:Araport11)			ATPase activator activity [GO:0001671]; chaperone binding [GO:0051087]; Hsp90 protein binding [GO:0051879]	MAKFGEGDKR	A					369230	313690	351850	344923
At3g14930	Uroporphyrinogen decarboxylase;(source:Araport11)	chlorophyll biosynthetic process [GO:0015995]; protoporphyrinogen IX biosynthetic process [GO:0006782]; response to cadmium ion [GO:0046686]	chloroplast [GO:0009507]; chloroplast stroma [GO:0009570]	uroporphyrinogen decarboxylase activity [GO:0004853]	MSLSSPTSAC	A					1033400	640520	506980	726967
At3g15000	Encodes RIP1 (RNA-editing factor interacting protein 1). Involved in chloroplast and mitochondrial RNA editing. The mRNA is cell-to-cell mobile.	cytidine to uridine editing [GO:0016554]; mitochondrial mRNA modification [GO:0080156]; mRNA processing [GO:0006397]; RNA modification [GO:0009451]	chloroplast [GO:0009507]; cytosol [GO:0005829]; mitochondrion [GO:0005739]	cobalt ion binding [GO:0050897]; mRNA binding [GO:0003729]; protein dimerization activity [GO:0046983]; protein homodimerization activity [GO:0042803]	MATHTISRSI	A					223200	178870	200850	200973
At3g20410	calmodulin-domain protein kinase CDPK isoform 9 (CPK9)	intracellular signal transduction [GO:0035556]; peptidyl-serine phosphorylation [GO:0018105]; protein autophosphorylation [GO:0046777]; signal transduction [GO:0007165]	cytoplasm [GO:0005737]; cytosol [GO:0005829]; nucleus [GO:0005634]; plasma membrane [GO:0005886]	ATP binding [GO:0005524]; calcium-dependent protein serine/threonine kinase activity [GO:0009931]; calcium ion binding [GO:0005509]; calmodulin binding [GO:0005516]; calmodulin-dependent protein kinase activity [GO:0004683]; protein serine kinase activity [GO:0106310]; protein threonine kinase activity [GO:0106311]	MGNCFAKNHG	A					292250	196530	149090	212623
At3g25230	Encodes a a high molecular weight member of the FK506 binding protein (FKBP) family. It has three FKBP12-like domains, tetratricopeptide repeats, and a putative calmodulin binding domain. Modulates thermotolerance by interacting with HSP90.1 and affecting the accumulation of HsfA2-regulated sHSPs. Belongs to one of the 36 carboxylate clamp (CC)-tetratricopeptide repeat (TPR) proteins (Prasad 2010…	cellular heat acclimation [GO:0070370]; chaperone-mediated protein folding [GO:0061077]; protein peptidyl-prolyl isomerization [GO:0000413]	cytoplasm [GO:0005737]; nucleus [GO:0005634]	calmodulin binding [GO:0005516]; peptidyl-prolyl cis-trans isomerase activity [GO:0003755]	MDANFEMPPV	B					507900	345900	579930	477910
At3g26720	Glycosyl hydrolase family 38 protein;(source:Araport11)	mannose metabolic process [GO:0006013]	secretory vesicle [GO:0099503]; vacuolar membrane [GO:0005774]; vacuole [GO:0005773]	alpha-mannosidase activity [GO:0004559]; carbohydrate binding [GO:0030246]; metal ion binding [GO:0046872]	MAVKCFSLYL	A					283730	281780	296560	287357
At3g44100	MD-2-related lipid recognition domain-containing protein;(source:Araport11)				MAISQAQPLL	A					850810	823940	1376000	1.01692e+06
At3g44300	Encodes an enzyme that catalyzes the hydrolysis of indole-3-acetonitrile (IAN) to indole-3-acetic acid (IAA) (nitrile aminohydrolase, EC 3.5.5.1) and IAN to indole-3-acetamide (IAM) at lower levels. Mutants have reduced sensitivity to IAN and are sensitive to IAA. This enzyme likely participates in other non-auxin-related metabolic pathways. The mRNA is cell-to-cell mobile.	detoxification of nitrogen compound [GO:0051410]; indoleacetic acid biosynthetic process [GO:0009684]; response to cadmium ion [GO:0046686]	cytosol [GO:0005829]; plasma membrane [GO:0005886]	indole-3-acetonitrile nitrilase activity [GO:0080061]; indole-3-acetonitrile nitrile hydratase activity [GO:0080109]; mRNA binding [GO:0003729]; nitrilase activity [GO:0000257]; nitrile hydratase activity [GO:0018822]	MSTSENTPFN	A					2897500	1336500	2278700	2170900
At3g46440	Encodes a cytosolic isoform of UDP-glucuronic acid decarboxylase. UDP-glucuronic acid decarboxylase produces UDP-xylose, which is a substrate for many cell wall carbohydrates including hemicellulose and pectin. UDP-xylose is also known to feedback regulate several cell wall biosynthetic enzymes.	D-xylose metabolic process [GO:0042732]; UDP-D-xylose biosynthetic process [GO:0033320]	chloroplast [GO:0009507]; cytoplasm [GO:0005737]; cytosol [GO:0005829]	NAD+ binding [GO:0070403]; UDP-glucuronate decarboxylase activity [GO:0048040]	MASSDKQTSP	A					353150	347100	302040	334097
At3g47340	encodes a glutamine-dependent asparagine synthetase, the predicted ASN1 peptide contains a purF-type glutamine-binding domain, and is expressed predominantly in shoot tissues, where light has a negative effect on its mRNA accumulation. Expression is induced within 3 hours of dark treatment, in senescing leaves and treatment with exogenous photosynthesis inhibitor. Induction of gene expression was…	asparagine biosynthetic process [GO:0006529]; cellular amino acid catabolic process [GO:0009063]; cellular response to sucrose starvation [GO:0043617]; glutamine metabolic process [GO:0006541]; L-asparagine biosynthetic process [GO:0070981]; response to absence of light [GO:0009646]; response to fructose [GO:0009750]; response to glucose [GO:0009749]; response to sucrose [GO:0009744]	cytosol [GO:0005829]	asparagine synthase (glutamine-hydrolyzing) activity [GO:0004066]; ATP binding [GO:0005524]	MCGILAVLGC	A					1495600	695060	1037500	1.07605e+06
At3g48090	Component of R gene-mediated disease resistance in Arabidopsis thaliana with homology to eukaryotic lipases.	aerenchyma formation [GO:0010618]; defense response to Gram-negative bacterium [GO:0050829]; leaf abscission [GO:0060866]; lipid metabolic process [GO:0006629]; plant-type hypersensitive response [GO:0009626]; positive regulation of cell death [GO:0010942]; regulation of hydrogen peroxide metabolic process [GO:0010310]; response to hypoxia [GO:0001666]; response to singlet oxygen [GO:0000304]; sy…	cytoplasm [GO:0005737]; endoplasmic reticulum [GO:0005783]; nucleus [GO:0005634]	lipase activity [GO:0016298]; protein homodimerization activity [GO:0042803]	MAFEALTGIN	A					1125800	930710	889920	982143
At3g48170	ALDH10A9 encodes a protein that can function as a betaine aldehyde dehydrogenase in vitro. The C-terminal amino acids of this protein direct GFP to the peroxisome suggesting that ALDH10A9 accumulates in this organelle. ALDH10A9 transcript levels rise in response to ABA, NaCl, chilling, methyl viologen, and dehydration stress. The enzyme can catalyze the formation of glycine betaine in vitro, but …	response to abscisic acid [GO:0009737]; response to water deprivation [GO:0009414]	cytosol [GO:0005829]; mitochondrion [GO:0005739]; peroxisome [GO:0005777]	aldehyde dehydrogenase (NAD+) activity [GO:0004029]; betaine-aldehyde dehydrogenase activity [GO:0008802]	MAITVPRRQL	A					832600	419820	423270	558563
At3g51840	Encodes a short-chain acyl-CoA oxidase, which catalyzes the first step of peroxisomal fatty acid beta-oxidation during early, post-germinative growth in oilseed species. Null mutants virtually lack short-chain acyl-CoA and are resistant to 2,4-dichlorophenoxybutyric acid, which is converted to the herbicide and auxin analogue 2,4-dichlorophenoxyacetic acid by beta-oxidation. Despite the almost co…	embryo development ending in seed dormancy [GO:0009793]; fatty acid beta-oxidation [GO:0006635]; short-chain fatty acid metabolic process [GO:0046459]	cytosol [GO:0005829]; glyoxysome [GO:0009514]; peroxisome [GO:0005777]	acyl-CoA dehydrogenase activity [GO:0003995]; acyl-CoA oxidase activity [GO:0003997]; flavin adenine dinucleotide binding [GO:0050660]	MAVLSSADRA	A					888490	763690	894680	848953
At3g54960	Encodes a protein disulfide isomerase-like (PDIL) protein, a member of a multigene family within the thioredoxin (TRX) superfamily. Transcript levels for this gene are up-regulated in response to three different chemical inducers of ER stress (dithiothreitol, beta-mercaptoethanol, and tunicamycin). Neither AtIRE1-2 nor AtbZIP60 appear to be required for this response.	protein folding [GO:0006457]; response to endoplasmic reticulum stress [GO:0034976]	cytosol [GO:0005829]; endoplasmic reticulum [GO:0005783]; endoplasmic reticulum lumen [GO:0005788]; secretory vesicle [GO:0099503]; vacuolar membrane [GO:0005774]	protein disulfide isomerase activity [GO:0003756]	MASSSTSISL	A					509280	536440	290400	445373
At3g57520	SIP2 encodes a raffinose-specific alpha-galactosidase that catalyzes the breakdown of raffinose into alpha-galatose and sucrose. This enzyme may function in unloading raffinose from the phloem as part of sink metabolism. Although it was originally predicted to act as a raffinose synthase (RS), that activity was not observed for recombinant SIP2.	raffinose catabolic process [GO:0034484]; response to karrikin [GO:0080167]; response to oxidative stress [GO:0006979]	plasmodesma [GO:0009506]	raffinose alpha-galactosidase activity [GO:0052692]; transferase activity, transferring glycosyl groups [GO:0016757]	MTITSNISVQ	A					334530	308910	379520	340987
At3g58750	Encodes a peroxisomal citrate synthase that is expressed throughout seedling and shoot development.	carbohydrate metabolic process [GO:0005975]; fatty acid beta-oxidation [GO:0006635]; tricarboxylic acid cycle [GO:0006099]	cytosol [GO:0005829]; mitochondrial matrix [GO:0005759]; peroxisome [GO:0005777]; plasmodesma [GO:0009506]; secretory vesicle [GO:0099503]	citrate (Si)-synthase activity [GO:0004108]	MEISQRVKAR	B					272010	388030	378250	346097
At3g60340	alpha/beta-Hydrolases superfamily protein;(source:Araport11)		cytosol [GO:0005829]; intracellular membrane-bounded organelle [GO:0043231]; vacuole [GO:0005773]	palmitoyl hydrolase activity [GO:0098599]; thiolester hydrolase activity [GO:0016790]	MDFLKATIIV	B					376770	313290	338350	342803
At4g00620	Amino acid dehydrogenase family protein;(source:Araport11)	photorespiration [GO:0009853]; tetrahydrofolate interconversion [GO:0035999]	chloroplast [GO:0009507]; cytosol [GO:0005829]	methenyltetrahydrofolate cyclohydrolase activity [GO:0004477]; methylenetetrahydrofolate dehydrogenase (NADP+) activity [GO:0004488]	MASMMFTDCS	A					462780	519690	531590	504687
At4g01870	tolB protein-like protein;(source:Araport11)	proteolysis [GO:0006508]			METPKGTIIF	B					1492900	754570	1095300	1.11426e+06
At4g04910	N-ethylmaleimide sensitive factor that can functionally complement yeast SEC18 AAA+ ATPase activity. Mutants show defects in intracellular vesicle mediated transport. Appears to affect cycling of PIN1 (and probably other proteins.)	Golgi organization [GO:0007030]; Golgi to plasma membrane protein transport [GO:0043001]; Golgi vesicle docking [GO:0048211]; intra-Golgi vesicle-mediated transport [GO:0006891]; SNARE complex disassembly [GO:0035494]	cytosol [GO:0005829]; Golgi apparatus [GO:0005794]; Golgi stack [GO:0005795]; plasma membrane [GO:0005886]; plasmodesma [GO:0009506]; vacuole [GO:0005773]	ATPase activity [GO:0016887]; ATP binding [GO:0005524]; metal ion binding [GO:0046872]	MAGRYGSQVM	A					622570	408050	324600	451740
At4g13780	methionine-tRNA ligase, putative / methionyl-tRNA synthetase, putative / MetRS;(source:Araport11)	methionyl-tRNA aminoacylation [GO:0006431]; response to cadmium ion [GO:0046686]; tRNA aminoacylation for protein translation [GO:0006418]	cytosol [GO:0005829]	ATP binding [GO:0005524]; methionine-tRNA ligase activity [GO:0004825]; tRNA binding [GO:0000049]	MEDDGKSSPK	B					443040	325250	297950	355413
At4g15560	Encodes a protein with 1-deoxyxylulose 5-phosphate synthase activity involved in the MEP pathway. It is essential for chloroplast development in Arabidopsis	1-deoxy-D-xylulose 5-phosphate biosynthetic process [GO:0052865]; chlorophyll biosynthetic process [GO:0015995]; isopentenyl diphosphate biosynthetic process, methylerythritol 4-phosphate pathway [GO:0019288]; terpenoid biosynthetic process [GO:0016114]; thiamine biosynthetic process [GO:0009228]	chloroplast [GO:0009507]; chloroplast stroma [GO:0009570]	1-deoxy-D-xylulose-5-phosphate synthase activity [GO:0008661]; identical protein binding [GO:0042802]; metal ion binding [GO:0046872]; transferase activity, transferring aldehyde or ketonic groups [GO:0016744]	MASSAFAFPS	A					263210	285520	438090	328940
At4g16260	Encodes a putative beta-1,3-endoglucanase that interacts with the 30C02 cyst nematode effector. May play a role in host defense.	carbohydrate metabolic process [GO:0005975]; defense response to fungus [GO:0050832]; defense response to nematode [GO:0002215]	anchored component of plasma membrane [GO:0046658]; cell wall [GO:0005618]; extracellular region [GO:0005576]; secretory vesicle [GO:0099503]; vacuolar membrane [GO:0005774]	glucan endo-1,3-beta-D-glucosidase activity [GO:0042973]	MTTLFLLIAL	A					2030200	710640	1264300	1.33505e+06
AT4G19006	Proteasome component (PCI) domain protein;(source:Araport11)	proteasome assembly [GO:0043248]; protein catabolic process [GO:0030163]; ubiquitin-dependent protein catabolic process [GO:0006511]	cytosol [GO:0005829]; nucleus [GO:0005634]; proteasome complex [GO:0000502]; proteasome regulatory particle, lid subcomplex [GO:0008541]	structural molecule activity [GO:0005198]	MAAKKVFGSA	A					251790	420560	199830	290727
At4g20960	encodes diaminohydroxyphosphoribosylaminopyrimidine deaminase catalyzing the second step in the riboflavin biosynthesis	riboflavin biosynthetic process [GO:0009231]	chloroplast [GO:0009507]; chloroplast stroma [GO:0009570]	diaminohydroxyphosphoribosylaminopyrimidine deaminase activity [GO:0008835]; zinc ion binding [GO:0008270]	MQISCLPISI	B					152230	141110	350050	214463
At4g21150	ribophorin II (RPN2) family protein;(source:Araport11)	protein N-linked glycosylation [GO:0006487]; response to cold [GO:0009409]	cytosol [GO:0005829]; endoplasmic reticulum [GO:0005783]; Golgi apparatus [GO:0005794]; integral component of membrane [GO:0016021]; mitochondrion [GO:0005739]; oligosaccharyltransferase complex [GO:0008250]; plant-type cell wall [GO:0009505]; plasma membrane [GO:0005886]; plasmodesma [GO:0009506]; vacuolar membrane [GO:0005774]		MMAGGNVRFL	A					2038200	1522900	607420	1.38951e+06
At4g36760	Arabidopsis aminopeptidase P1 The mRNA is cell-to-cell mobile.	auxin polar transport [GO:0009926]	cytoplasm [GO:0005737]; cytosol [GO:0005829]; endoplasmic reticulum [GO:0005783]; plasma membrane [GO:0005886]	aminopeptidase activity [GO:0004177]; manganese ion binding [GO:0030145]; metalloaminopeptidase activity [GO:0070006]; N-1-naphthylphthalamic acid binding [GO:0010013]; zinc ion binding [GO:0008270]	MSEILSSLRS	A					561790	493790	646940	567507
At4g38225	glycerol kinase;(source:Araport11)		chloroplast [GO:0009507]	kinase activity [GO:0016301]	MLSSSGSSLL	C/E/F					391110	331530	399130	373923
At5g08530	51 kDa subunit of complex I;(source:Araport11)	mitochondrial electron transport, NADH to ubiquinone [GO:0006120]	mitochondrial respiratory chain complex I [GO:0005747]; mitochondrion [GO:0005739]; plasma membrane [GO:0005886]	4 iron, 4 sulfur cluster binding [GO:0051539]; FMN binding [GO:0010181]; metal ion binding [GO:0046872]; NAD binding [GO:0051287]; NADH dehydrogenase (ubiquinone) activity [GO:0008137]	MAPVRGILGL	A					871680	660690	489560	673977
At5g10760	Eukaryotic aspartyl protease family protein;(source:Araport11)	systemic acquired resistance [GO:0009627]	apoplast [GO:0048046]	aspartic-type endopeptidase activity [GO:0004190]	MSIMRNFLSM	A					1838800	1527100	1519300	1628400
At5g10840	Endomembrane protein 70 protein family;(source:Araport11)	protein localization to membrane [GO:0072657]	endosome [GO:0005768]; endosome membrane [GO:0010008]; Golgi apparatus [GO:0005794]; Golgi medial cisterna [GO:0005797]; Golgi membrane [GO:0000139]; integral component of membrane [GO:0016021]; membrane [GO:0016020]; plant-type cell wall [GO:0009505]; trans-Golgi network [GO:0005802]; vacuolar membrane [GO:0005774]		MAMEFLRSSR	A					904190	854480	413760	724143
At5g12470	UvrABC system C protein, putative (DUF3411);(source:Araport11)	multicellular organism development [GO:0007275]	chloroplast [GO:0009507]; chloroplast envelope [GO:0009941]; chloroplast inner membrane [GO:0009706]; integral component of membrane [GO:0016021]; mitochondrion [GO:0005739]; plastid [GO:0009536]		MAIASCFFCV	A					179820	187250	152370	173147
At5g13520	peptidase M1 family protein;(source:Araport11)	leukotriene biosynthetic process [GO:0019370]	cytosol [GO:0005829]	epoxide hydrolase activity [GO:0004301]; metallopeptidase activity [GO:0008237]; zinc ion binding [GO:0008270]	MAPIDPHSFT	A					360470	354980	436810	384087
At5g14800	Delta 1-pyrroline-5-carboxylate reductase, catalyzes the final step in proline biosynthesis from glutamate and ornithine.In situ hybridization indicated that under normal growth conditions, the highest concentration of P5CR transcripts occurs in the cortical parenchyma, phloem, vascular cambium and pith parenchyma in the vicinity of the protoxylem. Single gene in Arabidopsis.	L-proline biosynthetic process [GO:0055129]; response to heat [GO:0009408]; response to salt stress [GO:0009651]	cell wall [GO:0005618]; cytosol [GO:0005829]	pyrroline-5-carboxylate reductase activity [GO:0004735]	MEILPIPAES	B					539540	891290	459240	630023
At5g20230	Encodes a Al-stress-induced gene. Along with TCF, it promotes lignin biosynthesis in response to cold stress. The mRNA is cell-to-cell mobile.	aluminum cation transport [GO:0015690]; cellular response to cold [GO:0070417]; cellular response to hypoxia [GO:0071456]; regulation of lignin biosynthetic process [GO:1901141]; response to absence of light [GO:0009646]; response to oomycetes [GO:0002239]; response to oxidative stress [GO:0006979]	anchored component of membrane [GO:0031225]; anchored component of plasma membrane [GO:0046658]; plasma membrane [GO:0005886]; plastid [GO:0009536]; vacuole [GO:0005773]	electron transfer activity [GO:0009055]; metal ion binding [GO:0046872]	MAGVFKTVTF	A					1044400	1141300	1146700	1110800
At5g38830	Cysteinyl-tRNA synthetase, class Ia family protein;(source:Araport11)	cysteinyl-tRNA aminoacylation [GO:0006423]; response to cadmium ion [GO:0046686]	cytoplasm [GO:0005737]; cytosol [GO:0005829]	ATP binding [GO:0005524]; cysteine-tRNA ligase activity [GO:0004817]; metal ion binding [GO:0046872]	MEAEKMELKL	B					803150	664690	1128300	865380
At5g41970	Metal-dependent protein hydrolase;(source:Araport11)				MMFSVTKGLI	A					294110	238240	255810	262720
At5g49460	One of the two genes encoding subunit B of the cytosolic enzyme ATP Citrate Lyase (ACL)	acetyl-CoA biosynthetic process [GO:0006085]; fatty acid biosynthetic process [GO:0006633]	citrate lyase complex [GO:0009346]; cytosol [GO:0005829]; plasma membrane [GO:0005886]	ATP binding [GO:0005524]; ATP citrate synthase activity [GO:0003878]; metal ion binding [GO:0046872]	MATGQLFSRT	A					233580	403790	199550	278973
At5g52640	Encodes a cytosolic heat shock protein AtHSP90.1. AtHSP90.1 interacts with disease resistance signaling components SGT1b and RAR1 and is required for RPS2-mediated resistance. The mRNA is cell-to-cell mobile.	cellular response to heat [GO:0034605]; chaperone-mediated protein folding [GO:0061077]; defense response to bacterium [GO:0042742]; innate immune response [GO:0045087]; protein folding [GO:0006457]; protein stabilization [GO:0050821]	cytosol [GO:0005829]; perinuclear region of cytoplasm [GO:0048471]; plasma membrane [GO:0005886]; protein-containing complex [GO:0032991]	ATPase activity [GO:0016887]; ATP binding [GO:0005524]; unfolded protein binding [GO:0051082]	MADAETFAFQ	A					686100	1157000	645100	829400
At5g56680	Encodes a putative cytosolic asparaginyl-tRNA synthetase. The mRNA is cell-to-cell mobile.	asparaginyl-tRNA aminoacylation [GO:0006421]; embryo development ending in seed dormancy [GO:0009793]; response to cadmium ion [GO:0046686]	chloroplast [GO:0009507]; cytosol [GO:0005829]; mitochondrion [GO:0005739]; plastid [GO:0009536]	asparagine-tRNA ligase activity [GO:0004816]; ATP binding [GO:0005524]; DNA binding [GO:0003677]	MADEIVPPAT	A					270620	249390	252080	257363
At5g58060	Constitutively expressed SNARE protein of the YKT6 family.	protein transport [GO:0015031]; vesicle-mediated transport [GO:0016192]	integral component of membrane [GO:0016021]; plasma membrane [GO:0005886]		MKITALLVLK	C/E/F					726820	833580	717950	759450
AtCg01090	Encodes subunit of the chloroplast NAD(P)H dehydrogenase complex	photosynthesis [GO:0015979]; photosynthesis, light reaction [GO:0019684]	chloroplast [GO:0009507]; chloroplast thylakoid membrane [GO:0009535]; plastid [GO:0009536]	4 iron, 4 sulfur cluster binding [GO:0051539]; iron ion binding [GO:0005506]; NADH dehydrogenase (ubiquinone) activity [GO:0008137]; NADPH dehydrogenase activity [GO:0003959]; quinone binding [GO:0048038]	MLPMITGFMN	C/E/F					195590	307490	150020	217700
At3g57260	beta 1,3-glucanase	carbohydrate metabolic process [GO:0005975]; response to cold [GO:0009409]; systemic acquired resistance [GO:0009627]	anchored component of plasma membrane [GO:0046658]; apoplast [GO:0048046]; cell wall [GO:0005618]; cytosol [GO:0005829]; endoplasmic reticulum [GO:0005783]; secretory vesicle [GO:0099503]; vacuole [GO:0005773]	cellulase activity [GO:0008810]; glucan endo-1,3-beta-D-glucosidase activity [GO:0042973]; glucan exo-1,3-beta-glucosidase activity [GO:0004338]	MSESRSLASP	A	292230	170360	160630	207740	9306600	3888200	10711000	7968600	38.3585	0.032163
At4g24190	encodes an ortholog of GRP94, an ER-resident HSP90-like protein and is involved in regulation of meristem size and organization. Single and double mutant analyses suggest that SHD may be required for the correct folding and/or complex formation of CLV proteins. Lines carrying recessive mutations in this locus exhibits expanded shoot meristems, disorganized root meristems, and defective pollen tub…	protein folding [GO:0006457]; protein secretion [GO:0009306]; regulation of meristem growth [GO:0010075]; regulation of meristem structural organization [GO:0009934]; response to cadmium ion [GO:0046686]; response to cold [GO:0009409]; response to endoplasmic reticulum stress [GO:0034976]; response to salt stress [GO:0009651]; response to water deprivation [GO:0009414]	chloroplast [GO:0009507]; cytosol [GO:0005829]; endoplasmic reticulum [GO:0005783]; endoplasmic reticulum lumen [GO:0005788]; mitochondrion [GO:0005739]; nucleus [GO:0005634]; perinuclear region of cytoplasm [GO:0048471]; plasma membrane [GO:0005886]; plasmodesma [GO:0009506]; secretory vesicle [GO:0099503]; vacuolar membrane [GO:0005774]; vacuole [GO:0005773]	ATPase activity [GO:0016887]; ATP binding [GO:0005524]; unfolded protein binding [GO:0051082]	MRKRTLVSVL	X	874360	4819900	2135800	2610020	15871000	44630000	43745000	3.47487e+07	13.3136	0.0322745
At3g49120	Class III peroxidase Perx34. Expressed in roots, leaves and stems. Located in the cell wall. Involved in cell elongation. Expression activated by light. May play a role in generating H2O2 during defense response. The mRNA is cell-to-cell mobile.	defense response [GO:0006952]; defense response to bacterium [GO:0042742]; defense response to fungus [GO:0050832]; hydrogen peroxide catabolic process [GO:0042744]; pattern recognition receptor signaling pathway [GO:0002221]; reactive oxygen species metabolic process [GO:0072593]; response to light stimulus [GO:0009416]; response to oxidative stress [GO:0006979]; unidimensional cell growth [GO:0…	apoplast [GO:0048046]; cell wall [GO:0005618]; cytosol [GO:0005829]; Golgi apparatus [GO:0005794]; plant-type cell wall [GO:0009505]; secretory vesicle [GO:0099503]; vacuolar membrane [GO:0005774]; vacuole [GO:0005773]	heme binding [GO:0020037]; metal ion binding [GO:0046872]; peroxidase activity [GO:0004601]	MHFSSSSTSS	X	439970	640950	352580	477833	6132500	4298900	7485500	5972300	12.4987	0.0160241
At1g02930	Encodes glutathione transferase belonging to the phi class of GSTs. Naming convention according to Wagner et al. (2002).	defense response to bacterium [GO:0042742]; glutathione metabolic process [GO:0006749]; response to cadmium ion [GO:0046686]; response to oxidative stress [GO:0006979]; response to water deprivation [GO:0009414]; toxin catabolic process [GO:0009407]	cell wall [GO:0005618]; cytoplasm [GO:0005737]; cytosol [GO:0005829]; extracellular region [GO:0005576]; mitochondrion [GO:0005739]; plasmodesma [GO:0009506]; vacuole [GO:0005773]	camalexin binding [GO:2001147]; cobalt ion binding [GO:0050897]; copper ion binding [GO:0005507]; glutathione binding [GO:0043295]; glutathione transferase activity [GO:0004364]; quercitrin binding [GO:2001227]	MAGIKVFGHP	A	2218600	820110	735200	1257970	11480000	9837100	11224000	1.0847e+07	8.62265	0.00112377
At2g47130	Encodes a short-chain dehydrogenase/reductase that is not involved in ABA biosynthesis but plays an important role in plant defense response to bacteria.	defense response to bacterium [GO:0042742]; plant-type hypersensitive response [GO:0009626]		oxidoreductase activity [GO:0016491]	MSGLRLDGKI	A	610290	658900	463480	577557	3301300	6303200	5054300	4.88627e+06	8.46024	0.0189737
At1g02920	Encodes glutathione transferase belonging to the phi class of GSTs. Naming convention according to Wagner et al. (2002).	defense response to bacterium [GO:0042742]; defense response to fungus [GO:0050832]; glutathione metabolic process [GO:0006749]; response to cadmium ion [GO:0046686]; toxin catabolic process [GO:0009407]	cytoplasm [GO:0005737]; cytosol [GO:0005829]; extracellular region [GO:0005576]; nucleus [GO:0005634]; vacuole [GO:0005773]	cobalt ion binding [GO:0050897]; copper ion binding [GO:0005507]; glutathione binding [GO:0043295]; glutathione transferase activity [GO:0004364]	MAGIKVFGHP	A	5710700	4402600	2040000	4051100	31114000	24833000	37751000	3.12327e+07	7.70968	0.0131643
At5g17380	Thiamine pyrophosphate dependent pyruvate decarboxylase family protein;(source:Araport11)	fatty acid alpha-oxidation [GO:0001561]	cytosol [GO:0005829]; peroxisome [GO:0005777]; plastid [GO:0009536]	carboxy-lyase activity [GO:0016831]; magnesium ion binding [GO:0000287]; thiamine pyrophosphate binding [GO:0030976]	MADKSETTPP	A	755960	587120	767390	703490	4645800	4778200	5220500	4881500	6.93898	0.000756828
At5g37600	encodes a cytosolic glutamine synthetase, the enzyme has high affinity with substrate ammonium	glutamine biosynthetic process [GO:0006542]; leaf senescence [GO:0010150]; nitrate assimilation [GO:0042128]	cell wall [GO:0005618]; cytoplasm [GO:0005737]; cytosol [GO:0005829]; cytosolic ribosome [GO:0022626]; plasma membrane [GO:0005886]; plasmodesma [GO:0009506]; plastid [GO:0009536]	ATP binding [GO:0005524]; copper ion binding [GO:0005507]; glutamate-ammonia ligase activity [GO:0004356]	MSLVSDLINL	A	1794000	1322900	1117300	1411400	7664600	9582700	10369000	9.20543e+06	6.5222	0.00808704
At4g34180	Encodes a cyclase-family protein that is a negative regulator of cell death that regulates pathogen-induced symptom development.	defense response [GO:0006952]; negative regulation of programmed cell death [GO:0043069]; tryptophan catabolic process to kynurenine [GO:0019441]	cell wall [GO:0005618]; endoplasmic reticulum [GO:0005783]; extracellular region [GO:0005576]; Golgi apparatus [GO:0005794]; plasma membrane [GO:0005886]; secretory vesicle [GO:0099503]	arylformamidase activity [GO:0004061]	MTRSVSFPLF	A	276340	251290	339790	289140	2025600	1085300	1969100	1.69333e+06	5.85645	0.0196874
At4g15530	Encodes a dual-targeted protein believed to act as a pyruvate, orthophosphate dikinase. These enzymes are normally associated with C4 photosynthesis which does not occur in Arabidopsis. However, PPDK may play a role in remobilizing nitrogen during leaf senescence in Arabidopsis. The product of the long transcript (.1 gene model) was shown to be targeted to the chloroplast, whereas the shorter tra…	photosynthesis [GO:0015979]; pyruvate metabolic process [GO:0006090]	chloroplast [GO:0009507]; chloroplast stroma [GO:0009570]; cytosol [GO:0005829]; nucleus [GO:0005634]	ATP binding [GO:0005524]; kinase activity [GO:0016301]; metal ion binding [GO:0046872]; pyruvate, phosphate dikinase activity [GO:0050242]	MLYIRKKMTS	C/E/F	854200	924200	787170	855190	5796900	3974100	4948900	4.90663e+06	5.73748	0.00894143
At1g21750	Encodes a protein disulfide isomerase-like (PDIL) protein, a member of a multigene family within the thioredoxin (TRX) superfamily; isoform contains non-consensus GA donor splice site at intron 9. Transcript levels for this gene are up-regulated in response to three different chemical inducers of ER stress (dithiothreitol, beta-mercaptoethanol, and tunicamycin). Neither AtIRE1-2 nor AtbZIP60 appe…	embryo development ending in seed dormancy [GO:0009793]; protein folding [GO:0006457]; regulation of programmed cell death [GO:0043067]; response to endoplasmic reticulum stress [GO:0034976]; response to zinc ion [GO:0010043]; seed development [GO:0048316]	endoplasmic reticulum [GO:0005783]; endoplasmic reticulum lumen [GO:0005788]; lytic vacuole within protein storage vacuole [GO:0000327]; nucleus [GO:0005634]; protein storage vacuole [GO:0000326]; secretory vesicle [GO:0099503]; thylakoid [GO:0009579]; vacuole [GO:0005773]	protein disulfide isomerase activity [GO:0003756]	MAMRGFTLFS	A	1118900	1425500	1088400	1.21093e+06	6614200	6233600	7132900	6.66023e+06	5.50008	0.00214008
At3g16530	Lectin like protein whose expression is induced upon treatment with chitin oligomers.	response to chitin [GO:0010200]; response to oomycetes [GO:0002239]	apoplast [GO:0048046]; cell wall [GO:0005618]; cytosol [GO:0005829]; nucleus [GO:0005634]	carbohydrate binding [GO:0030246]	MQIHKLCFLV	B	1442500	1378100	944630	1.25508e+06	5703200	5949900	8681000	6.77803e+06	5.40049	0.0190608
At4g02520	Encodes glutathione transferase belonging to the phi class of GSTs. Naming convention according to Wagner et al. (2002). The expression of this gene is upregulated by herbicide safeners such as benoxacor and fenclorim.	auxin-activated signaling pathway [GO:0009734]; defense response to bacterium [GO:0042742]; glutathione metabolic process [GO:0006749]; response to cadmium ion [GO:0046686]; response to cold [GO:0009409]; response to oomycetes [GO:0002239]; response to zinc ion [GO:0010043]; toxin catabolic process [GO:0009407]	apoplast [GO:0048046]; chloroplast [GO:0009507]; chloroplast stroma [GO:0009570]; cytoplasm [GO:0005737]; cytosol [GO:0005829]; endoplasmic reticulum [GO:0005783]; intracellular membrane-bounded organelle [GO:0043231]; plasma membrane [GO:0005886]; plasmodesma [GO:0009506]; vacuole [GO:0005773]	camalexin binding [GO:2001147]; glutathione binding [GO:0043295]; glutathione transferase activity [GO:0004364]; peroxidase activity [GO:0004601]; protein domain specific binding [GO:0019904]; quercitrin binding [GO:2001227]	MAGIKVFGHP	A	24506000	20792000	16420000	2.05727e+07	102970000	99743000	125450000	1.09388e+08	5.31714	0.00635373
At2g26560	Encodes a lipid acyl hydrolase with wide substrate specificity that accumulates upon infection by fungal and bacterial pathogens. Protein is localized in the cytoplasm in healthy leaves, and in membranes in infected cells. Plays a role in cell death and differentially affects the accumulation of oxylipins. Contributes to resistance to virus.	cellular response to hypoxia [GO:0071456]; defense response to virus [GO:0051607]; lipid catabolic process [GO:0016042]; lipid metabolic process [GO:0006629]; oxylipin biosynthetic process [GO:0031408]; plant-type hypersensitive response [GO:0009626]; response to cadmium ion [GO:0046686]	cytoplasm [GO:0005737]; membrane [GO:0016020]; peroxisome [GO:0005777]	acylglycerol lipase activity [GO:0047372]; identical protein binding [GO:0042802]; lipase activity [GO:0016298]; phospholipase activity [GO:0004620]	MQMDSPKSPL	B	530960	424830	428070	461287	1574700	3526200	1890000	2330300	5.05174	0.0483793
At5g49360	Encodes a bifunctional {beta}-D-xylosidase/{alpha}-L-arabinofuranosidase required for pectic arabinan modification. Located in the extracellular matrix. Gene is expressed specifically in tissues undergoing secondary wall thickening. This is a member of glycosyl hydrolase family 3 and has six other closely related members.	arabinan catabolic process [GO:0031222]; seed coat development [GO:0010214]; xylan catabolic process [GO:0045493]	apoplast [GO:0048046]; plant-type cell wall [GO:0009505]; plastid [GO:0009536]	alpha-L-arabinofuranosidase activity [GO:0046556]; xylan 1,4-beta-xylosidase activity [GO:0009044]	MSCYNKALLI	A	546080	441400	797790	595090	2481600	2530500	3908100	2973400	4.99656	0.0115985
At4g16660	heat shock protein 70 (Hsp 70) family protein;(source:Araport11)	cellular response to hypoxia [GO:0071456]; negative regulation of hypoxia-induced intrinsic apoptotic signaling pathway [GO:1903298]	cytosol [GO:0005829]; endoplasmic reticulum [GO:0005783]; endoplasmic reticulum chaperone complex [GO:0034663]; endoplasmic reticulum lumen [GO:0005788]; Golgi apparatus [GO:0005794]; secretory vesicle [GO:0099503]; vacuolar membrane [GO:0005774]	ATPase activity [GO:0016887]; ATP binding [GO:0005524]	MGKIFSWLVV	A	403450	950290	480310	611350	2426500	4885000	1793200	3034900	4.96426	0.0452114
At5g28540	Encodes the luminal binding protein BiP, an ER-localized member of the HSP70 family. BiP is composed of an N-terminal ATP binding domain and a C-terminal domain that binds to hydrophobic patches on improperly/incompletely folded proteins in an ATP-dependent manner. Involved in polar nuclei fusion during proliferation of endosperm nuclei.	cellular response to unfolded protein [GO:0034620]; chaperone cofactor-dependent protein refolding [GO:0051085]; endoplasmic reticulum unfolded protein response [GO:0030968]; protein refolding [GO:0042026]; ubiquitin-dependent ERAD pathway [GO:0030433]	cell wall [GO:0005618]; chloroplast [GO:0009507]; cytoplasm [GO:0005737]; cytosol [GO:0005829]; endoplasmic reticulum [GO:0005783]; endoplasmic reticulum chaperone complex [GO:0034663]; endoplasmic reticulum lumen [GO:0005788]; Golgi apparatus [GO:0005794]; mediator complex [GO:0016592]; membrane [GO:0016020]; nucleus [GO:0005634]; plasma membrane [GO:0005886]; plasmodesma [GO:0009506]; secretory…	ATPase activity [GO:0016887]; ATP binding [GO:0005524]; heat shock protein binding [GO:0031072]; misfolded protein binding [GO:0051787]; protein folding chaperone [GO:0044183]; unfolded protein binding [GO:0051082]	MARSFGANST	A	4036800	6149400	4242500	4.80957e+06	17508000	22444000	23548000	2.11667e+07	4.40095	0.00521988
At1g12780	Encodes a UDP-glucose epimerase that catalyzes the interconversion of the sugar nucleotides UDP-glucose UDP-galactose via a UDP-4-keto-hexose intermediate. Responsive to stress.	capsule polysaccharide biosynthetic process [GO:0045227]; cell wall organization [GO:0071555]; galactose metabolic process [GO:0006012]; rRNA processing [GO:0006364]; UDP-L-arabinose biosynthetic process [GO:0033358]	cytosol [GO:0005829]; plasma membrane [GO:0005886]	RNA binding [GO:0003723]; UDP-arabinose 4-epimerase activity [GO:0050373]; UDP-glucose 4-epimerase activity [GO:0003978]	MGSSVEQNIL	A	654170		378780	516475	2056600	2195200	2285900	2.17923e+06	4.21944	0.0481696
At5g57655	xylose isomerase family protein;(source:Araport11)	D-xylose catabolic process [GO:0042843]	endoplasmic reticulum [GO:0005783]; Golgi apparatus [GO:0005794]; plastid [GO:0009536]; secretory vesicle [GO:0099503]; vacuolar membrane [GO:0005774]; vacuole [GO:0005773]	metal ion binding [GO:0046872]; xylose isomerase activity [GO:0009045]	MKKVEFFMLL	X	848190	855250	586920	763453	4086500	2366800	3173200	3.20883e+06	4.20305	0.0199323
At3g17810	Encodes a protein predicted to have dihydropyrimidine dehydrogenase activity. Its activity has not been demonstrated in vivo, but, it is required for efficient uracil catabolism in Arabidopsis. It localizes to the plastid.	beta-alanine biosynthetic process [GO:0019483]; cellular response to nitrogen levels [GO:0043562]; thymine catabolic process [GO:0006210]; uracil catabolic process [GO:0006212]	chloroplast [GO:0009507]; chloroplast stroma [GO:0009570]; plastid [GO:0009536]	dihydropyrimidine dehydrogenase (NADP+) activity [GO:0017113]; iron-sulfur cluster binding [GO:0051536]; NADP binding [GO:0050661]; uracil binding [GO:0002058]	MASMSFALNR	A	580980		649000	614990	2616400	2057700	2902400	2525500	4.10657	0.0161642
At1g80460	Encodes a protein similar to glycerol kinase, which converts glycerol to glycerol 3-phosphate and performs a rate-limiting step in glycerol metabolism. This gene is required for both general and specific resistance against bacteria and fungi. Arabidopsis thaliana glycerol kinase (GLR1) mRNA.Involved in flagellin-induced non-host resistance to Pseudomonas. Coronatine partially suppresses flagellin…	defense response to bacterium [GO:0042742]; glycerol-3-phosphate biosynthetic process [GO:0046167]; glycerol catabolic process [GO:0019563]; glycerol metabolic process [GO:0006071]; phosphorylation [GO:0016310]; response to bacterium [GO:0009617]; response to karrikin [GO:0080167]; response to microbial phytotoxin [GO:0010188]; response to molecule of bacterial origin [GO:0002237]; triglyceride m…	cytosol [GO:0005829]; mitochondrion [GO:0005739]	ATP binding [GO:0005524]; glycerol kinase activity [GO:0004370]; phosphotransferase activity, alcohol group as acceptor [GO:0016773]	MAKENGFIGS	A	1226900	1295800	993040	1.17191e+06	4172300	4665600	5444600	4.76083e+06	4.06244	0.00762629
At2g47470	Encodes a protein disulfide isomerase-like (PDIL) protein, a member of a multigene family within the thioredoxin (TRX) superfamily. Transcript levels for this gene are up-regulated in response to three different chemical inducers of ER stress (dithiothreitol, beta-mercaptoethanol, and tunicamycin). AtIRE1-2 does not appear to be required for this response, but the atbzip60 mutant has a diminished…	double fertilization forming a zygote and endosperm [GO:0009567]; embryo development ending in seed dormancy [GO:0009793]; embryo sac development [GO:0009553]; pollen tube development [GO:0048868]; response to cadmium ion [GO:0046686]; response to endoplasmic reticulum stress [GO:0034976]	cytosol [GO:0005829]; endoplasmic reticulum [GO:0005783]; plant-type cell wall [GO:0009505]; secretory vesicle [GO:0099503]; vacuolar membrane [GO:0005774]	protein disulfide isomerase activity [GO:0003756]	MAKSQIWFGF	A		1121000	1049000	1085000	4198300	4151800	4664100	4.33807e+06	3.99822	0.0279137
At5g14780	Encodes a NAD-dependent formate dehydrogenase.	formate catabolic process [GO:0042183]; response to cadmium ion [GO:0046686]	chloroplast [GO:0009507]; cytosol [GO:0005829]; formate dehydrogenase complex [GO:0009326]; mitochondrion [GO:0005739]; plastid [GO:0009536]; thylakoid [GO:0009579]	formate dehydrogenase (NAD+) activity [GO:0008863]; NAD binding [GO:0051287]; oxidoreductase activity, acting on the CH-OH group of donors, NAD or NADP as acceptor [GO:0016616]	MAMRQAAKAT	A	5504000	6345600	5778000	5.87587e+06	19398000	24254000	20465000	2.13723e+07	3.63731	0.00310802
At3g55410	Encodes the E1 subunit of the 2-oxoglutarate dehydrogenase.	tricarboxylic acid cycle [GO:0006099]	cytosol [GO:0005829]; mitochondrion [GO:0005739]; oxoglutarate dehydrogenase complex [GO:0045252]	cobalt ion binding [GO:0050897]; oxoglutarate dehydrogenase (succinyl-transferring) activity [GO:0004591]; thiamine pyrophosphate binding [GO:0030976]; zinc ion binding [GO:0008270]	MVWFRAGSSV	A	992120	1304300	1491600	1.26267e+06	5328200	4158600	4220200	4569000	3.61851	0.0117572
At4g23850	AMP-dependent synthetase and ligase family protein;(source:Araport11)	fatty acid metabolic process [GO:0006631]	endoplasmic reticulum [GO:0005783]; Golgi apparatus [GO:0005794]; membrane [GO:0016020]; plasma membrane [GO:0005886]	ATP binding [GO:0005524]; long-chain fatty acid-CoA ligase activity [GO:0004467]	MSQQKKYIFQ	A	1547000	1298600	1029600	1.29173e+06	4445500	5094600	3924000	4.48803e+06	3.47443	0.00434313
At3g04720	Encodes a protein similar to the antifungal chitin-binding protein hevein from rubber tree latex. mRNA levels increase in response to ethylene and turnip crinkle virus infection. The mRNA is cell-to-cell mobile.	defense response to bacterium [GO:0042742]; defense response to fungus [GO:0050832]; killing of cells of other organism [GO:0031640]; response to ethylene [GO:0009723]; response to herbivore [GO:0080027]; response to virus [GO:0009615]; systemic acquired resistance [GO:0009627]	secretory vesicle [GO:0099503]; vacuole [GO:0005773]	chitin binding [GO:0008061]; ribonuclease activity [GO:0004540]	MKIRLSITII	C/E/F		1274200	753310	1013755	3751400	3492000	3194300	3.47923e+06	3.43203	0.0152377
At5g56030	A member of heat shock protein 90 (HSP90) gene family. Expressed in all tissues and abundant in root apical meristem, pollen and tapetum. Expression is NOT heat-induced but induced by IAA and NaCl. Interacts with HsfA1d in the cytosol and the nucleus and negatively regulates HsfA1d. Did not bind to AtHsfA4c. The mRNA is cell-to-cell mobile.	cellular response to heat [GO:0034605]; chaperone-mediated protein folding [GO:0061077]; defense response to bacterium [GO:0042742]; innate immune response [GO:0045087]; protein folding [GO:0006457]; protein stabilization [GO:0050821]	cytosol [GO:0005829]; perinuclear region of cytoplasm [GO:0048471]; plasma membrane [GO:0005886]; protein-containing complex [GO:0032991]	ATPase activity [GO:0016887]; ATP binding [GO:0005524]; unfolded protein binding [GO:0051082]	MADAETFAFQ	A	1155500	10724000	5945100	5.94153e+06	17792000	27272000	15828000	2.02973e+07	3.41618	0.0117117
At5g02490	Heat shock protein 70 (Hsp 70) family protein;(source:Araport11)	cellular response to unfolded protein [GO:0034620]; chaperone cofactor-dependent protein refolding [GO:0051085]; protein refolding [GO:0042026]; response to bacterium [GO:0009617]; response to cadmium ion [GO:0046686]; response to heat [GO:0009408]; response to virus [GO:0009615]	cell wall [GO:0005618]; cytoplasm [GO:0005737]; cytosol [GO:0005829]; Golgi apparatus [GO:0005794]; nucleus [GO:0005634]; plasma membrane [GO:0005886]	ATPase activity [GO:0016887]; ATP binding [GO:0005524]; heat shock protein binding [GO:0031072]; misfolded protein binding [GO:0051787]; protein folding chaperone [GO:0044183]; unfolded protein binding [GO:0051082]	MAGKGEGPAI	A	980570	807140	610080	799263	2236500	3164500	2670000	2.69033e+06	3.36602	0.0144773
At5g54500	Encodes a flavin mononucleotide-binding flavodoxin-like quinone reductase that is a primary auxin-response gene.	cellular response to auxin stimulus [GO:0071365]	plasma membrane [GO:0005886]	FMN binding [GO:0010181]; NAD(P)H dehydrogenase (quinone) activity [GO:0003955]; NADH dehydrogenase (quinone) activity [GO:0050136]; NADPH dehydrogenase (quinone) activity [GO:0008753]	MATKVYIVYY	A	1146200	1342600	1077500	1.18877e+06	3447700	3822500	3954100	3.74143e+06	3.14732	0.00220183
At5g07440	Encodes the beta-subunit of the glutamate dehydrogenase. The enzyme is almost exclusively found in the mitochondria of stem and leaf companion cells.	glutamate catabolic process [GO:0006538]; response to cadmium ion [GO:0046686]	mitochondrion [GO:0005739]; plasma membrane [GO:0005886]; vacuolar membrane [GO:0005774]	ATP binding [GO:0005524]; cobalt ion binding [GO:0050897]; copper ion binding [GO:0005507]; glutamate dehydrogenase (NAD+) activity [GO:0004352]; glutamate dehydrogenase (NADP+) activity [GO:0004354]; glutamate dehydrogenase [NAD(P)+] activity [GO:0004353]; zinc ion binding [GO:0008270]	MNALAATNRN	B	762150	614170	671050	682457	2867500	2153700	1367400	2.12953e+06	3.12039	0.0357721
AT1G11910	Encodes an aspartic proteinase that forms a heterodimer and is stable over a broad pH range (ph 3-8).	lipid metabolic process [GO:0006629]; proteolysis [GO:0006508]	cytosol [GO:0005829]; extracellular region [GO:0005576]; plasmodesma [GO:0009506]; secretory vesicle [GO:0099503]; vacuole [GO:0005773]	aspartic-type endopeptidase activity [GO:0004190]; endopeptidase activity [GO:0004175]	MKIYSRTVAV	A	1560100	1526500	1600600	1562400	5396800	3605400	5546300	4849500	3.10388	0.0161188
At1g33590	Leucine-rich repeat (LRR) family protein;(source:Araport11)				MNSSFTLFIF	B	1555100	1415900	1812900	1.59463e+06	5596400	4236000	4568700	4.80037e+06	3.01033	0.00829769
At2g36580	Pyruvate kinase family protein;(source:Araport11)	cellular response to hypoxia [GO:0071456]; glycolytic process [GO:0006096]	cytoplasm [GO:0005737]; cytosol [GO:0005829]; endoplasmic reticulum [GO:0005783]; plasma membrane [GO:0005886]	ATP binding [GO:0005524]; kinase activity [GO:0016301]; magnesium ion binding [GO:0000287]; mRNA binding [GO:0003729]; potassium ion binding [GO:0030955]; pyruvate kinase activity [GO:0004743]	MHSSHLLLEE	x	1664400	1825900	1704900	1.73173e+06	5450100	5085300	4958700	5164700	2.98239	0.00131457
At2g26740	Encodes a soluble epoxide hydrolase whose expression is induced by auxin and water stress.	response to auxin [GO:0009733]; response to water deprivation [GO:0009414]	cytosol [GO:0005829]; peroxisome [GO:0005777]	cis-stilbene-oxide hydrolase activity [GO:0033961]; epoxide hydrolase activity [GO:0004301]; hydrolase activity [GO:0016787]	MEHRKVRGNG	B	1007500	929240	876960	937900	2996900	2598000	2741900	2.77893e+06	2.96293	0.00128001
At3g15730	Encodes phospholipase D alpha 1 (PLD alpha 1). Positive regulator of abscisic acid (ABA) mediated stomatal movements. PLD alpha 1 plays an important role in seed deterioration and aging in Arabidopsis. The mRNA is cell-to-cell mobile.	abscisic acid-activated signaling pathway [GO:0009738]; ethylene-activated signaling pathway [GO:0009873]; fatty acid metabolic process [GO:0006631]; leaf shaping [GO:0010358]; phosphatidylcholine metabolic process [GO:0046470]; phospholipid catabolic process [GO:0009395]; positive regulation of abscisic acid-activated signaling pathway [GO:0009789]; regulation of stomatal movement [GO:0010119]; …	chloroplast [GO:0009507]; clathrin-coated vesicle [GO:0030136]; cytosol [GO:0005829]; endoplasmic reticulum [GO:0005783]; membrane [GO:0016020]; mitochondrial membrane [GO:0031966]; mitochondrion [GO:0005739]; nucleus [GO:0005634]; plasma membrane [GO:0005886]; plasmodesma [GO:0009506]; vacuole [GO:0005773]	calcium ion binding [GO:0005509]; GTPase activator activity [GO:0005096]; N-acylphosphatidylethanolamine-specific phospholipase D activity [GO:0070290]; phosphatidylinositol-4,5-bisphosphate binding [GO:0005546]; phospholipase activity [GO:0004620]; phospholipase D activity [GO:0004630]	MAQHLLHGTL	A	2099200	3343900	2903100	2.78207e+06	8659700	9955600	6058800	8224700	2.95633	0.0207116
At3g57090	Encodes a protein with similarity to yeast FIS proteins. These membrane anchored proteins bind DRP proteins and function during organelle division. FIS1B is expressed ubiquitously and appears to be involved in peroxisome division.	autophagy of mitochondrion [GO:0000422]; mitochondrial fission [GO:0000266]; mitochondrion organization [GO:0007005]; peroxisome fission [GO:0016559]	chloroplast [GO:0009507]; cytosol [GO:0005829]; integral component of mitochondrial outer membrane [GO:0031307]; integral component of peroxisomal membrane [GO:0005779]; mitochondrion [GO:0005739]; peroxisome [GO:0005777]		MDAKIGQFFD	B	480430	363820		422125	1141400	1192400	1371000	1.23493e+06	2.92552	0.0356674
At1g03400	A single copy gene that encodes a protein with sequence similarity to tomato E8 (ACC oxidase, the last step in ethylene biosynthesis) involved in ethylene synthesis and fruit ripening in tomato. This gene is not induced by ethylene in siliques. The transcript is found in siliques, etiolated seedlings, leaves, stems and flowers.			1-aminocyclopropane-1-carboxylate oxidase activity [GO:0009815]; metal ion binding [GO:0046872]	MESTDRSSQA	B	692080	635680	701620	676460	1493000	1904700	2312000	1.90323e+06	2.81352	0.0173429
At3g60190	At3g60190 encodes Arabidopsis dynamin-related protein 1E, DRP1E, also known as EDR3, ADL4 and ADL1E, which is 624 amino acid residues long, has a predicted mass of 69.8 kDa and a pI of 7.5. Dynamin-related protein 1E belongs to a plant-specific subclass of dynamin-related proteins (DRP1), consisting of five members in Arabidopsis (A, B, C, D, E). This class is characterized by having an N-termina…	cell cycle [GO:0007049]; cell division [GO:0051301]; defense response to fungus [GO:0050832]; mitochondrial fission [GO:0000266]; response to cadmium ion [GO:0046686]; vesicle-mediated transport [GO:0016192]	cytoplasm [GO:0005737]; cytosol [GO:0005829]; membrane [GO:0016020]; microtubule [GO:0005874]; mitochondrion [GO:0005739]; phragmoplast [GO:0009524]; plasma membrane [GO:0005886]; plasmodesma [GO:0009506]; vacuolar membrane [GO:0005774]; vacuole [GO:0005773]	GTPase activity [GO:0003924]; GTP binding [GO:0005525]; microtubule binding [GO:0008017]	MTTMESLIGL	A	253350	259750		256550	783930	936320	425790	715347	2.78833	0.0383096
At3g14990	Encodes a homolog of animal DJ-1 superfamily protein. In the A. thaliana genome, three genes encoding close homologs of human DJ-1 were identified AT3G14990 (DJ1A), AT1G53280 (DJ1B) and AT4G34020 (DJ1C). Among the three homologs, DJ1C is essential for chloroplast development and viability. It exhibits glyoxalase activity towards glyoxal and methylglyoxal. The mRNA is cell-to-cell mobile.	guanine deglycation, glyoxal removal [GO:0106046]; positive regulation of cellular response to oxidative stress [GO:1900409]; protein deglycation, glyoxal removal [GO:0036529]; response to cadmium ion [GO:0046686]	cytosol [GO:0005829]; nucleus [GO:0005634]; plasma membrane [GO:0005886]; plasmodesma [GO:0009506]; vacuolar membrane [GO:0005774]; vacuole [GO:0005773]	glyoxalase III activity [GO:0019172]; protein deglycase activity [GO:0036524]	MASFTKTVLI	A	5050400	4160400	3978900	4.39657e+06	11636000	11293000	13778000	1.22357e+07	2.783	0.00782936
At3g52990	Pyruvate kinase family protein;(source:Araport11)			ATP binding [GO:0005524]; kinase activity [GO:0016301]; magnesium ion binding [GO:0000287]; potassium ion binding [GO:0030955]; pyruvate kinase activity [GO:0004743]	MSVARFDFSW	A	1053500	852580	864710	923597	2606000	2301100	2687600	2.53157e+06	2.74099	0.00239008
At3g11710	lysyl-tRNA synthetase 1;(source:Araport11)	lysyl-tRNA aminoacylation [GO:0006430]	cytosol [GO:0005829]; plasmodesma [GO:0009506]	ATP binding [GO:0005524]; DNA binding [GO:0003677]; lysine-tRNA ligase activity [GO:0004824]; metal ion binding [GO:0046872]; tRNA binding [GO:0000049]	MEGAADQTTK	B	866540	784050	821060	823883	1844400	2208700	2549200	2.20077e+06	2.67121	0.0120709
At1g54100	Aldehyde dehydrogenase	cellular aldehyde metabolic process [GO:0006081]; response to abscisic acid [GO:0009737]; response to desiccation [GO:0009269]; response to salt stress [GO:0009651]	cytosol [GO:0005829]	aldehyde dehydrogenase (NAD+) activity [GO:0004029]; glyceraldehyde-3-phosphate dehydrogenase (NAD+) (non-phosphorylating) activity [GO:0043878]	MGSANNEYEF	A	6731600	4240600	5342300	5.43817e+06	13798000	15259000	13994000	1.43503e+07	2.63882	0.0080989
At2g16950	TRN1 is an importin beta protein that functions as a nuclear import receptor for AtGRP7 and in interacts with AGO1 to affect miRNA loading.	import into nucleus [GO:0051170]; miRNA loading onto RISC involved in gene silencing by miRNA [GO:0035280]; protein import into nucleus [GO:0006606]	cytoplasm [GO:0005737]; cytosol [GO:0005829]; nucleoplasm [GO:0005654]; nucleus [GO:0005634]	nuclear import signal receptor activity [GO:0061608]; nuclear localization sequence binding [GO:0008139]; small GTPase binding [GO:0031267]	MAATAVVWQP	A	967110	1116500	939580	1007730	1877500	3048700	3011900	2.64603e+06	2.62574	0.0232523
At1g09430	Encodes subunit A of the heteromeric enzyme ATP citrate lyase (ACL). In animals, ACL is encoded by a single gene; ACL in Arabidopsis is composed of two polypeptides, ACLA (encoded by 3 genes) and ACLB (encoded by 2 genes). The holoenzyme has an A(4)B(4)stoichiometry. Expression of both ACLA and ACLB but not of either of the subunits alone results in ACL activity.	acetyl-CoA biosynthetic process [GO:0006085]; lipid metabolic process [GO:0006629]	citrate lyase complex [GO:0009346]; cytosol [GO:0005829]; extracellular region [GO:0005576]	ATP binding [GO:0005524]; ATP citrate synthase activity [GO:0003878]	MARKKIREYD	A	2081900	1804300	1643900	1.84337e+06	4060200	4318300	5783600	4720700	2.56091	0.0237055
At1g78860	curculin-like (mannose-binding) lectin family protein, low similarity to Ser/Thr protein kinase (Zea mays) GI:2598067; contains Pfam profile PF01453: Lectin (probable mannose binding) but not the protein kinase domain of the Z. mays protein		cell wall [GO:0005618]; extracellular region [GO:0005576]; mitochondrion [GO:0005739]	carbohydrate binding [GO:0030246]	MKFSITLALC	C/E/F	2926600	3491700	4109900	3509400	8706900	8530800	9517200	8918300	2.54126	0.000780602
At2g05710	Encodes an aconitase that can catalyze the conversion of citrate to isocitrate through a cis-aconitate intermediate, indicating that it may participate in the TCA cycle and other primary metabolic pathways. The protein is believed to accumulate in the mitochondria and the cytosol. It affects CSD2 (At2g28190 - a superoxide dismutase) transcript levels and may play a role in the response to oxidati…	citrate metabolic process [GO:0006101]; glyoxylate cycle [GO:0006097]; isocitrate metabolic process [GO:0006102]; response to abscisic acid [GO:0009737]; response to cadmium ion [GO:0046686]; response to oxidative stress [GO:0006979]; seedling development [GO:0090351]; tricarboxylic acid cycle [GO:0006099]	cell wall [GO:0005618]; chloroplast [GO:0009507]; chloroplast stroma [GO:0009570]; cytoplasm [GO:0005737]; cytosol [GO:0005829]; mitochondrion [GO:0005739]; vacuolar membrane [GO:0005774]	4 iron, 4 sulfur cluster binding [GO:0051539]; aconitate hydratase activity [GO:0003994]; ATP binding [GO:0005524]; citrate dehydratase activity [GO:0047780]; copper ion binding [GO:0005507]	MYLTASSSAS	C/E/F	993690	1468000	1345200	1.26896e+06	3032600	2456600	4100500	3.19657e+06	2.51904	0.0320499
At2g20580	encoding the RPN subunits of the 26S proteasome The mRNA is cell-to-cell mobile.	innate immune response [GO:0045087]; proteasome-mediated ubiquitin-dependent protein catabolic process [GO:0043161]; protein catabolic process [GO:0030163]; regulation of cell cycle [GO:0051726]; regulation of protein catabolic process [GO:0042176]; response to salicylic acid [GO:0009751]	cytoplasm [GO:0005737]; cytosol [GO:0005829]; mitochondrion [GO:0005739]; nucleus [GO:0005634]; plasma membrane [GO:0005886]; plasmodesma [GO:0009506]; proteasome complex [GO:0000502]; proteasome regulatory particle, base subcomplex [GO:0008540]; proteasome storage granule [GO:0034515]	enzyme regulator activity [GO:0030234]; ubiquitin binding [GO:0043130]	MAPTQDPNSV	A	1029300	1091600	1624500	1.24847e+06	3197000	2938000	3179800	3.10493e+06	2.487	0.00447686
At1g17290	Encodes for alanine aminotransferase (ALAAT1), involved in alanine catabolism during plants recovery from hypoxia The mRNA is cell-to-cell mobile.	biosynthetic process [GO:0009058]; cellular response to hypoxia [GO:0071456]; L-alanine catabolic process, by transamination [GO:0019481]; response to cadmium ion [GO:0046686]; response to hypoxia [GO:0001666]	mitochondrion [GO:0005739]; nucleus [GO:0005634]	ATP binding [GO:0005524]; L-alanine:2-oxoglutarate aminotransferase activity [GO:0004021]; pyridoxal phosphate binding [GO:0030170]	MASVNSRSGF	A	6653000	8046800	6358400	7019400	18444000	14857000	18119000	17140000	2.4418	0.0128605
At5g63680	Pyruvate kinase family protein;(source:Araport11)	glycolytic process [GO:0006096]; response to cadmium ion [GO:0046686]	cytoplasm [GO:0005737]; cytosol [GO:0005829]; plasma membrane [GO:0005886]; plastid [GO:0009536]	ATP binding [GO:0005524]; kinase activity [GO:0016301]; magnesium ion binding [GO:0000287]; potassium ion binding [GO:0030955]; pyruvate kinase activity [GO:0004743]	MSNIDIEGIL	A	1058400	823380	848620	910133	2040100	2039600	2537100	2205600	2.42338	0.0123936
At3g54640	Catalyzes the conversion of indole-3-glycerolphosphate to indole, the penultimate reaction in the biosynthesis of tryptophan. Functions as a heterocomplex with tryptophan synthase beta subunit (TSA2).	auxin biosynthetic process [GO:0009851]; defense response by callose deposition in cell wall [GO:0052544]; defense response to bacterium [GO:0042742]; gravitropism [GO:0009630]; tryptophan biosynthetic process [GO:0000162]	chloroplast [GO:0009507]; chloroplast stroma [GO:0009570]; cytosol [GO:0005829]	indole-3-glycerol-phosphate lyase activity [GO:0033984]; tryptophan synthase activity [GO:0004834]	MAIAFKSGVF	A	13493000	8593600	11395000	1.11605e+07	20722000	27576000	31647000	2.66483e+07	2.38773	0.0323825
At2g38860	Encodes protease I (pfpI)-like protein YLS5.		Golgi apparatus [GO:0005794]		MASAVQKSAL	A	431580	442310	518580	464157	1100200	903520	1277800	1093840	2.35662	0.00953101
At1g53750	26S proteasome AAA-ATPase subunit RPT1a (RPT1a) mRNA,	positive regulation of RNA polymerase II transcription preinitiation complex assembly [GO:0045899]; protein catabolic process [GO:0030163]	cytosol [GO:0005829]; nucleus [GO:0005634]; plasma membrane [GO:0005886]; proteasome complex [GO:0000502]; proteasome regulatory particle, base subcomplex [GO:0008540]	ATP binding [GO:0005524]; proteasome-activating ATPase activity [GO:0036402]; TBP-class protein binding [GO:0017025]	MVRDIEDEIR	A	1299200	1667100	2504600	1.82363e+06	3399800	4096600	5183400	4226600	2.31768	0.0024101
At4g31480	Required for plant growth, salt tolerance, and maintenance of the structure of the Golgi apparatus.	endoplasmic reticulum to Golgi vesicle-mediated transport [GO:0006888]; intracellular protein transport [GO:0006886]; intra-Golgi vesicle-mediated transport [GO:0006891]	COPI vesicle coat [GO:0030126]; cytosol [GO:0005829]; Golgi membrane [GO:0000139]; plasma membrane [GO:0005886]; plasmodesma [GO:0009506]	structural molecule activity [GO:0005198]	MDKSSTMLVH	B		505590	587260	546425	1185000	1238200	1376000	1266400	2.31761	0.0117387
At2g42790	Encodes a peroxisomal citrate synthase that is expressed throughout seedling and shoot development.	carbohydrate metabolic process [GO:0005975]; fatty acid beta-oxidation [GO:0006635]; tricarboxylic acid cycle [GO:0006099]	cytosol [GO:0005829]; mitochondrial matrix [GO:0005759]; peroxisome [GO:0005777]	citrate (Si)-synthase activity [GO:0004108]	MEISERVRAR	B	439400	595830	485010	506747	831060	1461600	1166800	1.15315e+06	2.2756	0.0213409
At4g33090	encodes an aminopeptidase, a ortholog of mouse microsomal AP (EC 3.4.11.2).	auxin polar transport [GO:0009926]; peptide catabolic process [GO:0043171]; proteolysis [GO:0006508]	cytoplasm [GO:0005737]; cytosol [GO:0005829]; endoplasmic reticulum [GO:0005783]; plasma membrane [GO:0005886]	aminopeptidase activity [GO:0004177]; metalloaminopeptidase activity [GO:0070006]; N-1-naphthylphthalamic acid binding [GO:0010013]; peptide binding [GO:0042277]; zinc ion binding [GO:0008270]	MDQFKGEPRL	B	2074100	2260000	1734300	2022800	5077800	4144000	4508500	4.57677e+06	2.26259	0.00870544
At2g04400	Acts during tryptophan biosynthesis controlled by ERF109.	tryptophan biosynthetic process [GO:0000162]	chloroplast [GO:0009507]; chloroplast stroma [GO:0009570]; cytosol [GO:0005829]	copper ion binding [GO:0005507]; indole-3-glycerol-phosphate synthase activity [GO:0004425]; phosphoribosylanthranilate isomerase activity [GO:0004640]	MEGLVPVQRL	B	2270200	2092900	2565000	2.30937e+06	4771500	5031900	5813200	5.20553e+06	2.2541	0.00277526
At3g22200	Genetically redundant with POP3;mediates pollen tube guidance. Double mutants are self sterile; gamma-aminobutyrate transaminase subunit precursor; nuclear gene for mitochondrial product. Encodes gamma-aminobutyrate transaminase that uses pyruvate instead of alpha-ketoglutarate as cosubstrate. Mutations in POP2/HER1 render roots resistant to the inhibitory growth effects of the volatile organic c…	adaxial/abaxial axis specification [GO:0009943]; beta-alanine catabolic process [GO:0019484]; biotin biosynthetic process [GO:0009102]; fruit development [GO:0010154]; gamma-aminobutyric acid catabolic process [GO:0009450]; gamma-aminobutyric acid metabolic process [GO:0009448]; glutamate decarboxylation to succinate [GO:0006540]; glutamate metabolic process [GO:0006536]; glutamine metabolic proc…	cytosol [GO:0005829]; Golgi apparatus [GO:0005794]; mitochondrion [GO:0005739]; vacuolar membrane [GO:0005774]	4-aminobutyrate:pyruvate transaminase activity [GO:0034387]; 4-aminobutyrate transaminase activity [GO:0003867]; adenosylmethionine-8-amino-7-oxononanoate transaminase activity [GO:0004015]; cobalt ion binding [GO:0050897]; gamma-aminobutyrate transaminase (glyoxylate dependent) activity [GO:0102351]; pyridoxal phosphate binding [GO:0030170]; zinc ion binding [GO:0008270]	MVVINSLRRL	A	3469600	2968500	3169400	3202500	7457600	7253800	6768500	7.15997e+06	2.23574	0.00125542
At3g24503	Arabidopsis thaliana aldehyde dehydrogenase AtALDH1a mRNA. a sinapaldehyde dehydrogenase catalyzes both the oxidation of coniferylaldehyde and sinapaldehyde forming ferulic acid and sinapic acid, respectively	phenylpropanoid biosynthetic process [GO:0009699]	cytosol [GO:0005829]	aldehyde dehydrogenase (NAD+) activity [GO:0004029]; coniferyl-aldehyde dehydrogenase activity [GO:0050269]; glyceraldehyde-3-phosphate dehydrogenase (NAD+) (non-phosphorylating) activity [GO:0043878]	MENGKCNGAT	B	3707700	3332500	3723000	3.58773e+06	7532100	7931600	8525800	7996500	2.22884	0.00226947
At1g53280	Encodes a homolog of animal DJ-1 superfamily protein. In the A. thaliana genome, three genes encoding close homologs of human DJ-1 were identified AT3G14990 (DJ1A), AT1G53280 (DJ1B) and AT4G34020 (DJ1C). Among the three homologs, DJ1C is essential for chloroplast development and viability. It exhibits glyoxalase activity towards glyoxal and methylglyoxal.	guanine deglycation, glyoxal removal [GO:0106046]; protein deglycation, glyoxal removal [GO:0036529]	chloroplast [GO:0009507]; chloroplast stroma [GO:0009570]; cytosol [GO:0005829]; nucleus [GO:0005634]	glyoxalase III activity [GO:0019172]; protein deglycase activity [GO:0036524]	MASSSLCHRY	A	1841200	1180600	1250300	1.42403e+06	2830600	3264700	3412600	3169300	2.22558	0.0219895
At5g36880	Encodes a plastidic acetyl-coA synthetase. This enzyme plays a role in converting acetate to acetyl-coA in the plastids. It does not appear to be a major contributor to fatty acid biosynthesis based on mutant phenotypes. The enzyme seems to act as a monomer and may play an important role in preventing the toxic accumulation of fermentation products including acetaldehyde, acetate, and ethanol. It…	acetate metabolic process [GO:0006083]; acetyl-CoA biosynthetic process from acetate [GO:0019427]; fatty acid metabolic process [GO:0006631]	chloroplast [GO:0009507]; chloroplast stroma [GO:0009570]; cytosol [GO:0005829]; glyoxysome [GO:0009514]; plastid [GO:0009536]	acetate-CoA ligase activity [GO:0003987]; AMP binding [GO:0016208]; ATP binding [GO:0005524]	MKIGSPSSPI	C/E/F	2213700	2054700	1891800	2053400	4169700	4637300	4825300	4544100	2.21296	0.00646047
At3g17240	lipoamide dehydrogenase precursor	cell redox homeostasis [GO:0045454]; response to cadmium ion [GO:0046686]	cytosol [GO:0005829]; mitochondrial matrix [GO:0005759]; mitochondrial respiratory chain complex I [GO:0005747]; mitochondrion [GO:0005739]; oxoglutarate dehydrogenase complex [GO:0045252]	ATP binding [GO:0005524]; cobalt ion binding [GO:0050897]; copper ion binding [GO:0005507]; dihydrolipoyl dehydrogenase activity [GO:0004148]; flavin adenine dinucleotide binding [GO:0050660]; zinc ion binding [GO:0008270]	MAMASLARRK	A	1303400	838260	871900	1004520	2384100	2531900	1681700	2.19923e+06	2.18934	0.0223492
At2g47730	Encodes glutathione transferase belonging to the phi class of GSTs. Naming convention according to Wagner et al. (2002).	cellular response to hypoxia [GO:0071456]; defense response [GO:0006952]; defense response to bacterium [GO:0042742]; glutathione metabolic process [GO:0006749]; response to cold [GO:0009409]; response to karrikin [GO:0080167]; toxin catabolic process [GO:0009407]	chloroplast [GO:0009507]; chloroplast envelope [GO:0009941]; chloroplast stroma [GO:0009570]; cytoplasm [GO:0005737]; cytosol [GO:0005829]; nucleus [GO:0005634]; stromule [GO:0010319]; thylakoid [GO:0009579]; vacuolar membrane [GO:0005774]	glutathione binding [GO:0043295]; glutathione transferase activity [GO:0004364]; peroxidase activity [GO:0004601]	MGAIQARLPL	A	13339000	10293000	11768000	11800000	23573000	30006000	23214000	2.55977e+07	2.16929	0.0217853
At1g17890	NAD(P)-binding Rossmann-fold superfamily protein;(source:Araport11)	'de novo' GDP-L-fucose biosynthetic process [GO:0042351]		GDP-L-fucose synthase activity [GO:0050577]; isomerase activity [GO:0016853]	MADNTGSEMK	A	519070	355200	373280	415850	708380	924100	1025000	885827	2.13016	0.0403929
At5g03630	Pyridine nucleotide-disulfide oxidoreductase family protein;(source:Araport11)	response to cadmium ion [GO:0046686]; response to zinc ion [GO:0010043]	chloroplast stroma [GO:0009570]; cytosol [GO:0005829]; plasma membrane [GO:0005886]	flavin adenine dinucleotide binding [GO:0050660]; monodehydroascorbate reductase (NADH) activity [GO:0016656]	MAEEKSFKYV	A	2628500	2355200	2111200	2.36497e+06	5337600	4782800	4939600	5020000	2.12265	0.000998358
At1g24510	TCP-1/cpn60 chaperonin family protein;(source:Araport11)	protein folding [GO:0006457]	chaperonin-containing T-complex [GO:0005832]; cytosol [GO:0005829]; nucleus [GO:0005634]; plasma membrane [GO:0005886]; plasmodesma [GO:0009506]	ATPase activity [GO:0016887]; ATP binding [GO:0005524]; unfolded protein binding [GO:0051082]	MALAFDEFGR	A	2127600	2387700	2161500	2225600	4263800	4610900	5266200	4.71363e+06	2.11792	0.00755508
At5g09590	heat shock protein 70 (Hsc70-5); nuclear	cellular response to unfolded protein [GO:0034620]; chaperone cofactor-dependent protein refolding [GO:0051085]; protein refolding [GO:0042026]; response to cadmium ion [GO:0046686]; response to heat [GO:0009408]; response to virus [GO:0009615]	cell wall [GO:0005618]; cytoplasm [GO:0005737]; cytosol [GO:0005829]; mitochondrion [GO:0005739]; plasma membrane [GO:0005886]; vacuolar membrane [GO:0005774]	ATPase activity [GO:0016887]; ATP binding [GO:0005524]; heat shock protein binding [GO:0031072]; misfolded protein binding [GO:0051787]; protein folding chaperone [GO:0044183]; unfolded protein binding [GO:0051082]	MATAALLRSI	A	571550	632740	674890	626393	1186700	1229700	1478000	1.29813e+06	2.07239	0.00474299
At5g08300	Succinyl-CoA ligase, alpha subunit;(source:Araport11)	response to cadmium ion [GO:0046686]; tricarboxylic acid cycle [GO:0006099]	cell wall [GO:0005618]; cytosol [GO:0005829]; mitochondrion [GO:0005739]; plasma membrane [GO:0005886]; succinate-CoA ligase complex (ADP-forming) [GO:0009361]	copper ion binding [GO:0005507]; metal ion binding [GO:0046872]; nucleotide binding [GO:0000166]; succinate-CoA ligase (ADP-forming) activity [GO:0004775]; succinate-CoA ligase (GDP-forming) activity [GO:0004776]	MSRQVARLIG	A	988060	1198700	865810	1.01752e+06	2113800	1826200	2379100	2.10637e+06	2.07009	0.025608
At3g17020	Adenine nucleotide alpha hydrolases-like superfamily protein;(source:Araport11)			hydrolase activity [GO:0016787]	MAESGGRRIG	A	2121300	2156600	2068900	2115600	3466100	4971400	4677200	4.37157e+06	2.06635	0.0195329
At2g33150	Encodes an organellar (peroxisome, glyoxysome) 3-ketoacyl-CoA thiolase, involved in fatty acid b-oxidation during germination and subsequent seedling growth. Mutants have defects in glyoxysomal fatty acid beta-oxidation. EC2.3.1.16 thiolase.	fatty acid beta-oxidation [GO:0006635]; fatty acid biosynthetic process [GO:0006633]; glyoxysome organization [GO:0010111]; jasmonic acid biosynthetic process [GO:0009695]; oxylipin biosynthetic process [GO:0031408]; phenylacetate catabolic process [GO:0010124]; positive regulation of abscisic acid-activated signaling pathway [GO:0009789]; response to wounding [GO:0009611]	endoplasmic reticulum [GO:0005783]; glyoxysome [GO:0009514]; mitochondrion [GO:0005739]; nucleolus [GO:0005730]; peroxisome [GO:0005777]; vacuolar membrane [GO:0005774]	acetyl-CoA C-acyltransferase activity [GO:0003988]	MEKAIERQRV	B	3231800	3287200	3237600	3252200	5481800	6790200	7850800	6707600	2.06248	0.0184402
At4g17830	NAOD encodes a functional acetylornithine deacetylase. Silenced lines plants flower early but have reduced fertility (siliques do not develop) as well as reduced ornithine levels.NAOD mediates a linear pathway for ornithine biosynthesis.	arginine biosynthetic process [GO:0006526]		acetylornithine deacetylase activity [GO:0008777]; metal ion binding [GO:0046872]	MASSSKALIE	A	822550	918860	817970	853127	2006100	1320900	1862500	1.72983e+06	2.02764	0.0339013
At4g31180	The IBI1 gene encodes an aspartyl tRNA synthetase (AspRS). In addition, the IBI1 protein acts as a receptor protein of the chemical plant defence activator beta-aminobutyric acid (BABA). Binding of IBI1 to the active R-enantiomer of BABA primes non-canonical defence activity of the AspRS protein against pathogen attack.	aspartyl-tRNA aminoacylation [GO:0006422]; defense response to fungus [GO:0050832]; response to cadmium ion [GO:0046686]	aminoacyl-tRNA synthetase multienzyme complex [GO:0017101]; cytosol [GO:0005829]; endoplasmic reticulum [GO:0005783]; plasma membrane [GO:0005886]	aspartate-tRNA ligase activity [GO:0004815]; ATP binding [GO:0005524]; DNA binding [GO:0003677]; metal ion binding [GO:0046872]; RNA binding [GO:0003723]	MSSESEIPPL	A	1254800	1168800	982160	1.13525e+06	2106400	2262300	2455500	2.27473e+06	2.00372	0.0121507
At5g13420	Transaldolase which contributes to reactive oxygen species homeostasis in response to Glc during early seedling growth.	carbohydrate metabolic process [GO:0005975]; pentose-phosphate shunt [GO:0006098]	cytoplasm [GO:0005737]	sedoheptulose-7-phosphate:D-glyceraldehyde-3-phosphate glyceronetransferase activity [GO:0004801]	MATISNLANL	A	753310	735600	561070	683327	1499300	1055100	1526100	1.36017e+06	1.99051	0.0351245
At3g53990	Encodes universal stress protein (USP). Functions as a molecular chaperone under heat shock and oxidative stress conditions. Chaperone activity and assembly into complexes is redox regulated.				MPKDRNIGIA	X	1369500	1761600	1320600	1483900	2462300	2753400	3549400	2921700	1.96893	0.0341834
At3g20050	Encodes a putative cytoplasmic chaperonin that is similar to mouse Tcp-1 (t complex polypeptide 1).	protein folding [GO:0006457]	chaperonin-containing T-complex [GO:0005832]; cytosol [GO:0005829]	ATPase activity [GO:0016887]; ATP binding [GO:0005524]; unfolded protein binding [GO:0051082]	MSISAQNPDI	A	4644500	3828200	3818200	4.09697e+06	6935100	8247000	8765900	7.98267e+06	1.94843	0.0205026
At1g20200	PAM domain (PCI/PINT associated module) protein;(source:Araport11)	regulation of protein catabolic process [GO:0042176]; ubiquitin-dependent protein catabolic process [GO:0006511]	cytosol [GO:0005829]; nucleus [GO:0005634]; plasma membrane [GO:0005886]; plasmodesma [GO:0009506]; proteasome complex [GO:0000502]; proteasome regulatory particle, lid subcomplex [GO:0008541]	enzyme regulator activity [GO:0030234]	MTQDVEMKDN	A	1232200	1585900	1410800	1.40963e+06	2984900	2610800	2626600	2.74077e+06	1.94431	0.0128789
At1g55450	S-adenosyl-L-methionine-dependent methyltransferases superfamily protein;(source:Araport11)	methylation [GO:0032259]	nucleus [GO:0005634]	methyltransferase activity [GO:0008168]	MAALSDKLAD	A	1088800	917460	888360	964873	1645000	2060700	1907300	1871000	1.93911	0.0183624
At3g06860	Encodes a multifunctional protein. Involved in peroxisomal fatty acid beta oxidation. Loss-of-function mutant lacks hydroxyacyl-CoA dehydrogenase activity and have reduced levels of long-chain enoyl-CoA hydratase activity. The mutant has fewer but larger peroxisomes. The mRNA is cell-to-cell mobile.	fatty acid beta-oxidation [GO:0006635]	cell wall [GO:0005618]; cytosol [GO:0005829]; glyoxysome [GO:0009514]; nucleolus [GO:0005730]; peroxisome [GO:0005777]; plasmodesma [GO:0009506]	3-hydroxyacyl-CoA dehydrogenase activity [GO:0003857]; 3-hydroxybutyryl-CoA epimerase activity [GO:0008692]; dodecenoyl-CoA delta-isomerase activity [GO:0004165]; enoyl-CoA hydratase activity [GO:0004300]; long-chain-enoyl-CoA hydratase activity [GO:0016508]; NAD+ binding [GO:0070403]	MDSRTKGKTV	B	1378200	892390	929610	1.06673e+06	2054500	1962500	2161600	2.05953e+06	1.93069	0.0132644
At4g01370	Encodes a nuclear and cytoplasmically localized MAP kinase involved in mediating responses to pathogens. Its substrates include MKS1 and probably MAP65-1.The MAP65-1 interaction is involved in mediating cortical microtuble organization. Required for male-specific meiotic cytokinesis. The mRNA is cell-to-cell mobile.	cellular response to carbon dioxide [GO:0071244]; cortical microtubule organization [GO:0043622]; cytokinesis by cell plate formation [GO:0000911]; hyperosmotic response [GO:0006972]; hypotonic salinity response [GO:0042539]; innate immune response [GO:0045087]; intracellular signal transduction [GO:0035556]; jasmonic acid and ethylene-dependent systemic resistance [GO:0009861]; jasmonic acid and…	cell plate [GO:0009504]; cytoplasm [GO:0005737]; cytosol [GO:0005829]; microtubule [GO:0005874]; nucleus [GO:0005634]	ATP binding [GO:0005524]; kinase activity [GO:0016301]; MAP kinase activity [GO:0004707]; protein kinase activity [GO:0004672]; protein serine/threonine kinase activity [GO:0004674]; protein serine kinase activity [GO:0106310]; protein threonine kinase activity [GO:0106311]	MSAESCFGSS	A	883550	821520	884600	863223	1690600	1623100	1680600	1.66477e+06	1.92855	7.91887e-06
At1g66200MSLLADLVNL	One of several nuclear-encoded ClpPs (caseinolytic protease). Contains a highly conserved catalytic triad of Ser-type proteases (Ser-His-Asp). The name reflects nomenclature described in Adam et. al (2001).	protein quality control for misfolded or incompletely synthesized proteins [GO:0006515]	chloroplast [GO:0009507]; chloroplast envelope [GO:0009941]; chloroplastic endopeptidase Clp complex [GO:0009840]; chloroplast stroma [GO:0009570]; chloroplast thylakoid [GO:0009534]; endopeptidase Clp complex [GO:0009368]; plastid stroma [GO:0009532]	ATPase binding [GO:0051117]; ATP-dependent peptidase activity [GO:0004176]; serine-type endopeptidase activity [GO:0004252]	MSLLADLVNL	A	7725000	7118600	9047200	7963600	13464000	16819000	15527000	15270000	1.91747	0.0132983
At4g24820	26S proteasome regulatory subunit Rpn7;(source:Araport11)	proteasome-mediated ubiquitin-dependent protein catabolic process [GO:0043161]; protein catabolic process [GO:0030163]	cytosol [GO:0005829]; nucleus [GO:0005634]; plasma membrane [GO:0005886]; proteasome complex [GO:0000502]		MDGGAEGSQQ	B	4183300	4463500	2869800	3.83887e+06	6959200	8749800	6336000	7.34833e+06	1.91419	0.00756168
At5g54810	A.thaliana tryptophan synthase beta subunit (trpB)	indoleacetic acid biosynthetic process [GO:0009684]; response to oxidative stress [GO:0006979]; tryptophan biosynthetic process [GO:0000162]	chloroplast [GO:0009507]; chloroplast stroma [GO:0009570]; cytoplasm [GO:0005737]; plasma membrane [GO:0005886]	protein domain specific binding [GO:0019904]; tryptophan synthase activity [GO:0004834]	MAASGTSATF	A	3513600	3602200	2628000	3.24793e+06	5538300	6583600	6507400	6.20977e+06	1.91191	0.015584
At5g63400	encodes a protein similar to adenylate kinase.	response to cadmium ion [GO:0046686]	cytoplasm [GO:0005737]; cytosol [GO:0005829]; mitochondrion [GO:0005739]; plastid [GO:0009536]; vacuolar membrane [GO:0005774]	adenylate kinase activity [GO:0004017]; ATP binding [GO:0005524]; copper ion binding [GO:0005507]	MATGGAAADL	A	142330		135580	138955	267380	227020	296650	263683	1.89762	0.0398627
At1g21130	O-methyltransferase family protein;(source:Araport11)	aromatic compound biosynthetic process [GO:0019438]; methylation [GO:0032259]		O-methyltransferase activity [GO:0008171]; protein dimerization activity [GO:0046983]; S-adenosylmethionine-dependent methyltransferase activity [GO:0008757]	MGYLLEETLS	A	1245500	813760	1128600	1062620	1946400	2026300	2067500	2013400	1.89475	0.0116641
At1g13320	one of three genes encoding the 65 kDa regulatory subunit of protein phosphatase 2A (PP2A)	protein dephosphorylation [GO:0006470]; regulation of phosphorylation [GO:0042325]	cell wall [GO:0005618]; cytoplasm [GO:0005737]; cytosol [GO:0005829]; extracellular region [GO:0005576]; nucleus [GO:0005634]; plasma membrane [GO:0005886]; protein phosphatase type 2A complex [GO:0000159]; protein serine/threonine phosphatase complex [GO:0008287]	protein phosphatase regulator activity [GO:0019888]	MSMVDEPLYP	A	693560	543150	541380	592697	1062500	1156100	1145500	1.12137e+06	1.89197	0.0110453
At1g51980	Insulinase (Peptidase family M16) protein;(source:Araport11)	proteolysis [GO:0006508]	mitochondrial matrix [GO:0005759]; mitochondrial respiratory chain complex III [GO:0005750]; mitochondrion [GO:0005739]; nucleus [GO:0005634]; plastid [GO:0009536]; vacuolar membrane [GO:0005774]	ATP binding [GO:0005524]; metal ion binding [GO:0046872]	MYRTAASRAR	C/E/F	4738300	2708300	4546600	3.99773e+06	7748500	8299800	6635500	7.56127e+06	1.89139	0.0383553
At5g15650	RGP2 is a UDP-arabinose mutase that catalyzes the interconversion between the pyranose and furanose forms of UDP-L-arabinose. It appears to be required for proper cell wall formation. rgp1(at3g02230)/rgp2 double mutants have a male gametophyte lethal phenotype. RGP2 fusion proteins can be found in the cytosol and peripherally associated with the Golgi apparatus. RGP2 was originally identified as …	arabinose biosynthetic process [GO:0019567]; cell wall organization [GO:0071555]; plant-type cell wall biogenesis [GO:0009832]; plant-type cell wall organization or biogenesis [GO:0071669]; pollen development [GO:0009555]; response to cadmium ion [GO:0046686]; UDP-L-arabinose metabolic process [GO:0033356]	cell wall [GO:0005618]; cytosol [GO:0005829]; cytosolic ribosome [GO:0022626]; Golgi apparatus [GO:0005794]; membrane [GO:0016020]; plastid [GO:0009536]; polysomal ribosome [GO:0042788]	intramolecular transferase activity [GO:0016866]; structural constituent of ribosome [GO:0003735]; UDP-arabinopyranose mutase activity [GO:0052691]	MVEPANTVGL	A	19353000	16092000	14453000	1.66327e+07	28877000	29605000	34786000	3.10893e+07	1.86917	0.0222474
At5g26360	TCP-1/cpn60 chaperonin family protein;(source:Araport11)	protein folding [GO:0006457]	chaperonin-containing T-complex [GO:0005832]; cytosol [GO:0005829]; plastid [GO:0009536]	ATPase activity [GO:0016887]; ATP binding [GO:0005524]; unfolded protein binding [GO:0051082]	MHAPVLVLSD	C/E/F	4440600	3639200	3378100	3819300	6250700	7089000	7991600	7.11043e+06	1.86171	0.0279847
At3g63460	Together with SEC31A a component of the coat protein complex II (COPII) which promotes the formation of transport vesicles from the endoplasmic reticulum (ER).	COPII-coated vesicle cargo loading [GO:0090110]; endoplasmic reticulum organization [GO:0007029]; intracellular protein transport [GO:0006886]	COPII vesicle coat [GO:0030127]; cytosol [GO:0005829]; endoplasmic reticulum exit site [GO:0070971]; Golgi apparatus [GO:0005794]; plasmodesma [GO:0009506]	structural molecule activity [GO:0005198]	MACIKGVGRS	A	4394100	3984100	3374800	3.91767e+06	6985400	6138300	8738100	7.28727e+06	1.8601	0.0392914
At3g52880	Encodes a peroxisomal monodehydroascorbate reductase, involved in the ascorbate-glutathione cycle which removes toxic H2O2		peroxisomal matrix [GO:0005782]	flavin adenine dinucleotide binding [GO:0050660]; monodehydroascorbate reductase (NADH) activity [GO:0016656]	MAEKSFKYII	A	14188000	13915000	10178000	1.27603e+07	26771000	20271000	23966000	2.36693e+07	1.85491	0.0208954
At4g02340	alpha/beta-Hydrolases superfamily protein;(source:Araport11)		peroxisome [GO:0005777]	hydrolase activity [GO:0016787]	MEKIEHTTIS	B	506560	547800	474050	509470	988500	1150800	679690	939663	1.84439	0.0336323
At1g56070	encodes a translation elongation factor 2-like protein that is involved in cold-induced translation. Mutations in this gene specifically blocks low temperature-induced transcription of cold-responsive genes but induces the expression of CBF genes and mutants carrying the recessive mutations fail to acclimate to cold and is freezing sensitive.	cold acclimation [GO:0009631]; response to cold [GO:0009409]; translational elongation [GO:0006414]	chloroplast [GO:0009507]; cytosol [GO:0005829]; nucleolus [GO:0005730]; nucleus [GO:0005634]; plasma membrane [GO:0005886]; plasmodesma [GO:0009506]; ribonucleoprotein complex [GO:1990904]; vacuolar membrane [GO:0005774]	copper ion binding [GO:0005507]; GTPase activity [GO:0003924]; GTP binding [GO:0005525]; mRNA binding [GO:0003729]; ribosome binding [GO:0043022]; translation elongation factor activity [GO:0003746]	MVKFTADELR	A	29950000	32956000	36091000	32999000	69218000	58189000	54322000	6.05763e+07	1.8357	0.0233987
At2g21250	NAD(P)-linked oxidoreductase superfamily protein;(source:Araport11)			aldose-6-phosphate reductase (NADPH) activity [GO:0047641]; D-threo-aldose 1-dehydrogenase activity [GO:0047834]	MEITLNSGFK	A	422170	499320	374970	432153	887680	687610	792190	789160	1.82611	0.0264265
At4g26970	Encodes an aconitase that can catalyze the conversion of citrate to isocitrate through a cis-aconitate intermediate, indicating that it may participate in the TCA cycle and other primary metabolic pathways. The protein is believed to accumulate in the mitochondria and the cytosol. It affects CSD2 (At2g28190 - a superoxide dismutase) transcript levels and may play a role in the response to oxidati…	citrate metabolic process [GO:0006101]; glyoxylate cycle [GO:0006097]; isocitrate metabolic process [GO:0006102]; response to cadmium ion [GO:0046686]; response to iron ion starvation [GO:1990641]; response to oxidative stress [GO:0006979]; tricarboxylic acid cycle [GO:0006099]	chloroplast [GO:0009507]; cytosol [GO:0005829]; mitochondrion [GO:0005739]	4 iron, 4 sulfur cluster binding [GO:0051539]; aconitate hydratase activity [GO:0003994]; citrate dehydratase activity [GO:0047780]; copper ion binding [GO:0005507]	MYRRATSGVR	C/E/F	2701500	2968500	2596400	2.75547e+06	5175900	4443000	5458000	5.02563e+06	1.82388	0.0157869
At3g25800	one of three genes encoding the protein phosphatase 2A regulatory subunit	protein dephosphorylation [GO:0006470]; regulation of phosphorylation [GO:0042325]; response to cadmium ion [GO:0046686]	cytoplasm [GO:0005737]; cytosol [GO:0005829]; nucleus [GO:0005634]; peroxisome [GO:0005777]; plasma membrane [GO:0005886]; protein phosphatase type 2A complex [GO:0000159]; protein serine/threonine phosphatase complex [GO:0008287]	protein phosphatase regulator activity [GO:0019888]	MSMIDEPLYP	A	4912800	4790400	4812600	4838600	6465200	9686600	10288000	8.81327e+06	1.82145	0.0415042
At3g23600	alpha/beta-Hydrolases superfamily protein;(source:Araport11)		integral component of membrane [GO:0016021]	hydrolase activity [GO:0016787]	MSGPQCCENP	A	495120	444260	438220	459200	911500	857120	735100	834573	1.81745	0.00538126
At1g50480	10-formyltetrahydrofolate synthetase (THFS) mRNA, complete The mRNA is cell-to-cell mobile.	response to cadmium ion [GO:0046686]; tetrahydrofolate interconversion [GO:0035999]	apoplast [GO:0048046]; chloroplast [GO:0009507]; cytosol [GO:0005829]; nucleus [GO:0005634]; plasma membrane [GO:0005886]	ATP binding [GO:0005524]; copper ion binding [GO:0005507]; formate-tetrahydrofolate ligase activity [GO:0004329]	MSSSTRKLEV	A	3288100	3235600	3644900	3.38953e+06	5738200	6498700	6160500	6.13247e+06	1.80924	0.00445876
At3g48990	Encodes an oxalyl-CoA synthetase and is required for oxalate degradation, for normal seed development, and for defense against an oxalate-producing fungal pathogen.	defense response to fungus [GO:0050832]; fatty acid metabolic process [GO:0006631]; oxalate catabolic process [GO:0033611]; positive regulation of seed germination [GO:0010030]; response to cadmium ion [GO:0046686]; seed coat development [GO:0010214]	apoplast [GO:0048046]; chloroplast [GO:0009507]; chloroplast stroma [GO:0009570]; cytoplasm [GO:0005737]; cytosol [GO:0005829]; plasmodesma [GO:0009506]	ATP binding [GO:0005524]; medium-chain fatty acid-CoA ligase activity [GO:0031956]; oxalate-CoA ligase activity [GO:0050203]	MDSDTLSGLL	B	4919500	3219800	2130900	3423400	7145600	5333200	6094900	6.19123e+06	1.8085	0.021889
At1g15950	Encodes a cinnamoyl CoA reductase. Involved in lignin biosynthesis. The mRNA is cell-to-cell mobile.	circadian rhythm [GO:0007623]; lignin biosynthetic process [GO:0009809]; response to cold [GO:0009409]	cytosol [GO:0005829]	cinnamoyl-CoA reductase activity [GO:0016621]; oxidoreductase activity, acting on the CH-OH group of donors, NAD or NADP as acceptor [GO:0016616]	MPVDVASPAG	X	821300	846770	745110	804393	1271800	1533500	1556100	1453800	1.80732	0.0127476
At3g05530	Encodes RPT5a (Regulatory Particle 5a), one of the six AAA-ATPases of the proteasome regulatory particle. Essential for gametophyte development. In Arabidopsis, the RPT5 subunit is encoded by two highly homologous genes, RPT5a and RPT5b. RPT5a and RPT5b show accession-dependent functional redundancy. In Wassilewskija (Ws) accession: mutant alleles of RPT5a displayed 50% pollen lethality, indicati…	embryo sac development [GO:0009553]; pollen development [GO:0009555]; positive regulation of RNA polymerase II transcription preinitiation complex assembly [GO:0045899]; proteasomal protein catabolic process [GO:0010498]	cytoplasm [GO:0005737]; cytosol [GO:0005829]; nucleus [GO:0005634]; proteasome complex [GO:0000502]; proteasome regulatory particle, base subcomplex [GO:0008540]	ATP binding [GO:0005524]; proteasome-activating ATPase activity [GO:0036402]	MATPMVEDTS	A	2627700	1667200	2195600	2163500	3529900	3708300	4469000	3902400	1.80374	0.0272773
At2g44350	encodes a mitochrondrion targeted citrate synthase, the first enzyme of the tricarboxylic acid cycle, catalyzing the condensation of acetyl-CoA and oxaloacetate, finally yielding citrate and CoA.	carbohydrate metabolic process [GO:0005975]; citrate metabolic process [GO:0006101]; response to cadmium ion [GO:0046686]; tricarboxylic acid cycle [GO:0006099]	cell wall [GO:0005618]; chloroplast [GO:0009507]; cytosol [GO:0005829]; mitochondrial matrix [GO:0005759]; mitochondrion [GO:0005739]	ATP binding [GO:0005524]; citrate (Si)-synthase activity [GO:0004108]; zinc ion binding [GO:0008270]	MVFFRSVSAF	A	3706000	3102100	3616000	3474700	6188900	5367200	7215200	6257100	1.80076	0.0106756
At4g24830	arginosuccinate synthase family;(source:Araport11)	arginine biosynthetic process [GO:0006526]; argininosuccinate metabolic process [GO:0000053]; urea cycle [GO:0000050]	chloroplast [GO:0009507]; chloroplast stroma [GO:0009570]; cytoplasm [GO:0005737]; plastid [GO:0009536]	argininosuccinate synthase activity [GO:0004055]; ATP binding [GO:0005524]	MAEISATSFP	A	1417800	1694200	1556000	1556000	2969100	2378600	3020200	2789300	1.79261	0.0232412
At4g36210	transmembrane/coiled-coil protein (DUF726);(source:Araport11)		integral component of membrane [GO:0016021]		MVEQEMALAK	A	417650	308470	472700	399607	648090	800290	698920	715767	1.79118	0.0346326
At2g17420	NADPH-dependent thioredoxin reductase, major cytosolic isoform The mRNA is cell-to-cell mobile.	removal of superoxide radicals [GO:0019430]	mitochondrial matrix [GO:0005759]	thioredoxin-disulfide reductase activity [GO:0004791]	MCWISMSQSR	A	800890	783840	750730	778487	1674100	1112500	1365000	1.38387e+06	1.77764	0.0306691
At1g45000	AAA-type ATPase family protein;(source:Araport11)	positive regulation of RNA polymerase II transcription preinitiation complex assembly [GO:0045899]; ubiquitin-dependent ERAD pathway [GO:0030433]	cell wall [GO:0005618]; cytosolic proteasome complex [GO:0031597]; nucleolus [GO:0005730]; nucleus [GO:0005634]; plasma membrane [GO:0005886]; plasmodesma [GO:0009506]; proteasome complex [GO:0000502]; proteasome regulatory particle, base subcomplex [GO:0008540]	ATP binding [GO:0005524]; proteasome-activating ATPase activity [GO:0036402]	MSDGDDAARR	A	748990	899180	1299600	982590	1534500	1431500	2258500	1741500	1.77236	0.0128087
At5g49030	tRNA synthetase class I (I, L, M and V) family protein;(source:Araport11)	isoleucyl-tRNA aminoacylation [GO:0006428]; mitochondrial translation [GO:0032543]; plant ovule development [GO:0048481]	chloroplast [GO:0009507]; chloroplast stroma [GO:0009570]; mitochondrion [GO:0005739]	aminoacyl-tRNA editing activity [GO:0002161]; ATP binding [GO:0005524]; isoleucine-tRNA ligase activity [GO:0004822]; metal ion binding [GO:0046872]; tRNA binding [GO:0000049]	MSSFFKSFAG	A	361420	408510	452690	407540	771660	661870	705260	712930	1.74935	0.0141139
At4g34200	Encodes a 3-phosphoglycerate dehydrogenase that is essential for embryo and pollen development.	embryo development ending in seed dormancy [GO:0009793]; L-serine biosynthetic process [GO:0006564]; megagametogenesis [GO:0009561]; pollen development [GO:0009555]; sulfur amino acid metabolic process [GO:0000096]	chloroplast [GO:0009507]; chloroplast stroma [GO:0009570]; mitochondrion [GO:0005739]; plasma membrane [GO:0005886]; plastid [GO:0009536]	ATP binding [GO:0005524]; NAD binding [GO:0051287]; phosphoglycerate dehydrogenase activity [GO:0004617]	MSATAAASSS	A	10039000	9371500	8403200	9.27123e+06	13150000	17252000	18219000	16207000	1.7481	0.0367645
At2g45790	Encodes a cytoplasmic phosphomannomutase, involved in ascorbate biosynthesis	GDP-mannose biosynthetic process [GO:0009298]; L-ascorbic acid biosynthetic process [GO:0019853]; mannose metabolic process [GO:0006013]; protein N-linked glycosylation [GO:0006487]	cytosol [GO:0005829]	metal ion binding [GO:0046872]; phosphomannomutase activity [GO:0004615]	MAAKIPGVIA	A	2492400	2296500	1610400	2133100	3527000	4136300	3492900	3.71873e+06	1.74335	0.0144726
At2g36460	Aldolase superfamily protein;(source:Araport11)	cellular response to hypoxia [GO:0071456]; fructose 1,6-bisphosphate metabolic process [GO:0030388]; gluconeogenesis [GO:0006094]; glycolytic process [GO:0006096]; mitochondria-nucleus signaling pathway [GO:0031930]; response to cadmium ion [GO:0046686]	cytosol [GO:0005829]; endoplasmic reticulum [GO:0005783]; mitochondrion [GO:0005739]; nucleus [GO:0005634]; plasma membrane [GO:0005886]; plasmodesma [GO:0009506]	copper ion binding [GO:0005507]; fructose-bisphosphate aldolase activity [GO:0004332]; mRNA binding [GO:0003729]	MSSFTSKFAD	A	2751000	2703800	2082000	2.51227e+06	4287700	3866200	4969700	4.37453e+06	1.74127	0.0354278
At1g79600	Encodes a chloroplast ABC1-like kinase that regulates vitamin E metabolism.	cellular response to nitrogen starvation [GO:0006995]; chloroplast organization [GO:0009658]; plastoglobule organization [GO:0080177]; protein stabilization [GO:0050821]; regulation of tocopherol cyclase activity [GO:1902171]; response to high light intensity [GO:0009644]; response to photooxidative stress [GO:0080183]; response to red light [GO:0010114]; response to water deprivation [GO:0009414]	chloroplast [GO:0009507]; mitochondrion [GO:0005739]; plastoglobule [GO:0010287]	ATP binding [GO:0005524]; protein kinase activity [GO:0004672]; protein serine kinase activity [GO:0106310]; protein threonine kinase activity [GO:0106311]	MSLVVGQSLG	A	2195400	1551600	1223400	1656800	2944600	2730700	2950000	2875100	1.73533	0.0249477
At1g09620	ATP binding/leucine-tRNA ligases/aminoacyl-tRNA ligase;(source:Araport11)	leucyl-tRNA aminoacylation [GO:0006429]	chloroplast [GO:0009507]; cytosol [GO:0005829]; plasmodesma [GO:0009506]	aminoacyl-tRNA editing activity [GO:0002161]; ATP binding [GO:0005524]; leucine-tRNA ligase activity [GO:0004823]	MASESKSYAR	A	2643500	2786300	2066100	2.49863e+06	4711100	3709100	4545200	4321800	1.72967	0.0297297
At5g13200	Encodes a protein with unknown function that is involved in hormone mediated regulation of seed germination/dormancy.	embryo development ending in seed dormancy [GO:0009793]; maintenance of seed dormancy by absisic acid [GO:0098755]; regulation of seed germination [GO:0010029]; seed germination [GO:0009845]	plastid [GO:0009536]		MTGSQEDQPK	A	346690	333740	322460	334297	707090	424070	591550	574237	1.71775	0.0470487
At1g12050	Encodes a fumarylacetoacetase that converts fumarylacetoacetate to acetoacetate and fumarate and is likely to be involved in tyrosine catabolism.	cell death [GO:0008219]; homogentisate catabolic process [GO:1902000]; L-phenylalanine catabolic process [GO:0006559]; tyrosine catabolic process [GO:0006572]	cytosol [GO:0005829]; extracellular region [GO:0005576]	fumarylacetoacetase activity [GO:0004334]; metal ion binding [GO:0046872]	MALLKSFIDV	A	530610	552910	574980	552833	957500	845200	1042800	948500	1.71571	0.00874393
At3g18190	TCP-1/cpn60 chaperonin family protein;(source:Araport11)	protein folding [GO:0006457]; response to cadmium ion [GO:0046686]	chaperonin-containing T-complex [GO:0005832]; cytosol [GO:0005829]	ATPase activity [GO:0016887]; ATP binding [GO:0005524]; unfolded protein binding [GO:0051082]	MAAVAAPMAS	A	1740200	1819300	1585400	1.71497e+06	3059600	3105700	2648100	2937800	1.71304	0.00215985
At4g35830	Encodes an aconitase that can catalyze the conversion of citrate to isocitrate through a cis-aconitate intermediate, indicating that it may participate in the TCA cycle and other primary metabolic pathways. The protein is believed to accumulate in the mitochondria and the cytosol. It affects CSD2 (At2g28190 - a superoxide dismutase) transcript levels and may play a role in the response to oxidati…	citrate metabolic process [GO:0006101]; isocitrate metabolic process [GO:0006102]; response to iron ion starvation [GO:1990641]; tricarboxylic acid cycle [GO:0006099]	apoplast [GO:0048046]; cytosol [GO:0005829]; mitochondrion [GO:0005739]; plasma membrane [GO:0005886]; plasmodesma [GO:0009506]; vacuole [GO:0005773]	4 iron, 4 sulfur cluster binding [GO:0051539]; aconitate hydratase activity [GO:0003994]; citrate dehydratase activity [GO:0047780]; copper ion binding [GO:0005507]; mRNA 5'-UTR binding [GO:0048027]	MASENPFRSI	A	6070100	6055800	5120900	5.74893e+06	9976100	9757700	9675100	9.80297e+06	1.70518	0.00199627
At5g41670	6-phosphogluconate dehydrogenase family protein;(source:Araport11)	D-gluconate catabolic process [GO:0046177]; pentose-phosphate shunt, oxidative branch [GO:0009051]; response to cadmium ion [GO:0046686]; response to fructose [GO:0009750]; response to glucose [GO:0009749]; response to sucrose [GO:0009744]	chloroplast [GO:0009507]; chloroplast stroma [GO:0009570]; cytosol [GO:0005829]; mitochondrion [GO:0005739]; plasmodesma [GO:0009506]; plastid [GO:0009536]; secretory vesicle [GO:0099503]	NADP binding [GO:0050661]; phosphogluconate 2-dehydrogenase activity [GO:0008114]; phosphogluconate dehydrogenase (decarboxylating) activity [GO:0004616]	MESVALSRIG	B	9936800	10353000	8606500	9632100	14131000	16389000	18131000	16217000	1.68364	0.0259933
At5g16050	Encodes GF14 upsilon chain, a 14-3-3 gene family member.	response to cadmium ion [GO:0046686]	cell wall [GO:0005618]; cytosol [GO:0005829]; Golgi apparatus [GO:0005794]; mitochondrion [GO:0005739]; nucleus [GO:0005634]; plasma membrane [GO:0005886]; plastid [GO:0009536]	ATP binding [GO:0005524]	MSSDSSREEN	A	4018800	3962100	3622900	3.86793e+06	6708600	5562800	7242700	6504700	1.6817	0.0228197
At5g12040	Nitrilase/cyanide hydratase and apolipoprotein N-acyltransferase family protein;(source:Araport11)	asparagine metabolic process [GO:0006528]; glutamine metabolic process [GO:0006541]; malate metabolic process [GO:0006108]; oxaloacetate metabolic process [GO:0006107]	chloroplast [GO:0009507]; chloroplast stroma [GO:0009570]; cytosol [GO:0005829]; plastid [GO:0009536]	omega-amidase activity [GO:0050152]; zinc ion binding [GO:0008270]	MKSAISSSLF	C/E/F	1127100	1011000	823960	987353	1732100	1937900	1282700	1650900	1.67205	0.020395
At1g67280	Encodes a Ni+ dependent glyoxylase.	methylglyoxal catabolic process to D-lactate via S-lactoyl-glutathione [GO:0019243]; response to cold [GO:0009409]	chloroplast [GO:0009507]; chloroplast stroma [GO:0009570]; cytoplasm [GO:0005737]; mitochondrion [GO:0005739]; stromule [GO:0010319]; thylakoid [GO:0009579]; thylakoid lumen [GO:0031977]	lactoylglutathione lyase activity [GO:0004462]; metal ion binding [GO:0046872]	MVRIIPMAAS	A	2135900	2474000	1952300	2187400	3568500	3232700	4118100	3.63977e+06	1.66397	0.0350661
At5g19990	26S proteasome AAA-ATPase subunit The mRNA is cell-to-cell mobile.	protein catabolic process [GO:0030163]	cytosol [GO:0005829]; nucleus [GO:0005634]; plasma membrane [GO:0005886]; plastid [GO:0009536]; proteasome complex [GO:0000502]	ATP binding [GO:0005524]; proteasome-activating ATPase activity [GO:0036402]	MAAVGVDSRR	A	572460	756490	766030	698327	1309900	1011900	1161000	1.16093e+06	1.66245	0.0419671
At1g20510	OPC-8:0 CoA ligase1;(source:Araport11)	jasmonic acid biosynthetic process [GO:0009695]; response to bacterium [GO:0009617]; response to jasmonic acid [GO:0009753]; response to wounding [GO:0009611]	peroxisome [GO:0005777]	ATP binding [GO:0005524]; CoA-ligase activity [GO:0016405]; decanoate-CoA ligase activity [GO:0102391]	MASVNSRSGF	A		378040	498980	438510	954910	557820	663270	725333	1.65409	0.0143206
At4g38630	Regulatory particle non-ATPase subunit of the 26S proteasome with multiubiquitin-chain-binding capabilities	cellular response to DNA damage stimulus [GO:0006974]; leaf development [GO:0048366]; leaf senescence [GO:0010150]; pollen development [GO:0009555]; post-embryonic root development [GO:0048528]; proteasome assembly [GO:0043248]; proteasome-mediated ubiquitin-dependent protein catabolic process [GO:0043161]; protein catabolic process [GO:0030163]; regulation of seed germination [GO:0010029]; respo…	cytosol [GO:0005829]; nucleus [GO:0005634]; plasma membrane [GO:0005886]; proteasome complex [GO:0000502]; proteasome regulatory particle, base subcomplex [GO:0008540]	peptide receptor activity [GO:0001653]; polyubiquitin modification-dependent protein binding [GO:0031593]	MVLEATMICI	A	1054600	1055700	1179200	1096500	1659800	2046400	1725200	1.81047e+06	1.65113	0.0180401
At5g41210	Encodes glutathione transferase belonging to the theta class of GSTs. Naming convention according to Wagner et al. (2002).	glutathione metabolic process [GO:0006749]; toxin catabolic process [GO:0009407]	cytoplasm [GO:0005737]; nucleus [GO:0005634]; peroxisome [GO:0005777]; plastid [GO:0009536]	glutathione transferase activity [GO:0004364]; peroxidase activity [GO:0004601]	MMKLKVYADR	A	892250	661830	863250	805777	1275500	1160300	1540600	1.32547e+06	1.64496	0.0130253
At1g66970	Encodes a member of the glycerophosphodiester phosphodiesterase like (GDPD-like) family.	glycerol metabolic process [GO:0006071]; lipid metabolic process [GO:0006629]	anchored component of membrane [GO:0031225]; integral component of membrane [GO:0016021]; plasma membrane [GO:0005886]	calcium ion binding [GO:0005509]; glycerophosphodiester phosphodiesterase activity [GO:0008889]	MNSRPSNPTK	B	3518600	2425700	1484000	2476100	4622900	3932800	3556400	4.03737e+06	1.63053	0.0154265
At1g59900	encodes the e1 alpha subunit of the pyruvate dehydrogenase complex (PDC) The mRNA is cell-to-cell mobile.	acetyl-CoA biosynthetic process from pyruvate [GO:0006086]; glycolytic process [GO:0006096]; response to cadmium ion [GO:0046686]	cytosol [GO:0005829]; mitochondrial pyruvate dehydrogenase complex [GO:0005967]; mitochondrion [GO:0005739]; nucleus [GO:0005634]	pyruvate dehydrogenase (acetyl-transferring) activity [GO:0004739]	MALSRLSSRS	A	1835900	1833700	1391400	1687000	2508800	2723400	3016400	2.74953e+06	1.62984	0.0331488
At5g10540	Zincin-like metalloproteases family protein;(source:Araport11)	peptide metabolic process [GO:0006518]; proteolysis [GO:0006508]; response to cadmium ion [GO:0046686]	apoplast [GO:0048046]; chloroplast [GO:0009507]; cytosol [GO:0005829]; plasma membrane [GO:0005886]	metal ion binding [GO:0046872]; metalloendopeptidase activity [GO:0004222]	MASEDTLSSN	A	2507000	2332200	1946600	2.26193e+06	4268600	2950700	3790900	3.67007e+06	1.62254	0.0353216
At5g43830	aluminum induced protein with YGL and LRDR motifs;(source:Araport11)		cytosol [GO:0005829]; nucleus [GO:0005634]; plastid [GO:0009536]		MLAVFEKTVA	C/E/F	1253200	1019100	978850	1.08372e+06	1957300	1604300	1699500	1753700	1.61823	0.0020149
At5g05010	clathrin adaptor complexes medium subunit family protein;(source:Araport11)	endoplasmic reticulum to Golgi vesicle-mediated transport [GO:0006888]; Golgi localization [GO:0051645]; protein transport [GO:0015031]; retrograde vesicle-mediated transport, Golgi to endoplasmic reticulum [GO:0006890]	COPI vesicle coat [GO:0030126]; cytosol [GO:0005829]; Golgi membrane [GO:0000139]; plasma membrane [GO:0005886]; plasmodesma [GO:0009506]		MVVLAAAIVV	A	1169300	1301900	910500	1.12723e+06	1885500	1965400	1614700	1.82187e+06	1.61623	0.000263329
At2g41530	Encodes a protein with S-formylglutathione hydrolase activity.	formaldehyde catabolic process [GO:0046294]; response to cadmium ion [GO:0046686]	apoplast [GO:0048046]; cytosol [GO:0005829]	carboxylic ester hydrolase activity [GO:0052689]; S-formylglutathione hydrolase activity [GO:0018738]	MASGLSEIGS	A	3224200	3287500	2431000	2980900	5311100	4112600	5022300	4.81533e+06	1.6154	0.0365539
At3g08590	Encodes a 2,3-biphosphoglycerate-independent phosphoglycerate mutase that is involved in pollen development and stomatal movement.	cellular carbohydrate metabolic process [GO:0044262]; glucose catabolic process [GO:0006007]; glycolytic process [GO:0006096]; pollen development [GO:0009555]; response to abscisic acid [GO:0009737]; response to blue light [GO:0009637]; response to cadmium ion [GO:0046686]; response to carbon dioxide [GO:0010037]; stomatal movement [GO:0010118]	apoplast [GO:0048046]; cytosol [GO:0005829]; plasmodesma [GO:0009506]	2,3-bisphosphoglycerate-independent phosphoglycerate mutase activity [GO:0046537]; manganese ion binding [GO:0030145]	MGSSGDVNWK	A	1386700	1973900	1599000	1653200	2609400	2319600	3017500	2.64883e+06	1.60225	0.0472302
At5g11670	The malic enzyme (EC 1.1.1.40) encoded by AtNADP-ME2 is presumably a cytosolic enzyme involved in malate metabolism and possibly assisting the oxidative pentose phosphate pathway. AtNADP-ME2 counts for the major part of NADP-ME activity in mature tissues of Arabidopsis.	malate metabolic process [GO:0006108]; pentose-phosphate shunt, oxidative branch [GO:0009051]; pyruvate metabolic process [GO:0006090]; response to cadmium ion [GO:0046686]	apoplast [GO:0048046]; cell wall [GO:0005618]; chloroplast [GO:0009507]; cytosol [GO:0005829]; plasma membrane [GO:0005886]; plasmodesma [GO:0009506]; vacuolar membrane [GO:0005774]	malate dehydrogenase (decarboxylating) (NAD+) activity [GO:0004471]; malate dehydrogenase (decarboxylating) (NADP+) activity [GO:0004473]; malic enzyme activity [GO:0004470]; metal ion binding [GO:0046872]; NAD binding [GO:0051287]; oxaloacetate decarboxylase activity [GO:0008948]	MGSTPTDLPG	A	6449600	7354200	7006200	6.93667e+06	11527000	9957600	11581000	1.10219e+07	1.58893	0.0162489
At1g79920	Heat shock protein 70 (Hsp 70) family protein;(source:Araport11)		cell wall [GO:0005618]; cytosol [GO:0005829]; mitochondrion [GO:0005739]; nucleus [GO:0005634]; plasma membrane [GO:0005886]; plasmodesma [GO:0009506]	ATPase activity [GO:0016887]; ATP binding [GO:0005524]	MSVVGFDFGN	A		489620	401360	445490	800960	719960	597160	706027	1.58483	0.0257437
At2g47510	Encodes a mitochondrial-localized protein. The FUM1 gene appears to be essential, suggesting that FUM1 may play a crucial role as a fumarase in the tricarboxylic acid cycle.	fumarate metabolic process [GO:0006106]; malate metabolic process [GO:0006108]; pollen tube development [GO:0048868]; protein tetramerization [GO:0051262]; response to oxidative stress [GO:0006979]; tricarboxylic acid cycle [GO:0006099]	cytosol [GO:0005829]; mitochondrion [GO:0005739]; tricarboxylic acid cycle enzyme complex [GO:0045239]	fumarate hydratase activity [GO:0004333]	MSIYVASRRL	A	2449200	2426600	1924200	2.26667e+06	2923700	4056500	3790900	3.59037e+06	1.58399	0.0456643
At4g33680	Encodes an L,L-diaminopimelate aminotransferase. Involved in disease resistance against Pseudomonas syringae. mutants have elevated SA levels, a low level of spontaneous cell death, callose deposition, and enlarged cells in leaves. genetically maps on chr 4 between L23H3 and nga1139.	lysine biosynthetic process via diaminopimelate [GO:0009089]; systemic acquired resistance, salicylic acid mediated signaling pathway [GO:0009862]	chloroplast [GO:0009507]; chloroplast stroma [GO:0009570]; plasma membrane [GO:0005886]	copper ion binding [GO:0005507]; L,L-diaminopimelate aminotransferase activity [GO:0010285]; pyridoxal phosphate binding [GO:0030170]; transaminase activity [GO:0008483]	MSSTHQLVSS	A	3105000	3268400	2266600	2880000	5062900	3900400	4715000	4.55943e+06	1.58314	0.0452114
At1g76030	One of three genes encoding the vacuolar ATP synthase subunit B1. This subunit was shown to interact with the gene product of hexokinase1 (ATHXK1). This interaction, however, is solely restricted to the nucleus. The protein binds to and co-localizes with F-actin, bundles F-actin to form higher-order structure, and stabilizes actin filaments in vitro. The mRNA is cell-to-cell mobile.	actin filament bundle assembly [GO:0051017]; actin filament capping [GO:0051693]; ATP metabolic process [GO:0046034]; glucose mediated signaling pathway [GO:0010255]; negative regulation of actin filament depolymerization [GO:0030835]; proton transmembrane transport [GO:1902600]; regulation of transcription by RNA polymerase II [GO:0006357]; response to cadmium ion [GO:0046686]	Golgi apparatus [GO:0005794]; mitochondrion [GO:0005739]; nucleus [GO:0005634]; plasma membrane [GO:0005886]; plasmodesma [GO:0009506]; protein-containing complex [GO:0032991]; proton-transporting V-type ATPase, V1 domain [GO:0033180]; vacuolar membrane [GO:0005774]; vacuole [GO:0005773]	actin filament binding [GO:0051015]; ATP binding [GO:0005524]; hydrolase activity [GO:0016787]	MGTNDLDIEE	A	12158000	13184000	11639000	12327000	22203000	19162000	16999000	1.94547e+07	1.57822	0.019988
At5g19550	Nitrogen metabolism. Major cytosolic isoenzyme controlling aspartate biosynthesis in the light. The mRNA is cell-to-cell mobile.	2-oxoglutarate metabolic process [GO:0006103]; aspartate metabolic process [GO:0006531]; biosynthetic process [GO:0009058]; cellular response to hypoxia [GO:0071456]; glutamate metabolic process [GO:0006536]; nitrogen compound metabolic process [GO:0006807]	cell wall [GO:0005618]; cytosol [GO:0005829]; mitochondrion [GO:0005739]; plasma membrane [GO:0005886]; plasmodesma [GO:0009506]; plastid [GO:0009536]; vacuolar membrane [GO:0005774]	copper ion binding [GO:0005507]; L-aspartate:2-oxoglutarate aminotransferase activity [GO:0004069]; pyridoxal phosphate binding [GO:0030170]	MDSVFSNVAR	B	26858000	24529000	19623000	23670000	31339000	42715000	37280000	3.71113e+07	1.56786	0.0477756
At5g66760	One of two genes in Arabidopsis that encode a flavoprotein subunit of the mitochondrial succinate dehydrogenase complex. The mRNA is cell-to-cell mobile.	mitochondrial electron transport, succinate to ubiquinone [GO:0006121]; tricarboxylic acid cycle [GO:0006099]	cell wall [GO:0005618]; mitochondrial respiratory chain complex II, succinate dehydrogenase complex (ubiquinone) [GO:0005749]; mitochondrion [GO:0005739]; plastid [GO:0009536]; respiratory chain complex II [GO:0045273]	ATP binding [GO:0005524]; cobalt ion binding [GO:0050897]; electron transfer activity [GO:0009055]; flavin adenine dinucleotide binding [GO:0050660]; succinate dehydrogenase (ubiquinone) activity [GO:0008177]; succinate dehydrogenase activity [GO:0000104]	MWRCVSRGFR	X	1046900	1136800	877840	1.02051e+06	1602400	1866300	1302500	1590400	1.55843	0.0115863
At2g36530	Involved in light-dependent cold tolerance and encodes an enolase. Protein is tyrosine-phosphorylated and its phosphorylation state is modulated in response to ABA in Arabidopsis thaliana seeds. Affects seed size and weight by adjusting cytokinin content and forming ENO2-bZIP75 complex.	glycolytic process [GO:0006096]; regulation of vacuole fusion, non-autophagic [GO:0032889]; response to abscisic acid [GO:0009737]; response to cadmium ion [GO:0046686]; response to cold [GO:0009409]; response to light stimulus [GO:0009416]	apoplast [GO:0048046]; chloroplast [GO:0009507]; cytoplasm [GO:0005737]; cytosol [GO:0005829]; endoplasmic reticulum [GO:0005783]; mitochondrial envelope [GO:0005740]; mitochondrial outer membrane [GO:0005741]; mitochondrion [GO:0005739]; nucleus [GO:0005634]; phosphopyruvate hydratase complex [GO:0000015]; plasma membrane [GO:0005886]; plasmodesma [GO:0009506]	copper ion binding [GO:0005507]; DNA binding [GO:0003677]; magnesium ion binding [GO:0000287]; phosphopyruvate hydratase activity [GO:0004634]	MATITVVKAR	A	31662000	31224000	27605000	3.01637e+07	51585000	41466000	47971000	4.70073e+07	1.55841	0.0181879
At3g06580	Encodes a protein with galactose kinase activity. The gene was shown to complement the yeast Agal1 mutant defective in the galactokinase gene GAL1.	carbohydrate phosphorylation [GO:0046835]; galactose metabolic process [GO:0006012]	cytosol [GO:0005829]	ATP binding [GO:0005524]; galactokinase activity [GO:0004335]; metal ion binding [GO:0046872]	MAKPEEVSVP	A	552450	461340	523810	512533	851150	635120	908360	798210	1.55738	0.0214735
At1g12410	Encodes a ClpP-related sequence. Though similar to ClpP proteins, this does not contains the highly conserved catalytic triad of Ser-type proteases (Ser-His-Asp). The name reflects nomenclature described in Adam et. al (2001).	chloroplast organization [GO:0009658]; protein quality control for misfolded or incompletely synthesized proteins [GO:0006515]	chloroplast [GO:0009507]; chloroplast envelope [GO:0009941]; chloroplastic endopeptidase Clp complex [GO:0009840]; chloroplast stroma [GO:0009570]; chloroplast thylakoid [GO:0009534]; endopeptidase Clp complex [GO:0009368]; extracellular region [GO:0005576]; plastoglobule [GO:0010287]	ATPase binding [GO:0051117]; ATP-dependent peptidase activity [GO:0004176]; serine-type endopeptidase activity [GO:0004252]	MAVSFNTTLH	A	2746700	2091900	3885800	2.90813e+06	4219700	4215400	5117700	4517600	1.55344	0.0131481
At5g50850	Transketolase family protein;(source:Araport11)	acetyl-CoA biosynthetic process from pyruvate [GO:0006086]; defense response to bacterium [GO:0042742]; glycolytic process [GO:0006096]	mitochondrial pyruvate dehydrogenase complex [GO:0005967]; mitochondrion [GO:0005739]; nucleolus [GO:0005730]; plastid [GO:0009536]; vacuolar membrane [GO:0005774]	pyruvate dehydrogenase (acetyl-transferring) activity [GO:0004739]	MLGILRQRAI	C/E/F	4582100	4947800	3817500	4.44913e+06	6086000	7601500	6890600	6.85937e+06	1.54173	0.0179248
At3g59760	Arabidopsis thaliana O-acetylserine (thiol) lyase (OAS-TL) isoform oasC. Required for pollen tube growth and/or fertilization.	cysteine biosynthetic process from serine [GO:0006535]; double fertilization forming a zygote and endosperm [GO:0009567]; pollen tube growth [GO:0009860]	cytoplasm [GO:0005737]; mitochondrion [GO:0005739]	cysteine synthase activity [GO:0004124]; identical protein binding [GO:0042802]; pyridoxal phosphate binding [GO:0030170]	MVAMIMASRF	A	764240	710620	605310	693390	1114500	1229200	859780	1.06783e+06	1.54001	0.0199857
At1g78300	G-box binding factor GF14 omega encoding a 14-3-3 protein The mRNA is cell-to-cell mobile.	brassinosteroid mediated signaling pathway [GO:0009742]	cytosol [GO:0005829]; Golgi apparatus [GO:0005794]; mitochondrion [GO:0005739]; nucleus [GO:0005634]; plasma membrane [GO:0005886]; vacuolar membrane [GO:0005774]; vacuole [GO:0005773]		MASGREEFVY	A	2535600	2980800	2599500	2705300	4013100	3867200	4561600	4147300	1.53303	0.0217555
At1g64520	regulatory particle non-ATPase 12A;(source:Araport11)	cotyledon development [GO:0048825]; cytokinin-activated signaling pathway [GO:0009736]; flower development [GO:0009908]; leaf development [GO:0048366]; post-embryonic root development [GO:0048528]; proteasome assembly [GO:0043248]; proteasome-mediated ubiquitin-dependent protein catabolic process [GO:0043161]; protein catabolic process [GO:0030163]; regulation of anthocyanin biosynthetic process …	chloroplast envelope [GO:0009941]; cytosol [GO:0005829]; nucleus [GO:0005634]; proteasome complex [GO:0000502]; proteasome regulatory particle, lid subcomplex [GO:0008541]		MDPQLTEVSQ	B	3197300	3054400	2428100	2.89327e+06	4571200	4644600	4009100	4408300	1.52364	0.00108275
At1g79550	Encodes cytosolic phosphoglycerate kinase (PGK3). Expression studies in PGK mutants showed that PGK1 and PGK3 were down-regulated in pgk3.2 and pgk1.1, respectively. These results indicate that the down-regulation of photosynthetic activity could be a plant strategy when glycolysis is impaired to achieve metabolic adjustment and optimize growth.	gluconeogenesis [GO:0006094]; glycolytic process [GO:0006096]; response to glucose [GO:0009749]; response to heat [GO:0009408]; response to light stimulus [GO:0009416]; response to molecule of bacterial origin [GO:0002237]	apoplast [GO:0048046]; chloroplast stroma [GO:0009570]; cytosol [GO:0005829]; mitochondrion [GO:0005739]; nucleus [GO:0005634]; plasma membrane [GO:0005886]; plasmodesma [GO:0009506]; vacuolar membrane [GO:0005774]	ADP binding [GO:0043531]; ATP binding [GO:0005524]; phosphoglycerate kinase activity [GO:0004618]; protein kinase activity [GO:0004672]	MATKRSVGTL	A	51385000	47258000	36194000	4.49457e+07	58901000	77782000	68572000	6.84183e+07	1.52225	0.04955
At3g13860	heat shock protein 60-3A;(source:Araport11)	protein folding [GO:0006457]; protein refolding [GO:0042026]; response to cadmium ion [GO:0046686]	cytosol [GO:0005829]; mitochondrion [GO:0005739]; vacuolar membrane [GO:0005774]	ATPase activity [GO:0016887]; ATP binding [GO:0005524]	MYRVLSKLSS	C/E/F	699680	694830	670520	688343	1219000	976460	944240	1.04657e+06	1.52041	0.0235287
At3g09810	Encodes a catalytic subunit of the mitochondrially-localized NAD+- dependent isocitrate dehydrogenase	isocitrate metabolic process [GO:0006102]; tricarboxylic acid cycle [GO:0006099]	cytosol [GO:0005829]; mitochondrion [GO:0005739]	isocitrate dehydrogenase (NAD+) activity [GO:0004449]; magnesium ion binding [GO:0000287]; NAD binding [GO:0051287]	MTMTAFLARR	A	3003000	2452400	2677800	2.71107e+06	3713400	4166200	4432300	4.10397e+06	1.51378	0.0275834
At5g09900	Encodes one of two isoforms for the 26S proteasome regulatory protein (RN) subunit RPN5. For many functions it acts redundantly with the paralogous gene RPN5b but also appears to exert independent effects.	proteasome-mediated ubiquitin-dependent protein catabolic process [GO:0043161]	cytoplasm [GO:0005737]; nuclear proteasome complex [GO:0031595]; proteasome regulatory particle, lid subcomplex [GO:0008541]		MGDSGKLEAT	A	2240300	2125800	1976500	2114200	3285600	3042000	3255300	3194300	1.51088	0.00475688
At2g17130	Encodes a regulatory subunit of the mitochondrially-localized NAD+- dependent isocitrate dehydrogenase.	isocitrate metabolic process [GO:0006102]; tricarboxylic acid cycle [GO:0006099]	mitochondrion [GO:0005739]	isocitrate dehydrogenase (NAD+) activity [GO:0004449]; metal ion binding [GO:0046872]	MSRQSFSLLK	A	778440	700070	561100	679870	941580	1038100	1086000	1.02189e+06	1.50307	0.0409801
At3g22960	encodes a chloroplast pyruvate kinase alpha subunit. Important for seed oil biosynthesis. Ubiquitously expressed, with significantly increased expression in maturing seeds. The mRNA is cell-to-cell mobile.	glycolytic process [GO:0006096]; lipid metabolic process [GO:0006629]; response to cadmium ion [GO:0046686]; seed maturation [GO:0010431]	chloroplast [GO:0009507]; chloroplast stroma [GO:0009570]; cytoplasm [GO:0005737]	ATP binding [GO:0005524]; kinase activity [GO:0016301]; magnesium ion binding [GO:0000287]; potassium ion binding [GO:0030955]; pyruvate kinase activity [GO:0004743]	MSQSIQFSTP	A	2315200	2587200	2012000	2304800	3771100	3021600	3561800	3451500	1.49753	0.042428
At4g02930	GTP binding Elongation factor Tu family protein;(source:Araport11)	mitochondrial translational elongation [GO:0070125]; response to cadmium ion [GO:0046686]; translational elongation [GO:0006414]	cell wall [GO:0005618]; cytosol [GO:0005829]; mitochondrion [GO:0005739]	ATP binding [GO:0005524]; cobalt ion binding [GO:0050897]; GTPase activity [GO:0003924]; GTP binding [GO:0005525]; translation elongation factor activity [GO:0003746]; zinc ion binding [GO:0008270]	MASVVLRNPS	A	2971000	2506600	2697200	2.72493e+06	3877000	3944500	4411400	4.07763e+06	1.49642	0.0146955
At1g64190	6-phosphogluconate dehydrogenase family protein;(source:Araport11)	D-gluconate catabolic process [GO:0046177]; pentose-phosphate shunt, oxidative branch [GO:0009051]	chloroplast [GO:0009507]; chloroplast stroma [GO:0009570]; cytosol [GO:0005829]; plastid [GO:0009536]; secretory vesicle [GO:0099503]	NADP binding [GO:0050661]; phosphogluconate 2-dehydrogenase activity [GO:0008114]; phosphogluconate dehydrogenase (decarboxylating) activity [GO:0004616]	MESAALSRIG	B	1821700	1456400	1370300	1.54947e+06	2337300	2389100	2227900	2318100	1.49606	0.0133868
At5g07350	RNA binding protein with nuclease activity essential for stress response. Involved in mechanisms acting on mRNAs entering the secretory pathway. Functionally redundant with TSN2.	cellular response to heat [GO:0034605]; gene silencing by RNA [GO:0031047]; mRNA catabolic process [GO:0006402]; mRNA processing [GO:0006397]; positive regulation of gibberellin biosynthetic process [GO:0010372]; response to cadmium ion [GO:0046686]; response to salt stress [GO:0009651]; RNA catabolic process [GO:0006401]	cell wall [GO:0005618]; cytoplasm [GO:0005737]; cytoplasmic stress granule [GO:0010494]; cytosol [GO:0005829]; endoplasmic reticulum [GO:0005783]; nuclear envelope [GO:0005635]; nucleus [GO:0005634]; P-body [GO:0000932]; perinuclear region of cytoplasm [GO:0048471]; plasma membrane [GO:0005886]; RISC complex [GO:0016442]	mRNA binding [GO:0003729]; nuclease activity [GO:0004518]; RNA binding [GO:0003723]	MATGAENQWL	A	527010	368540	317630	404393	693020	744750	373540	603770	1.49303	0.0839321
At5g56630	phosphofructokinase 7;(source:Araport11)	fructose 6-phosphate metabolic process [GO:0006002]; glycolytic process [GO:0006096]	cytoplasm [GO:0005737]; cytosol [GO:0005829]	6-phosphofructokinase activity [GO:0003872]; ATP binding [GO:0005524]; metal ion binding [GO:0046872]	MSSPRSNKPK	A	1632100	1570600	1224000	1.47557e+06	1989600	2150200	2454900	2.19823e+06	1.48976	0.055101
At4g19006	Proteasome component (PCI) domain protein;(source:Araport11)	proteasome assembly [GO:0043248]; protein catabolic process [GO:0030163]; ubiquitin-dependent protein catabolic process [GO:0006511]	cytosol [GO:0005829]; nucleus [GO:0005634]; proteasome complex [GO:0000502]; proteasome regulatory particle, lid subcomplex [GO:0008541]	structural molecule activity [GO:0005198]	MAALQYLESQ	A		516680		516680	885520	712360	710770	769550	1.48941
At3g53130	Lutein-deficient 1 (LUT1) required for lutein biosynthesis, member of the xanthophyll class of carotenoids. Involved in epsilon ring hydroxylation. Maps at 67.3 cM on chromosome 3.	carotenoid biosynthetic process [GO:0016117]	chloroplast [GO:0009507]; chloroplast envelope [GO:0009941]	heme binding [GO:0020037]; iron ion binding [GO:0005506]; zeinoxanthin epsilon hydroxylase activity [GO:0009974]	MESSLFSPSS	B	478530	421830	372350	424237	610030	669540	615850	631807	1.48928	0.016003
At5g57330	Galactose mutarotase-like superfamily protein;(source:Araport11)	carbohydrate metabolic process [GO:0005975]; response to abscisic acid [GO:0009737]	cytoplasm [GO:0005737]; cytosol [GO:0005829]	carbohydrate binding [GO:0030246]; glucose-6-phosphate 1-epimerase activity [GO:0047938]	MATERHHFEL	A			263980	263980	552460	306520	319800	392927	1.48847
At1g08490	Chloroplastic NifS-like protein that can catalyze the conversion of cysteine into alanine and elemental sulfur (S(0)) and of selenocysteine into alanine and elemental Se (Se(0)). Overexpression enhances selenium tolerance and accumulation.	cysteine metabolic process [GO:0006534]; iron incorporation into metallo-sulfur cluster [GO:0018283]; response to selenium ion [GO:0010269]; selenium compound metabolic process [GO:0001887]; sulfur compound metabolic process [GO:0006790]	chloroplast [GO:0009507]; chloroplast stroma [GO:0009570]	cysteine desulfurase activity [GO:0031071]; pyridoxal phosphate binding [GO:0030170]; selenocysteine lyase activity [GO:0009000]	MEGVAMKLPS	B		238090	276440	257265	301880	398090	448450	382807	1.48799	0.0115094
At5g05200	Protein kinase superfamily protein;(source:Araport11)	lipid homeostasis [GO:0055088]; mitochondrion organization [GO:0007005]	chloroplast [GO:0009507]; integral component of mitochondrial membrane [GO:0032592]; mitochondrial inner membrane [GO:0005743]; plasma membrane [GO:0005886]; plastoglobule [GO:0010287]	ATP binding [GO:0005524]; kinase activity [GO:0016301]	MAVSAFRGTR	A	1564300	1375700	1627100	1.52237e+06	1832400	2182100	2765500	2260000	1.48453	0.0503253
At2g24270	Encodes a protein with non-phosphorylating NADP-dependent glyceraldehyde-3-phosphate dehydrogenase activity. The activity of the enzyme was determined from leaf extracts; the enzyme has not been purified to confirm activity.		cytoplasm [GO:0005737]	glyceraldehyde-3-phosphate dehydrogenase (NADP+) (non-phosphorylating) activity [GO:0008886]; lactaldehyde dehydrogenase activity [GO:0008911]	MAGTGLFAEI	A	7517200	6520800	5967200	6668400	11545000	8895600	9253600	9.89807e+06	1.48432	0.0106062
At4g34740	Encodes glutamine 5-phosphoribosylpyrophosphate amidotransferase. Mutants are deficient in leaf, but not cotyledon, plastid and palisade cell development. Mutants exhibit defective chloroplast development under non-low light, suggesting that the defect in chloroplast development is caused by photo-oxidative damage. Plays role in differential development of vascular-associated cells. Demonstrates …	'de novo' IMP biosynthetic process [GO:0006189]; chloroplast organization [GO:0009658]; glutamine metabolic process [GO:0006541]; nucleoside metabolic process [GO:0009116]; purine nucleobase biosynthetic process [GO:0009113]; purine nucleotide biosynthetic process [GO:0006164]	chloroplast [GO:0009507]; chloroplast stroma [GO:0009570]; cytoplasm [GO:0005737]; plastid stroma [GO:0009532]	amidophosphoribosyltransferase activity [GO:0004044]; iron-sulfur cluster binding [GO:0051536]; metal ion binding [GO:0046872]	MAATSSISSS	A	878170	955180	985140	939497	1282400	1202900	1698200	1394500	1.48431	0.0398202
At2g41680	Encodes a NADPH thioredoxin reductase involved in chloroplast protection against oxidative damage.	cell redox homeostasis [GO:0045454]; hydrogen peroxide catabolic process [GO:0042744]; positive regulation of catalytic activity [GO:0043085]; regulation of chlorophyll biosynthetic process [GO:0010380]; regulation of starch biosynthetic process [GO:0010581]; removal of superoxide radicals [GO:0019430]	chloroplast [GO:0009507]; chloroplast stroma [GO:0009570]; cytosol [GO:0005829]	enzyme activator activity [GO:0008047]; oxidoreductase activity, acting on a sulfur group of donors, disulfide as acceptor [GO:0016671]; thioredoxin-disulfide reductase activity [GO:0004791]	MAASPKIGIG	A	3677800	4209900	5800800	4.56283e+06	6553500	6077500	7686400	6.77247e+06	1.48427	0.0109877
At5g08740	Encodes a dedicated Type II NADPH dehydrogenase that catalyzes the penultimate step in phylloquinone (vitamin K1). biosynthesis	aerobic electron transport chain [GO:0019646]; cellular response to light stimulus [GO:0071482]; phylloquinone biosynthetic process [GO:0042372]	chloroplast [GO:0009507]; mitochondrial inner membrane [GO:0005743]; mitochondrion [GO:0005739]; plastoglobule [GO:0010287]	NAD(P)H dehydrogenase (quinone) activity [GO:0003955]; NADH dehydrogenase (quinone) activity [GO:0050136]; oxidoreductase activity [GO:0016491]	MAVLSSVSSL	A	1480500	1112600	1209000	1.26737e+06	1661500	1931200	2034900	1.87587e+06	1.48013	0.0522147
AtMg01190	ATPase subunit 1	ATP synthesis coupled proton transport [GO:0015986]	mitochondrial inner membrane [GO:0005743]; plasma membrane [GO:0005886]; proton-transporting ATP synthase complex, catalytic core F(1) [GO:0045261]	ADP binding [GO:0043531]; ATP binding [GO:0005524]; proton-transporting ATP synthase activity, rotational mechanism [GO:0046933]	MELSPRAAEL	E	69622000	50392000	42512000	5.41753e+07	70992000	94175000	75068000	8.00783e+07	1.47813	0.0889773
At5g57850	ADCL encodes a protein that acts as a 4-amino-4-deoxychorismate lyase. It catalyzes the production 4-aminobenzoate (pABA) production which is required for folate biosynthesis. The enzyme localizes to chloroplasts based on an import assay and GFP localization experiments. Involved in D-Amino Acid Stimulated Ethylene Production.	carboxylic acid metabolic process [GO:0019752]; para-aminobenzoic acid biosynthetic process [GO:0008153]; tetrahydrofolate biosynthetic process [GO:0046654]	chloroplast [GO:0009507]; chloroplast stroma [GO:0009570]	4-amino-4-deoxychorismate lyase activity [GO:0008696]; D-alanine:2-oxoglutarate aminotransferase activity [GO:0047810]	MAGLSLEFTV	A		283580	357610	320595	487440	363440	570130	473670	1.47747	0.135583
At3g17770	Dihydroxyacetone kinase;(source:Araport11)	glycerol catabolic process [GO:0019563]	cytosol [GO:0005829]	ATP binding [GO:0005524]; glycerone kinase activity [GO:0004371]	MDFAAKKFIN	B	787470	815880	626410	743253	962840	1093200	1233100	1096380	1.47511	0.0566169
At3g03960	TCP-1/cpn60 chaperonin family protein;(source:Araport11)	positive regulation of transport [GO:0051050]; protein folding [GO:0006457]	chaperonin-containing T-complex [GO:0005832]; cytoplasm [GO:0005737]; cytosol [GO:0005829]; plasmodesma [GO:0009506]	ATPase activity [GO:0016887]; ATP binding [GO:0005524]; protein folding chaperone [GO:0044183]; unfolded protein binding [GO:0051082]	MVGMSMQPYG	A	5468100	4301500	3829700	4533100	5678500	6945200	7334900	6.65287e+06	1.46762	0.0823458
At5g03290	Encodes a catalytic subunit of the mitochondrially-localized NAD+- dependent isocitrate dehydrogenase. The mRNA is cell-to-cell mobile.	isocitrate metabolic process [GO:0006102]; tricarboxylic acid cycle [GO:0006099]	mitochondrion [GO:0005739]; plasma membrane [GO:0005886]	ATP binding [GO:0005524]; isocitrate dehydrogenase (NAD+) activity [GO:0004449]; magnesium ion binding [GO:0000287]; NAD binding [GO:0051287]; zinc ion binding [GO:0008270]	MTMAANLARR	A	22064000	17860000	14872000	1.82653e+07	24193000	24246000	31937000	26792000	1.46682	0.0974689
At1g21720	20S proteasome beta subunit PBC1 truncated protein (PBC1)	proteasomal ubiquitin-independent protein catabolic process [GO:0010499]; proteasome-mediated ubiquitin-dependent protein catabolic process [GO:0043161]	cytoplasm [GO:0005737]; cytosol [GO:0005829]; nucleus [GO:0005634]; proteasome complex [GO:0000502]; proteasome core complex [GO:0005839]; proteasome core complex, beta-subunit complex [GO:0019774]; secretory vesicle [GO:0099503]; vacuolar membrane [GO:0005774]	endopeptidase activity [GO:0004175]; threonine-type endopeptidase activity [GO:0004298]	MSIFEYNGSA	A	1248300	847700	1827400	1307800	2219600	1832700	1702000	1918100	1.46666	0.11949
At5g45620	Proteasome component (PCI) domain protein;(source:Araport11)	proteasome assembly [GO:0043248]; ubiquitin-dependent protein catabolic process [GO:0006511]	cytosol [GO:0005829]; nucleus [GO:0005634]; proteasome complex [GO:0000502]; proteasome regulatory particle, lid subcomplex [GO:0008541]	structural molecule activity [GO:0005198]	MAALQYLESL	A	642230	664850	631390	646157	1087500	865060	890400	947653	1.4666	0.0275528
At1g02560	One of several nuclear-encoded ClpPs (caseinolytic protease). Contains a highly conserved catalytic triad of Ser-type proteases (Ser-His-Asp). The name reflects nomenclature described in Adam et. al (2001). The mRNA is cell-to-cell mobile.	protein quality control for misfolded or incompletely synthesized proteins [GO:0006515]	chloroplast [GO:0009507]; chloroplast envelope [GO:0009941]; chloroplastic endopeptidase Clp complex [GO:0009840]; chloroplast stroma [GO:0009570]; chloroplast thylakoid [GO:0009534]; endopeptidase Clp complex [GO:0009368]; extracellular region [GO:0005576]; plastid stroma [GO:0009532]; thylakoid [GO:0009579]	ATPase binding [GO:0051117]; ATP-dependent peptidase activity [GO:0004176]; serine-type endopeptidase activity [GO:0004252]	MAHACVSTSA	A	5004200	3906600	3144300	4.01837e+06	4783200	7628900	5251400	5.88783e+06	1.46523	0.121994
At1g02560					MPPKAKAKDA	X	1198400	1338900	1505800	1347700	2332500	1721400	1860500	1.97147e+06	1.46284	0.0672599
At4g01850	S-adenosylmethionine synthetase 2;(source:Araport11)	one-carbon metabolic process [GO:0006730]; S-adenosylmethionine biosynthetic process [GO:0006556]	cell wall [GO:0005618]; cytosol [GO:0005829]; extracellular exosome [GO:0070062]; nucleolus [GO:0005730]; plasmodesma [GO:0009506]	ATP binding [GO:0005524]; copper ion binding [GO:0005507]; methionine adenosyltransferase activity [GO:0004478]	METFLFTSES	B		684320	747120	715720	1357800	861930	917270	1.04567e+06	1.461	0.0068272
At1g29150	specifically interacts with FUS6/COP11 via the C-terminal domain of FUS6/COP11 and associates with an ATPase subunit of the 19S proteasome regulatory complex, AtS6A. The mRNA is cell-to-cell mobile.	proteasome assembly [GO:0043248]; protein catabolic process [GO:0030163]; response to cadmium ion [GO:0046686]; ubiquitin-dependent protein catabolic process [GO:0006511]	cytosol [GO:0005829]; nucleus [GO:0005634]; plasmodesma [GO:0009506]; proteasome complex [GO:0000502]; proteasome regulatory particle, lid subcomplex [GO:0008541]	structural molecule activity [GO:0005198]	MVSYRATTET	A	1792600	1530200	1435500	1586100	2423800	2419000	2108000	2.31693e+06	1.46077	0.005868
At5g48230	Encodes an acetoacetyl-CoA thiolase that generates the bulk of the acetoacetyl-CoA precursor needed for the cytosolic localized, mevalonate-derived isoprenoids biosynthetic pathway. Loss-of-function mutants are embryo lethal.	fatty acid beta-oxidation [GO:0006635]; isoprenoid biosynthetic process [GO:0008299]; pollen germination [GO:0009846]; pollen tube growth [GO:0009860]; sterol metabolic process [GO:0016125]	cytosol [GO:0005829]; peroxisome [GO:0005777]; plasma membrane [GO:0005886]; plastid [GO:0009536]	acetyl-CoA C-acetyltransferase activity [GO:0003985]; metal ion binding [GO:0046872]	MAHTSESVNP	A	658970	488420	551450	566280	1134000	705160	635300	824820	1.45656	0.0766079
At5g62530	Encodes mitochondrial Delta-pyrroline-5- carboxylate dehydrogenase. Involved in the catabolism of proline to glutamate. Involved in protection from proline toxicity. Induced at pathogen infection sites. P5CDH and SRO5 (an overlapping gene in the sense orientation) generate 24-nt and 21-nt siRNAs, which together are components of a regulatory loop controlling reactive oxygen species (ROS) producti…	proline catabolic process to glutamate [GO:0010133]; proline metabolic process [GO:0006560]; reactive oxygen species metabolic process [GO:0072593]; response to salt stress [GO:0009651]	cytosol [GO:0005829]; mitochondrial matrix [GO:0005759]; mitochondrion [GO:0005739]; plastid [GO:0009536]	1-pyrroline-5-carboxylate dehydrogenase activity [GO:0003842]; aldehyde dehydrogenase (NAD+) activity [GO:0004029]; cobalt ion binding [GO:0050897]; zinc ion binding [GO:0008270]	MYRVFASRAL	C/E/F	746200	858690	1024600	876497	1419500	996430	1409200	1.27504e+06	1.4547	0.0617357
At3g55010	encoding phosphoribosylformylglycinamidine cyclo-ligase (syn. AIR synthetase)that phosphorylates 5-phosphoribosyl-N-formylglycinamidine (FGAM) to form 5-aminoimidazole ribonucleotide (AIR)	'de novo' IMP biosynthetic process [GO:0006189]; adenine biosynthetic process [GO:0046084]; purine nucleotide biosynthetic process [GO:0006164]	chloroplast [GO:0009507]; chloroplast stroma [GO:0009570]; cytosol [GO:0005829]; mitochondrion [GO:0005739]	ATP binding [GO:0005524]; copper ion binding [GO:0005507]; phosphoribosylamine-glycine ligase activity [GO:0004637]; phosphoribosylformylglycinamidine cyclo-ligase activity [GO:0004641]	MEARILQSSS	B	279810	298250		289030	426910	319500	514390	420267	1.45406	0.204333
At4g31300	Encodes 20S proteasome subunit PBA1 (PBA1). PBA1 acts as a plant caspase-3-like enzyme.	proteasomal ubiquitin-independent protein catabolic process [GO:0010499]; proteasome-mediated ubiquitin-dependent protein catabolic process [GO:0043161]	cytoplasm [GO:0005737]; nucleus [GO:0005634]; proteasome core complex [GO:0005839]; proteasome core complex, beta-subunit complex [GO:0019774]	endopeptidase activity [GO:0004175]; threonine-type endopeptidase activity [GO:0004298]	MDLNLDAPHS	B	1666500	1693900	3304500	2.22163e+06	2507500	3256300	3907300	3223700	1.45105	0.0369095
At3g61050	Encodes a novel transcriptional regulator, a calcium-dependent lipid-binding protein containing a C2 domain, that binds specifically to the promoter of THAS1 (thalianol synthase 1). It can bind ceramide and is involved in drought and salt tolerance.	lipid transport [GO:0006869]; negative regulation of transcription, DNA-templated [GO:0045892]; positive gravitropism [GO:0009958]; response to salt stress [GO:0009651]; response to water deprivation [GO:0009414]	endoplasmic reticulum [GO:0005783]; integral component of membrane [GO:0016021]; nuclear membrane [GO:0031965]; plasma membrane [GO:0005886]	ceramide binding [GO:0097001]; lipid binding [GO:0008289]; metal ion binding [GO:0046872]; sequence-specific DNA binding [GO:0043565]	MGLISGILFG	A	245140			245140	521240	288590	256550	355460	1.45003
At1g07890	Encodes a cytosolic ascorbate peroxidase APX1. Ascorbate peroxidases are enzymes that scavenge hydrogen peroxide in plant cells. Eight types of APX have been described for Arabidopsis: three cytosolic (APX1, APX2, APX6), two chloroplastic types (stromal sAPX, thylakoid tAPX), and three microsomal (APX3, APX4, APX5) isoforms. At least part of the induction of heat shock proteins during light stres…	cellular response to oxidative stress [GO:0034599]; embryo development ending in seed dormancy [GO:0009793]; hydrogen peroxide catabolic process [GO:0042744]; lignin biosynthetic process [GO:0009809]; phenylpropanoid biosynthetic process [GO:0009699]; response to cadmium ion [GO:0046686]; response to heat [GO:0009408]; response to reactive oxygen species [GO:0000302]	cell wall [GO:0005618]; chloroplast [GO:0009507]; chloroplast stroma [GO:0009570]; cytosol [GO:0005829]; extracellular region [GO:0005576]; Golgi apparatus [GO:0005794]; plasma membrane [GO:0005886]; plasmodesma [GO:0009506]	heme binding [GO:0020037]; L-ascorbate peroxidase activity [GO:0016688]; metal ion binding [GO:0046872]; p-coumarate 3-hydroxylase activity [GO:0046409]; peroxidase activity [GO:0004601]	MTKNYPTVSE	A	13761000	15330000	11559000	13550000	20629000	18689000	19602000	19640000	1.44945	0.0247255
At1g59870	ATP binding cassette transporter. Localized to the plasma membrane in uninfected cells. In infected leaves, the protein concentrated at infection sites. Contributes to nonhost resistance to inappropriate pathogens that enter by direct penetration in a salicylic acid?dependent manner. Required for mlo resistance. Has Cd transporter activity (Cd2+ extrusion pump) and contributes to heavy metal resi…	auxin-activated signaling pathway [GO:0009734]; auxin polar transport [GO:0009926]; cadmium ion transport [GO:0015691]; cellular detoxification [GO:1990748]; cellular response to indolebutyric acid stimulus [GO:0071366]; cotyledon development [GO:0048825]; coumarin metabolic process [GO:0009804]; defense response by callose deposition in cell wall [GO:0052544]; defense response to bacterium [GO:0…	chloroplast [GO:0009507]; chloroplast envelope [GO:0009941]; endoplasmic reticulum [GO:0005783]; endoplasmic reticulum membrane [GO:0005789]; integral component of membrane [GO:0016021]; mitochondrion [GO:0005739]; plasma membrane [GO:0005886]; trans-Golgi network [GO:0005802]; vacuolar membrane [GO:0005774]	ATPase-coupled transmembrane transporter activity [GO:0042626]; ATP binding [GO:0005524]; auxin efflux transmembrane transporter activity [GO:0010329]; cadmium ion transmembrane transporter activity [GO:0015086]; efflux transmembrane transporter activity [GO:0015562]; mRNA binding [GO:0003729]	MDYNPNLPPL	B	2092500	1618900	998200	1.56987e+06	2562600	3384200	849650	2.26548e+06	1.44311	0.17132
At4g33510	Enzyme catalyzing the first committed step in aromatic amino acid biosynthesis The mRNA is cell-to-cell mobile.	aromatic amino acid family biosynthetic process [GO:0009073]; cellular amino acid biosynthetic process [GO:0008652]; chorismate biosynthetic process [GO:0009423]	chloroplast [GO:0009507]; chloroplast thylakoid [GO:0009534]; plasma membrane [GO:0005886]	3-deoxy-7-phosphoheptulonate synthase activity [GO:0003849]	MVTLNASSPL	A	3594300	3062700	2868300	3175100	4323100	4097500	5294800	4571800	1.43989	0.0580259
At5g19440	similar to Eucalyptus gunnii alcohol dehydrogenase of unknown physiological function (GI:1143445), apple tree, PIR:T16995; NOT a cinnamyl-alcohol dehydrogenase		cytosol [GO:0005829]; Golgi apparatus [GO:0005794]; plasma membrane [GO:0005886]; plasmodesma [GO:0009506]; plastid [GO:0009536]	alcohol dehydrogenase (NAD+) activity [GO:0004022]; oxidoreductase activity, acting on the CH-OH group of donors, NAD or NADP as acceptor [GO:0016616]	MANSGEGKVV	A	332650	357400	370990	353680	457540	395730	671520	508263	1.43707	0.0914723
At5g20890	TCP-1/cpn60 chaperonin family protein;(source:Araport11)	protein folding [GO:0006457]	anchored component of plasma membrane [GO:0046658]; cell wall [GO:0005618]; chaperonin-containing T-complex [GO:0005832]; cytosol [GO:0005829]; plastid [GO:0009536]	ATPase activity [GO:0016887]; ATP binding [GO:0005524]; unfolded protein binding [GO:0051082]	MPIDKIFKDD	X	2133600	1773200	1845900	1.91757e+06	2878900	2680400	2700200	2.75317e+06	1.43576	0.00161888
At4g31990	Encodes a plastid-localized aspartate aminotransferase. Does not display any PAT (glutamate/aspartate-prephenate aminotransferase) activity even in the presence of a high concentration of prephenate.	2-oxoglutarate metabolic process [GO:0006103]; aspartate metabolic process [GO:0006531]; biosynthetic process [GO:0009058]; glutamate metabolic process [GO:0006536]	amyloplast [GO:0009501]; chloroplast [GO:0009507]	L-aspartate:2-oxoglutarate aminotransferase activity [GO:0004069]; pyridoxal phosphate binding [GO:0030170]	MASLMLSLGS	A	13359000	13317000	9833600	1.21699e+07	16563000	16920000	18800000	1.74277e+07	1.43203	0.0527364
At1g79930	encodes high molecular weight heat shock protein 70 not a HSP90 homolog, mRNA is constitutively expressed but transiently induced after heat shock	response to cadmium ion [GO:0046686]; response to heat [GO:0009408]	cytoplasm [GO:0005737]; cytosol [GO:0005829]; mitochondrion [GO:0005739]; nucleus [GO:0005634]; plasma membrane [GO:0005886]	ATPase activity [GO:0016887]; ATP binding [GO:0005524]	MSVVGFDFGN	A	4631600	3947000	3616600	4.06507e+06	6096700	4849400	6503800	5.81663e+06	1.43088	0.0486845
At4g26300	Arginyl-tRNA synthetase, class Ic;(source:Araport11)	arginyl-tRNA aminoacylation [GO:0006420]; embryo development ending in seed dormancy [GO:0009793]	chloroplast [GO:0009507]; chloroplast stroma [GO:0009570]; cytosol [GO:0005829]; mitochondrion [GO:0005739]	arginine-tRNA ligase activity [GO:0004814]; ATP binding [GO:0005524]	MFIFPKDENR	C/E/F	2762400	2574700	2289700	2.54227e+06	3115900	3528700	4250800	3631800	1.42857	0.0729122
At3g43300	AtMIN7 is an immunity associated Arabidopsis protein targeted by HopM1, a conserved Pseudomonas syringae virulence protein. AtMIN7 encodes one of the eight members of the Arabidopsis adenosine diphosphate (ADP) ribosylation factor (ARF) guanine nucleotide exchange factor (GEF) protein family. The AFR GEF proteins are key components of the vesicle trafficking system in eukaryotic cells. HopM1 medi…	defense response to bacterium [GO:0042742]; endocytosis [GO:0006897]; immune response [GO:0006955]; innate immune response [GO:0045087]; protein transport [GO:0015031]; regulation of ARF protein signal transduction [GO:0032012]; vesicle-mediated transport [GO:0016192]; viral process [GO:0016032]	cytosol [GO:0005829]; early endosome [GO:0005769]; early endosome membrane [GO:0031901]; trans-Golgi network [GO:0005802]	guanyl-nucleotide exchange factor activity [GO:0005085]	MAAGGFLTRA	A	4895700	3617500	2725600	3.74627e+06	5754600	4123800	6160500	5346300	1.4271	0.112581
At4g25370	Double Clp-N motif protein;(source:Araport11)		chloroplast [GO:0009507]; chloroplast envelope [GO:0009941]; chloroplast stroma [GO:0009570]; cytosol [GO:0005829]; plastid stroma [GO:0009532]; thylakoid [GO:0009579]		MASYTVSFIP	A		521330	491880	506605	891900	632170	643220	722430	1.42602	0.048785
At5g10450	Encodes a member of the 14-3-3 gene family that is a lambda isoform (14-3-3&#955;). Interacts with APX3 (ascorbate peroxidase) and AKR2 , suggesting a role in mediating oxidative metabolism in stress response. This protein was shown to colocalize and interact with SERK1 by which it is phosphorylated. This protein is also reported to interact with the phosphorylated form of the BZR1 transcription …	brassinosteroid mediated signaling pathway [GO:0009742]; defense response to bacterium [GO:0042742]; positive regulation of protein catabolic process [GO:0045732]; response to cadmium ion [GO:0046686]; response to cold [GO:0009409]; response to freezing [GO:0050826]	cell wall [GO:0005618]; cytoplasm [GO:0005737]; cytosol [GO:0005829]; nucleus [GO:0005634]; plasma membrane [GO:0005886]		MAATLGRDQY	A	6681300	8889800	6305900	7.29233e+06	9305900	10112000	11717000	10378300	1.42318	0.0645198
At3g20330	encodes aspartate carbamoyltransferase catalyzing the second step in the de novo pyrimidine ribonucleotide biosynthesis	'de novo' pyrimidine nucleobase biosynthetic process [GO:0006207]; 'de novo' UMP biosynthetic process [GO:0044205]; cellular amino acid metabolic process [GO:0006520]; cellular response to phosphate starvation [GO:0016036]; nitrogen compound metabolic process [GO:0006807]	chloroplast [GO:0009507]; chloroplast stroma [GO:0009570]; cytoplasm [GO:0005737]; cytosol [GO:0005829]	amino acid binding [GO:0016597]; aspartate carbamoyltransferase activity [GO:0004070]	MSIASSLTSA	A	1846700	1697900	1191800	1578800	2029500	2409600	2295600	2244900	1.4219	0.0649665
At3g11830	TCP-1/cpn60 chaperonin family protein;(source:Araport11)	protein folding [GO:0006457]; response to cadmium ion [GO:0046686]	chaperonin-containing T-complex [GO:0005832]; cytosol [GO:0005829]	ATPase activity [GO:0016887]; ATP binding [GO:0005524]; unfolded protein binding [GO:0051082]	MASMMQPQII	A	8413500	6145900	6088100	6882500	8873800	9417300	11036000	9775700	1.42037	0.0788526
At1g22530	PATLs belong to a family of proteins having a Golgi dynamics (GOLD) domain in tandem with the Sec14p-like domain. PATLs are auxin regulated. Quadruple mutants (patl2456) show altered PIN1 lateralization in root endodermis cells.				MAQEEIQKPT	A	718540	663960	504520	629007	1275000	679250	725020	893090	1.41984	0.118033
At4g35260	Encodes a regulatory subunit of the mitochondrially-localized NAD+- dependent isocitrate dehydrogenase.	isocitrate metabolic process [GO:0006102]; tricarboxylic acid cycle [GO:0006099]	mitochondrion [GO:0005739]; plasma membrane [GO:0005886]	isocitrate dehydrogenase (NAD+) activity [GO:0004449]; zinc ion binding [GO:0008270]	MSRRSLTLLK	A	11223000	6483700	6482900	8063200	9825800	10639000	13835000	1.14333e+07	1.41796	0.159043
At5g16970	encodes a 2-alkenal reductase (EC 1.3.1.74), plays a key role in the detoxification of reactive carbonyls	response to cadmium ion [GO:0046686]; response to oxidative stress [GO:0006979]	cytosol [GO:0005829]; nucleoplasm [GO:0005654]; nucleus [GO:0005634]; plastid [GO:0009536]	2-alkenal reductase [NAD(P)+] activity [GO:0032440]	MTATNKQVIL	A	2285800	2262400	2110500	2.21957e+06	3463500	2935600	3040500	3.14653e+06	1.41763	0.0119042
At2g46910	Plastid-lipid associated protein PAP / fibrillin family protein;(source:Araport11)		chloroplast [GO:0009507]; cytosol [GO:0005829]; plastoglobule [GO:0010287]		MDRIASATFS	B	597620	610510	389810	532647	831040	589150	840620	753603	1.41483	0.123397
At3g53180	Encodes a protein that is the product of a fusion gene with a C-terminal GSI like sequence and an N-terminal part sharing homology with nodulins. It self-assembles into oligomers and its expression is increased in response to flagellin treatment. The protein co-localizes with microtubules and binds gamma-tubulin. RNAi lines are affected in root morphogenesis.	glutamine biosynthetic process [GO:0006542]; lateral root formation [GO:0010311]; response to abscisic acid [GO:0009737]; response to bacterium [GO:0009617]; root cap development [GO:0048829]	cytosol [GO:0005829]	gamma-tubulin binding [GO:0043015]; hydrolase activity [GO:0016787]; protein self-association [GO:0043621]	MEFSELKEAI	B	660620	495660	1493300	883193	1275900	1189000	1281200	1248700	1.41385	0.167129
AtCg00020	Encodes chlorophyll binding protein D1, a part of the photosystem II reaction center core	photosynthetic electron transport in photosystem II [GO:0009772]; protein-chromophore linkage [GO:0018298]; response to herbicide [GO:0009635]	chloroplast [GO:0009507]; chloroplast thylakoid [GO:0009534]; chloroplast thylakoid membrane [GO:0009535]; integral component of membrane [GO:0016021]; photosystem II [GO:0009523]; plastid [GO:0009536]; plastoglobule [GO:0010287]; thylakoid [GO:0009579]	chlorophyll binding [GO:0016168]; electron transporter, transferring electrons within the cyclic electron transport pathway of photosynthesis activity [GO:0045156]; iron ion binding [GO:0005506]; mRNA binding [GO:0003729]; oxidoreductase activity, acting on diphenols and related substances as donors, oxygen as acceptor [GO:0016682]; oxygen evolving activity [GO:0010242]	MTAILERRES	A	3896900	7306600	9312300	6838600	11102000	14959000	2928300	9663100	1.41302	0.30109
At5g35790	Encodes a plastidic glucose-6-phosphate dehydrogenase that is sensitive to reduction by DTT and whose mRNA is more prevalent in developing organs but absent in the root.	glucose metabolic process [GO:0006006]; pentose-phosphate shunt, oxidative branch [GO:0009051]	chloroplast [GO:0009507]; chloroplast stroma [GO:0009570]; peroxisome [GO:0005777]	glucose-6-phosphate dehydrogenase activity [GO:0004345]; NADP binding [GO:0050661]	MATHSMIIPS	A	1872900	2306200	1488500	1889200	2398500	2961500	2592200	2.65073e+06	1.4031	0.0245153
At4g09670	Oxidoreductase family protein;(source:Araport11)		cytosol [GO:0005829]	nucleotide binding [GO:0000166]; oxidoreductase activity [GO:0016491]	MATETQIRIG	A	1435900	1137700	1078800	1.21747e+06	1797200	1460700	1859900	1.70593e+06	1.40122	0.0398056
At1g65930	Encodes a NADP+-isocitrate dehydrogenase that is believed to function in the cytosol. It appears to contribute to NADPH production under oxidative stress, and thereby to participate in redox signalling linked to defense responses. The mRNA is cell-to-cell mobile.	defense response to bacterium [GO:0042742]; isocitrate metabolic process [GO:0006102]; NADP metabolic process [GO:0006739]; response to cadmium ion [GO:0046686]; response to zinc ion [GO:0010043]; tricarboxylic acid cycle [GO:0006099]	apoplast [GO:0048046]; chloroplast stroma [GO:0009570]; cytosol [GO:0005829]; mitochondrion [GO:0005739]; nucleus [GO:0005634]; plasma membrane [GO:0005886]; plasmodesma [GO:0009506]	copper ion binding [GO:0005507]; isocitrate dehydrogenase (NADP+) activity [GO:0004450]; magnesium ion binding [GO:0000287]; NAD binding [GO:0051287]	MAFEKIKVAN	A	20758000	22198000	13777000	18911000	27166000	22808000	29469000	26481000	1.4003	0.113476
At2g46520	cellular apoptosis susceptibility protein, putative / importin-alpha re-exporter;(source:Araport11)	protein export from nucleus [GO:0006611]; protein import into nucleus [GO:0006606]	cytosol [GO:0005829]; nuclear envelope [GO:0005635]; plasmodesma [GO:0009506]	nuclear export signal receptor activity [GO:0005049]; small GTPase binding [GO:0031267]	MEWNRETLVF	B	2035800	1114200	1463800	1.53793e+06	1808800	2241800	2407300	2.15263e+06	1.39969	0.142165
At1g63770	Peptidase M1 family protein;(source:Araport11)		chloroplast [GO:0009507]	aminopeptidase activity [GO:0004177]; metallopeptidase activity [GO:0008237]; zinc ion binding [GO:0008270]	MDAPKEIFLK	B	4153700	4111800	3038900	3.76813e+06	5769800	4026500	6012300	5.26953e+06	1.39845	0.115911
At3g09840	Encodes a cell division cycle protein, a member of AAA-type ATPases gene family. Expressed throughout the plant in regions of cell division. Within the cell, sub-cellular localization varies depending on the stage of the cell cycle.Mutants in which the expression of CDC48A is altered show defects in cytokinesis, cell expansion and cell differentiation. The mRNA is cell-to-cell mobile.	autophagosome maturation [GO:0097352]; cell division [GO:0051301]; ER-associated misfolded protein catabolic process [GO:0071712]; mitotic spindle disassembly [GO:0051228]; negative regulation of defense response [GO:0031348]; pollen germination [GO:0009846]; pollen tube growth [GO:0009860]; protein destabilization [GO:0031648]; response to cadmium ion [GO:0046686]; retrograde protein transport, …	cell wall [GO:0005618]; cytoplasm [GO:0005737]; cytosol [GO:0005829]; cytosolic ribosome [GO:0022626]; Golgi apparatus [GO:0005794]; lipid droplet [GO:0005811]; nuclear envelope [GO:0005635]; nucleolus [GO:0005730]; nucleus [GO:0005634]; phragmoplast [GO:0009524]; plasma membrane [GO:0005886]; plasmodesma [GO:0009506]; spindle [GO:0005819]; VCP-NPL4-UFD1 AAA ATPase complex [GO:0034098]	ATPase activity [GO:0016887]; ATP binding [GO:0005524]; identical protein binding [GO:0042802]; polyubiquitin modification-dependent protein binding [GO:0031593]	MSTPAESSDS	A	5543600	6020200	6332100	5965300	9305500	7213600	8496400	8338500	1.39783	0.0433934
At3g53110	Encodes a putative DEAD-Box RNA Helicase and has RNA-dependent ATPase activity. Mutant is Sensitive to chilling stress and heat stress. Germination of the mutant is inhibited by ABA. LOS4 may be involved in temperature sensing. Is enriched in the nuclear envelope and also located in the cytoplasm. LOS4 is involved in export of poly A RNA. The mRNA is cell-to-cell mobile.	poly(A)+ mRNA export from nucleus [GO:0016973]; response to abscisic acid [GO:0009737]; response to cold [GO:0009409]; response to heat [GO:0009408]	cytoplasm [GO:0005737]; cytoplasmic stress granule [GO:0010494]; cytosol [GO:0005829]; nuclear envelope [GO:0005635]; nucleus [GO:0005634]; plasma membrane [GO:0005886]	ATPase activity, acting on RNA [GO:0008186]; ATP binding [GO:0005524]; mRNA binding [GO:0003729]; RNA binding [GO:0003723]; RNA helicase activity [GO:0003724]	MADTVEKVPT	A		363390	383140	373265	631970	443590	484700	520087	1.39334	0.0372362
At3g54110	Member of Uncoupling protein PUMP2 family. Encodes a mitochondrial uncoupling protein AtUCP1 involved in maintain the redox poise of the mitochondrial electron transport chain to facilitate photosynthetic metabolism. Disruption of UCP1 results in a photosynthetic phenotype. Specifically there is a restriction in photorespiration with a decrease in the rate of oxidation of photorespiratory glycine…	amino acid transmembrane transport [GO:0003333]; mitochondrial transmembrane transport [GO:1990542]; photorespiration [GO:0009853]	cytosol [GO:0005829]; integral component of membrane [GO:0016021]; mitochondrial inner membrane [GO:0005743]; mitochondrion [GO:0005739]; plasmodesma [GO:0009506]; vacuolar membrane [GO:0005774]	amino acid transmembrane transporter activity [GO:0015171]; oxidative phosphorylation uncoupler activity [GO:0017077]	MVAAGKSDLS	A	327490	339420	320890	329267	688320	392050	294690	458353	1.39204	0.194212
At5g13980	Glycosyl hydrolase family 38 protein;(source:Araport11)	mannose metabolic process [GO:0006013]	apoplast [GO:0048046]; cell wall [GO:0005618]; secretory vesicle [GO:0099503]; vacuolar membrane [GO:0005774]; vacuole [GO:0005773]	alpha-mannosidase activity [GO:0004559]; carbohydrate binding [GO:0030246]; metal ion binding [GO:0046872]	MDLAKFLCWI	B	412150	388780	370220	390383	683920	413390	531340	542883	1.39064	0.0832446
At3g28940	AIG2-like (avirulence induced gene) family protein;(source:Araport11)		cytosol [GO:0005829]; plasma membrane [GO:0005886]	protein domain specific binding [GO:0019904]; transferase activity, transferring acyl groups [GO:0016746]	MTSSDKSLSH	A	523650	675250	675000	624633	883070	724970	997720	868587	1.39055	0.0649264
At5g52920	encodes a dominant chloroplast pyruvate kinase beta subunit. Important for seed oil biosynthesis. Ubiquitously expressed, with significantly increased expression in maturing seeds. The mutant plant has wrinkled seeds, with a 50-70% reduction in seed fatty acid content. The mRNA is cell-to-cell mobile.	fatty acid biosynthetic process [GO:0006633]; glycolytic process [GO:0006096]; lipid metabolic process [GO:0006629]; response to cadmium ion [GO:0046686]; seed development [GO:0048316]; seed maturation [GO:0010431]	chloroplast [GO:0009507]; chloroplast stroma [GO:0009570]; cytoplasm [GO:0005737]; mitochondrion [GO:0005739]	ATP binding [GO:0005524]; kinase activity [GO:0016301]; magnesium ion binding [GO:0000287]; potassium ion binding [GO:0030955]; pyruvate kinase activity [GO:0004743]	MAQVVATRSI	A	570800	545910	456730	524480	810020	621620	755360	729000	1.38995	0.0459043
At2g14260	encodes proline iminopeptidase		chloroplast [GO:0009507]; cytosol [GO:0005829]; mitochondrion [GO:0005739]; secretory vesicle [GO:0099503]	aminopeptidase activity [GO:0004177]	MEPHEAETFV	B	300840	300250		300545	450980	411310	388930	417073	1.38772	0.047274
At1g43670	Encodes a fructose-1,6-bisphosphatase. This enzyme, in addition to catalyzing the formation of fructose-6-phosphate for sucrose biosynthesis, appears to play a role in fructose-mediated signaling that is independent of its enzymatic activity. atcfbp-1/fins1 mutants have reduced photosynthetic rates, elevated levels of starch and reduced levels of sucrose during the day. Although the protein is ex…	fructose 1,6-bisphosphate metabolic process [GO:0030388]; fructose 6-phosphate metabolic process [GO:0006002]; fructose metabolic process [GO:0006000]; gluconeogenesis [GO:0006094]; photosynthesis [GO:0015979]; response to abscisic acid [GO:0009737]; response to fructose [GO:0009750]; starch catabolic process [GO:0005983]; sucrose biosynthetic process [GO:0005986]	cytoplasm [GO:0005737]; cytosol [GO:0005829]; nucleus [GO:0005634]	fructose 1,6-bisphosphate 1-phosphatase activity [GO:0042132]; metal ion binding [GO:0046872]	MDHAADAHRT	B	6228700	6762800	5898700	6.29673e+06	10336000	7347200	8501100	8728100	1.38613	0.070047
At1g04410	predicted to encode a cytosolic malate dehydrogenase.	carbohydrate metabolic process [GO:0005975]; malate metabolic process [GO:0006108]; NADH metabolic process [GO:0006734]; oxaloacetate metabolic process [GO:0006107]; response to cadmium ion [GO:0046686]; response to zinc ion [GO:0010043]; tricarboxylic acid cycle [GO:0006099]	apoplast [GO:0048046]; chloroplast [GO:0009507]; chloroplast stroma [GO:0009570]; cytosol [GO:0005829]; extracellular region [GO:0005576]; nucleus [GO:0005634]; plasma membrane [GO:0005886]; plasmodesma [GO:0009506]; vacuolar membrane [GO:0005774]; vacuole [GO:0005773]	L-malate dehydrogenase activity [GO:0030060]; mRNA binding [GO:0003729]	MAKEPVRVLV	A	20352000	23487000	18179000	2.06727e+07	29461000	26513000	29969000	2.86477e+07	1.38578	0.0457146
At1g02140	Encodes a homologue of the exon junction complex (EJC) component MAGO that participates in intron-mediated enhancement of gene expression.	embryo development ending in seed dormancy [GO:0009793]; mRNA processing [GO:0006397]; mRNA transport [GO:0051028]; nuclear-transcribed mRNA catabolic process, nonsense-mediated decay [GO:0000184]; pollen tube guidance [GO:0010183]; positive regulation of gene expression [GO:0010628]; regulation of translation [GO:0006417]; RNA splicing [GO:0008380]	exon-exon junction complex [GO:0035145]; nuclear speck [GO:0016607]; nucleolus [GO:0005730]; nucleoplasm [GO:0005654]; P-body [GO:0000932]	RNA binding [GO:0003723]	MAAEEATEFY	A			146580	146580	250510	203500	154750	202920	1.38436
At5g15910	NAD(P)-binding Rossmann-fold superfamily protein;(source:Araport11)				MLRSLIWKRS	C/E/F	281250	222590		251920	309350	470610	265220	348393	1.38295	0.214089
At3g47520	Encodes a protein with NAD-dependent malate dehydrogenase activity, located in chloroplasts. The mRNA is cell-to-cell mobile.	carbohydrate metabolic process [GO:0005975]; chloroplast organization [GO:0009658]; embryo development ending in seed dormancy [GO:0009793]; malate metabolic process [GO:0006108]; protein import into chloroplast stroma [GO:0045037]; response to cold [GO:0009409]; tricarboxylic acid cycle [GO:0006099]	apoplast [GO:0048046]; chloroplast [GO:0009507]; chloroplast envelope [GO:0009941]; chloroplast inner membrane [GO:0009706]; chloroplast stroma [GO:0009570]; cytoplasm [GO:0005737]; cytosol [GO:0005829]; mitochondrion [GO:0005739]; plastid [GO:0009536]; plastid stroma [GO:0009532]; stromule [GO:0010319]; vacuolar membrane [GO:0005774]; Ycf2/FtsHi complex [GO:0062091]	chloroplast protein-transporting ATPase activity [GO:0016464]; L-malate dehydrogenase activity [GO:0030060]; NAD(P)+ transhydrogenase activity [GO:0008746]	MATATSASLF	A	53439000	39653000	46302000	4.64647e+07	52395000	72186000	67988000	6.41897e+07	1.38147	0.107532
At1g20620	Catalase, catalyzes the breakdown of hydrogen peroxide (H2O2) into water and oxygen. The mRNA is cell-to-cell mobile.	cellular response to nitrogen starvation [GO:0006995]; cellular response to phosphate starvation [GO:0016036]; cellular response to sulfate starvation [GO:0009970]; hydrogen peroxide catabolic process [GO:0042744]; peptidyl-cysteine S-trans-nitrosylation [GO:0035606]; response to cadmium ion [GO:0046686]; response to cold [GO:0009409]; response to hydrogen peroxide [GO:0042542]; response to light…	apoplast [GO:0048046]; cell wall [GO:0005618]; chloroplast [GO:0009507]; chloroplast envelope [GO:0009941]; chloroplast stroma [GO:0009570]; cytoplasm [GO:0005737]; cytosol [GO:0005829]; cytosolic ribosome [GO:0022626]; mitochondrion [GO:0005739]; nucleus [GO:0005634]; peroxisome [GO:0005777]; plasma membrane [GO:0005886]; plasmodesma [GO:0009506]; vacuole [GO:0005773]	catalase activity [GO:0004096]; cobalt ion binding [GO:0050897]; heme binding [GO:0020037]; mRNA binding [GO:0003729]; peptidyl-cysteine S-nitrosylase activity [GO:0035605]	MDPYKYRPSS	B	39187000	43376000	79553000	5.40387e+07	87808000	63167000	72844000	7.46063e+07	1.38061	0.163424
At4g34450	Member of the Coat Protein I (COPI) complex is a seven-subunit coatomer complex consisting of the &#945;, &#946;, &#946;&#8242;, &#947;, &#948;, &#949;, and &#950; proteins. COPI is required for retrograde transport from the Golgi to the endoplasmic reticulum, Golgi maintenance, and cell plate formation.	endoplasmic reticulum to Golgi vesicle-mediated transport [GO:0006888]; intracellular protein transport [GO:0006886]; intra-Golgi vesicle-mediated transport [GO:0006891]; protein secretion [GO:0009306]	chloroplast [GO:0009507]; COPI vesicle coat [GO:0030126]; cytosol [GO:0005829]; endoplasmic reticulum [GO:0005783]; endoplasmic reticulum-Golgi intermediate compartment [GO:0005793]; Golgi membrane [GO:0000139]; plasma membrane [GO:0005886]; plasmodesma [GO:0009506]	structural molecule activity [GO:0005198]	MAQPLVKKDD	A	9627000	8835400	10874000	9778800	13468000	14469000	12517000	1.34847e+07	1.37897	0.0424051
At3g18060	transducin family protein / WD-40 repeat family protein;(source:Araport11)	actin filament depolymerization [GO:0030042]; positive regulation of actin filament depolymerization [GO:0030836]	cortical actin cytoskeleton [GO:0030864]; Cul4-RING E3 ubiquitin ligase complex [GO:0080008]; cytosol [GO:0005829]	actin filament binding [GO:0051015]	MELSETYACV	B	1148600	1202200	1249700	1.20017e+06	1668100	1458200	1837400	1.65457e+06	1.37861	0.0230677
At5g19820	Encodes an importin that transports HYL1, a component of the microprocessor, from the cytoplasm to the nucleus to constitute functional microprocessor, thereby affecting miRNA processing. Knockdown amiR mutants significantly reduced nuclear portion of HYL1 protein and correspondingly compromised the pri-miRNA processing in the nucleus.KETCH1 may protect RPs from the 26S proteasome-mediated degrad…	gametophyte development [GO:0048229]; positive regulation of primary miRNA processing [GO:2000636]; protein import into nucleus [GO:0006606]; regulation of ribosome biogenesis [GO:0090069]	cell wall [GO:0005618]; cytoplasm [GO:0005737]; cytosol [GO:0005829]; nucleus [GO:0005634]; plastid [GO:0009536]	nuclear import signal receptor activity [GO:0061608]; nuclear localization sequence binding [GO:0008139]	MASEANQLQQ	A	3044600	4177400	3325000	3.51567e+06	4106500	5008300	5377100	4.83063e+06	1.37403	0.036214
AtCg00270	PSII D2 protein	photosynthetic electron transport in photosystem II [GO:0009772]; protein-chromophore linkage [GO:0018298]	chloroplast [GO:0009507]; chloroplast thylakoid [GO:0009534]; chloroplast thylakoid membrane [GO:0009535]; integral component of membrane [GO:0016021]; photosystem II [GO:0009523]; plastid [GO:0009536]; plastoglobule [GO:0010287]; thylakoid [GO:0009579]	chlorophyll binding [GO:0016168]; electron transporter, transferring electrons within the cyclic electron transport pathway of photosynthesis activity [GO:0045156]; iron ion binding [GO:0005506]; mRNA binding [GO:0003729]; oxygen evolving activity [GO:0010242]	MTIALGKFTK	A	4564800	6390900	7917900	6291200	11552000	10579000	3796700	8.64257e+06	1.37375	0.276946
At1g11750	One of several nuclear-encoded ClpPs (caseinolytic protease). Contains a highly conserved catalytic triad of Ser-type proteases (Ser-His-Asp). The name reflects nomenclature described in Adam et. al (2001).	protein quality control for misfolded or incompletely synthesized proteins [GO:0006515]	chloroplast stroma [GO:0009570]; endopeptidase Clp complex [GO:0009368]	ATPase binding [GO:0051117]; ATP-dependent peptidase activity [GO:0004176]; serine-type endopeptidase activity [GO:0004252]	MAGLAISPPL	A	1453600	1964700	1118600	1512300	2065600	2380700	1783100	2.07647e+06	1.37305	0.00874755
At5g42740	Sugar isomerase (SIS) family protein;(source:Araport11)	defense response to fungus [GO:0050832]; gluconeogenesis [GO:0006094]; glucose 6-phosphate metabolic process [GO:0051156]; glycolytic process [GO:0006096]; response to cadmium ion [GO:0046686]	cytosol [GO:0005829]; plastid [GO:0009536]	glucose-6-phosphate isomerase activity [GO:0004347]; monosaccharide binding [GO:0048029]	MASSTALICD	A	3355000	3115500	1759200	2.74323e+06	3841800	4642300	2814900	3.76633e+06	1.37295	0.0382874
At2g17290	Encodes calcium dependent protein kinase 6 (CPK6), a member of the Arabidopsis CDPK gene family. CDPKs contain an intrinsic Ca2+-activation domain with four EF hand Ca2+-binding sites. CDPKs protein kinases have been proposed to function in multiple plant signal transduction pathways downstream of [Ca2+]cyt elevations, thus transducing various physiological responses. CPK6 is expressed in both gu…	abscisic acid-activated signaling pathway [GO:0009738]; intracellular signal transduction [GO:0035556]; peptidyl-serine phosphorylation [GO:0018105]; protein autophosphorylation [GO:0046777]; regulation of anion channel activity [GO:0010359]; regulation of stomatal movement [GO:0010119]; regulation of stomatal opening [GO:1902456]; response to abscisic acid [GO:0009737]	cytoplasm [GO:0005737]; cytosol [GO:0005829]; membrane [GO:0016020]; mitochondrion [GO:0005739]; nucleus [GO:0005634]; plasma membrane [GO:0005886]	ATP binding [GO:0005524]; calcium-dependent protein serine/threonine kinase activity [GO:0009931]; calcium ion binding [GO:0005509]; calmodulin binding [GO:0005516]; calmodulin-dependent protein kinase activity [GO:0004683]; protein serine/threonine kinase activity [GO:0004674]; protein serine kinase activity [GO:0106310]; protein threonine kinase activity [GO:0106311]	MGNSCRGSFK	A	474220	503810	477590	485207	568260	711700	717410	665790	1.37218	0.0275545
At4g38230	member of Calcium Dependent Protein Kinase	intracellular signal transduction [GO:0035556]; peptidyl-serine phosphorylation [GO:0018105]; protein autophosphorylation [GO:0046777]	cytoplasm [GO:0005737]; nucleus [GO:0005634]	ATP binding [GO:0005524]; calcium-dependent protein serine/threonine kinase activity [GO:0009931]; calcium ion binding [GO:0005509]; calmodulin binding [GO:0005516]; calmodulin-dependent protein kinase activity [GO:0004683]; protein serine kinase activity [GO:0106310]; protein threonine kinase activity [GO:0106311]	MKHSGGNQAC	C/E/F	9000200	7349500	6164500	7.50473e+06	10287000	12395000	8166100	10282700	1.37016	0.0687366
At3g57290	Encodes a protein that is found in not only the eif3 complex but also in association with subunits of the COP9 signalosome. eIF3e appears to be subjected to proteasome-dependent degradation that requires the PCI domain of eIF3e. The level of eIF3e present in cells appears to affect the rate of translation.	DNA-templated transcription, initiation [GO:0006352]; flower development [GO:0009908]; formation of cytoplasmic translation initiation complex [GO:0001732]; photomorphogenesis [GO:0009640]; translation [GO:0006412]; translational initiation [GO:0006413]	cytoplasm [GO:0005737]; cytosol [GO:0005829]; cytosolic proteasome complex [GO:0031597]; eukaryotic 43S preinitiation complex [GO:0016282]; eukaryotic 48S preinitiation complex [GO:0033290]; eukaryotic translation initiation factor 3 complex [GO:0005852]; eukaryotic translation initiation factor 3 complex, eIF3e [GO:0071540]; nucleus [GO:0005634]; plasma membrane [GO:0005886]	mRNA binding [GO:0003729]; translation initiation factor activity [GO:0003743]; translation repressor activity [GO:0030371]	MEESKQNYDL	B	1316200	1273100	1416000	1335100	1324500	1720000	2434800	1.82643e+06	1.36801	0.117535
At5g60790	Member of GCN subfamily; essential for translation inhibition under cold stress through interacting with GCN2 to phosphorylate eukaryotic translation initiation factor 2. GCN1 regulated gens are involved in flower development, seed dormancy and seed development, response to osmotic stress, amino acid biosynthesis, photosynthesis, cell wall organization, protein transport and localization, lipid b…		plasma membrane [GO:0005886]; plastid [GO:0009536]	ATPase-coupled transmembrane transporter activity [GO:0042626]; ATP binding [GO:0005524]	MVSDASKKKA	A		407130	452960	430045	543860	679920	531090	584957	1.36022	0.16121
At4g38510	One of three genes encoding the vacuolar ATP synthase subunit B1. The protein binds to and co-localizes with F-actin, bundles F-actin to form higher-order structure, and stabilizes actin filaments in vitro.	ATP metabolic process [GO:0046034]; proton transmembrane transport [GO:1902600]	proton-transporting V-type ATPase, V1 domain [GO:0033180]; vacuolar membrane [GO:0005774]	ATP binding [GO:0005524]; hydrolase activity [GO:0016787]	MERIKSKMGA	B	568200	535400	447990	517197	882560	546530	676210	701767	1.35687	0.0886993
At3g08947	ARM repeat superfamily protein;(source:Araport11)	protein import into nucleus [GO:0006606]	cytoplasm [GO:0005737]; nucleus [GO:0005634]		MERNYIMKMV	B	774200			774200	834270	1274000	1039400	1.04922e+06	1.35524
At5g65430	member of 14-3-3 proteins. This protein is reported to interact with the BZR1 transcription factor involved in brassinosteroid signaling and may affect the nucleocytoplasmic shuttling of BZR1	regulation of metabolic process [GO:0019222]; response to freezing [GO:0050826]	cytoplasm [GO:0005737]; nucleus [GO:0005634]		MATTLSRDQY	A	2638400	2652400	2113100	2.46797e+06	2941500	3120300	3967500	3343100	1.3546	0.108608
At4g29040	RPT2a encodes the 26S proteasome subunit. It is required for root meristem maintenance, and regulates gametogenesis. RPT2a is also shown to regulate gene silencing via DNA methylation.	female gamete generation [GO:0007292]; innate immune response [GO:0045087]; lateral root formation [GO:0010311]; leaf morphogenesis [GO:0009965]; maintenance of root meristem identity [GO:0010078]; male gamete generation [GO:0048232]; meristem growth [GO:0035266]; meristem structural organization [GO:0009933]; phyllome development [GO:0048827]; proteasome assembly [GO:0043248]; proteasome-mediate…	nucleus [GO:0005634]; P-body [GO:0000932]; plasma membrane [GO:0005886]; proteasome complex [GO:0000502]; proteasome regulatory particle, base subcomplex [GO:0008540]	ATP binding [GO:0005524]; proteasome-activating ATPase activity [GO:0036402]; TBP-class protein binding [GO:0017025]	MGQGPSGGLN	A	1785100	1905200	2414800	2.03503e+06	2533900	2743200	2986300	2.75447e+06	1.35352	0.00582242
At4g21580	oxidoreductase, zinc-binding dehydrogenase family protein;(source:Araport11)			oxidoreductase activity [GO:0016491]	MKAIVISEPG	C/E/F	872810	582030	522560	659133	1106500	706940	862530	891990	1.35328	0.0321523
At3g02660	Tyrosyl-tRNA synthetase, class Ib, bacterial/mitochondrial;(source:Araport11)	embryo development ending in seed dormancy [GO:0009793]; tRNA aminoacylation [GO:0043039]; tyrosyl-tRNA aminoacylation [GO:0006437]	chloroplast [GO:0009507]; chloroplast stroma [GO:0009570]; cytosol [GO:0005829]; mitochondrion [GO:0005739]	ATP binding [GO:0005524]; RNA binding [GO:0003723]; tyrosine-tRNA ligase activity [GO:0004831]	MAYATGITFA	A	701990	688440	701830	697420	915750	965200	943570	941507	1.34999	0.00276422
At5g17530	phosphoglucosamine mutase family protein;(source:Araport11)	carbohydrate metabolic process [GO:0005975]	chloroplast stroma [GO:0009570]	metal ion binding [GO:0046872]; phosphomannomutase activity [GO:0004615]	MEGKVFQNFN	B	342920	309900		326410	508970	352420	459110	440167	1.34851	0.170206
At4g11820	Encodes a protein with hydroxymethylglutaryl-CoA synthase activity which was characterized by phenotypical complementation of the S. cerevisiae mutant. Involved in glucosinolate biosynthesis.	acetyl-CoA metabolic process [GO:0006084]; farnesyl diphosphate biosynthetic process, mevalonate pathway [GO:0010142]; isopentenyl diphosphate biosynthetic process, mevalonate pathway [GO:0019287]; sterol biosynthetic process [GO:0016126]	cytosol [GO:0005829]; plasmodesma [GO:0009506]	hydroxymethylglutaryl-CoA synthase activity [GO:0004421]	MAKNVGILAM	A	467970	340650	433920	414180	537320	595010	541580	557970	1.34717	0.0627284
At4g34240	Encodes an aldehyde dehydrogenase induced by ABA and dehydration that can oxidize saturated aliphatic aldehydes. It is also able to oxidize beta-unsaturated aldehydes, but not aromatic aldehydes. ALDH3I1 was able to use both NAD+ and NADP+ as cofactors.	cellular aldehyde metabolic process [GO:0006081]; response to abscisic acid [GO:0009737]; response to water deprivation [GO:0009414]	chloroplast [GO:0009507]; chloroplast envelope [GO:0009941]; plasma membrane [GO:0005886]; plastid [GO:0009536]	3-chloroallyl aldehyde dehydrogenase activity [GO:0004028]; aldehyde dehydrogenase (NAD+) activity [GO:0004029]; aldehyde dehydrogenase (NADP+) activity [GO:0033721]; glyceraldehyde-3-phosphate dehydrogenase (NAD+) (non-phosphorylating) activity [GO:0043878]	MTKLLEINHI	A	2398600	2062900	1958000	2.13983e+06	2556900	3200800	2871400	2.87637e+06	1.3442	0.0654072
At4g17300	Asparaginyl-tRNA synthetase protein involved in amino acid activation/protein synthesis.	asparaginyl-tRNA aminoacylation [GO:0006421]; plant ovule development [GO:0048481]	chloroplast [GO:0009507]; chloroplast stroma [GO:0009570]; mitochondrion [GO:0005739]	asparagine-tRNA ligase activity [GO:0004816]; ATP binding [GO:0005524]; DNA binding [GO:0003677]	MAATFLPATS	A	541200	552600	577650	557150	879340	551230	814260	748277	1.34304	0.0989367
At1g24360	Dual mitochondrial and plastid localized b-ketoacyl- ACP reductase, a component of the fatty acid synthase complex.	fatty acid elongation [GO:0030497]	chloroplast [GO:0009507]; chloroplast envelope [GO:0009941]; chloroplast stroma [GO:0009570]; nucleus [GO:0005634]; plastid [GO:0009536]	3-oxoacyl-[acyl-carrier-protein] reductase (NADPH) activity [GO:0004316]; 3-oxo-glutaryl-[acp] methyl ester reductase activity [GO:0102131]; 3-oxo-pimeloyl-[acp] methyl ester reductase activity [GO:0102132]; copper ion binding [GO:0005507]; NAD binding [GO:0051287]; oxidoreductase activity, acting on the CH-OH group of donors, NAD or NADP as acceptor [GO:0016616]	MAAAVAAPRL	A	25480000	17307000	13426000	1.87377e+07	20594000	26805000	28037000	2.51453e+07	1.34197	0.193394
At2g27600	Encodes a SKD1 (Suppressor of K+ Transport Growth Defect1) homolog. Localized to the cytoplasm and to multivesicular endosomes. Involved in multivesicular endosome function. The mRNA is cell-to-cell mobile.	cell cycle [GO:0007049]; endosomal transport [GO:0016197]; endosome organization [GO:0007032]; potassium ion homeostasis [GO:0055075]; protein transport [GO:0015031]; sodium ion homeostasis [GO:0055078]; trichome branching [GO:0010091]; vacuole organization [GO:0007033]; vesicle-mediated transport [GO:0016192]	cytoplasm [GO:0005737]; multivesicular body [GO:0005771]; multivesicular body membrane [GO:0032585]; nucleus [GO:0005634]; peroxisome [GO:0005777]; plasmodesma [GO:0009506]	ATPase activity [GO:0016887]; ATP binding [GO:0005524]	MYSNFKEQAI	C/E/F	163830	173580	184300	173903	244290	241240	212410	232647	1.33779	0.0325025
At1g05010	Encodes 1-aminocyclopropane-1-carboxylate oxidase	cellular response to fatty acid [GO:0071398]; defense response [GO:0006952]; ethylene biosynthetic process [GO:0009693]; fruit ripening [GO:0009835]; response to fungus [GO:0009620]	cytosol [GO:0005829]; extracellular region [GO:0005576]	1-aminocyclopropane-1-carboxylate oxidase activity [GO:0009815]; dioxygenase activity [GO:0051213]; L-ascorbic acid binding [GO:0031418]; metal ion binding [GO:0046872]	MESFPIINLE	B	937770	640130	733930	770610	787820	805310	1498500	1.03054e+06	1.33731	0.217361
At5g22770	AP-2 complex subunit alpha-1. Part of endomembrane trafficking system.	clathrin-dependent endocytosis [GO:0072583]; intracellular protein transport [GO:0006886]; receptor-mediated endocytosis [GO:0006898]	AP-2 adaptor complex [GO:0030122]; plasma membrane [GO:0005886]; plastid [GO:0009536]	cargo adaptor activity [GO:0140312]; clathrin adaptor activity [GO:0035615]; lipid binding [GO:0008289]	MTGMRGLSVF	A	231470		249700	240585	311630	443460	209360	321483	1.33626	0.398408
At3g46060	small GTP-binding protein (ara-3) The mRNA is cell-to-cell mobile.	ethylene-activated signaling pathway [GO:0009873]; protein secretion [GO:0009306]; regulation of exocytosis [GO:0017157]; vesicle docking involved in exocytosis [GO:0006904]	cytosol [GO:0005829]; Golgi membrane [GO:0000139]; plasma membrane [GO:0005886]; vacuolar membrane [GO:0005774]; vacuole [GO:0005773]	GTPase activity [GO:0003924]; GTP binding [GO:0005525]	MAAPPARARA	A	5918500	2977500	3217000	4.03767e+06	5258500	5210000	5711100	5393200	1.33572	0.155919
At1g74060	Ribosomal protein L6 family protein;(source:Araport11)	cytoplasmic translation [GO:0002181]; ribosomal large subunit assembly [GO:0000027]	cytosolic large ribosomal subunit [GO:0022625]; cytosolic ribosome [GO:0022626]; mitochondrion [GO:0005739]; nucleolus [GO:0005730]	mRNA binding [GO:0003729]; RNA binding [GO:0003723]; structural constituent of ribosome [GO:0003735]	MPAKQRTAKV	X	190710	200440	1438300	609817	1095300	1096400	248030	813243	1.33359	0.398921
At1g56190	One of a pair of plastid localized phosphoglycerate kinases involved in galactolipid biosynthesis. Functions redundantly with AT3g12780 (PGK1) in the chloroplast in the biosynthesis of thylakoid membrane galactolipids. Double mutants are photosynthetically incompetent, plants are albino and seedling lethal.	galactolipid biosynthetic process [GO:0019375]; gluconeogenesis [GO:0006094]; glycolytic process [GO:0006096]; reductive pentose-phosphate cycle [GO:0019253]; regulation of defense response to virus by host [GO:0050691]; response to cadmium ion [GO:0046686]; thylakoid membrane organization [GO:0010027]	chloroplast [GO:0009507]; chloroplast stroma [GO:0009570]; cytosol [GO:0005829]; mitochondrion [GO:0005739]; nucleus [GO:0005634]; plastid [GO:0009536]; thylakoid [GO:0009579]	ADP binding [GO:0043531]; ATP binding [GO:0005524]; phosphoglycerate kinase activity [GO:0004618]; protein kinase activity [GO:0004672]	MAKKSVGDLN	A	19260000	16636000	19149000	1.83483e+07	19969000	24160000	29226000	2.44517e+07	1.33264	0.0803714
At1g23490	Gene encoding ADP-ribosylation factor and similar to other ARFs and ARF-like proteins. A member of ARF GTPase family. Arabidopsis has 21 known members, known to be essential for vesicle coating and uncoating and functions in GTP-binding. The gene is shown to play a role in cell division, cell expansion and cellulose production using antisense construct.	intracellular protein transport [GO:0006886]; response to cadmium ion [GO:0046686]; vesicle-mediated transport [GO:0016192]	Golgi apparatus [GO:0005794]; nucleus [GO:0005634]	GTP binding [GO:0005525]; mRNA binding [GO:0003729]; phospholipase activator activity [GO:0016004]	MGLSFAKLFS	A	31380000	29297000	21559000	27412000	33132000	36927000	39427000	3.64953e+07	1.33136	0.096755
At2g37970	Encodes a cytosolic heme binding protein(cHBP)that can reversibly bind tetrapyrroles including heme, protoporphyrin IX and Mg-protoporphyrin IX dimethyl ester with distinct binding af&#64257;nities.	red or far-red light signaling pathway [GO:0010017]	endoplasmic reticulum [GO:0005783]; Golgi apparatus [GO:0005794]; plasma membrane [GO:0005886]; vacuole [GO:0005773]	heme binding [GO:0020037]	MLTTRLRLVT	C/E/F			287800	287800	505630	181000	458500	381710	1.3263
At1g13060	Encodes 20S proteasome beta subunit PBE1 (PBE1).	proteasomal ubiquitin-independent protein catabolic process [GO:0010499]; proteasome-mediated ubiquitin-dependent protein catabolic process [GO:0043161]	cytoplasm [GO:0005737]; nucleus [GO:0005634]; proteasome core complex [GO:0005839]; proteasome core complex, beta-subunit complex [GO:0019774]	endopeptidase activity [GO:0004175]; threonine-type endopeptidase activity [GO:0004298]	MKLDTSGFET	C/E/F	870480	798600	1147200	938760	1092900	1196100	1445400	1244800	1.326	0.0131786
At1g07750	RmlC-like cupins superfamily protein;(source:Araport11)		cytosol [GO:0005829]; extracellular region [GO:0005576]; Golgi apparatus [GO:0005794]; plasmodesma [GO:0009506]	copper ion binding [GO:0005507]; nutrient reservoir activity [GO:0045735]; zinc ion binding [GO:0008270]	MELDLTPKLP	B	277450	270790	263910	270717	418320	285090	372110	358507	1.32429	0.0733594
At2g24765	GTPase required for Golgi targeting of GRIP domain proteins. AtARL1 binds directly to the GRIP domain of AtGRIP in a GTP-dependent manner	intracellular protein transport [GO:0006886]; response to cadmium ion [GO:0046686]; vesicle-mediated transport [GO:0016192]	Golgi apparatus [GO:0005794]; Golgi stack [GO:0005795]; plasma membrane [GO:0005886]	GTP binding [GO:0005525]	MGILFTRMFS	A	662090	479130	458480	533233	413590	754360	950440	706130	1.32424	0.25695
At2g22250	Encodes a prokaryotic-type plastidic aspartate aminotransferase with glutamate/aspartate-prephenate aminotransferase (PAT) activity.	aromatic amino acid family biosynthetic process, prephenate pathway [GO:0009095]; embryo development ending in seed dormancy [GO:0009793]; L-phenylalanine biosynthetic process [GO:0009094]	chloroplast [GO:0009507]; chloroplast stroma [GO:0009570]	aspartate-prephenate aminotransferase activity [GO:0033853]; glutamate-prephenate aminotransferase activity [GO:0033854]; L-aspartate:2-oxoglutarate aminotransferase activity [GO:0004069]; pyridoxal phosphate binding [GO:0030170]	MASQSSVAVI	A	883580	874550	908210	888780	1176700	1080000	1270700	1175800	1.32294	0.0120777
At1g78900	Encodes catalytic subunit A of the vacuolar ATP synthase. Mutants are devoid of vacuolar ATPase activity as subunit A is encoded only by this gene and show strong defects in male gametophyte development and in Golgi stack morphology. The mRNA is cell-to-cell mobile.	Golgi organization [GO:0007030]; pollen development [GO:0009555]; proton transmembrane transport [GO:1902600]	cell wall [GO:0005618]; chloroplast [GO:0009507]; chloroplast envelope [GO:0009941]; cytosol [GO:0005829]; Golgi apparatus [GO:0005794]; mitochondrion [GO:0005739]; plant-type vacuole [GO:0000325]; plasma membrane [GO:0005886]; plasmodesma [GO:0009506]; proton-transporting V-type ATPase, V1 domain [GO:0033180]; vacuolar membrane [GO:0005774]; vacuole [GO:0005773]	ATPase activity [GO:0016887]; ATP binding [GO:0005524]; protease binding [GO:0002020]; proton-transporting ATPase activity, rotational mechanism [GO:0046961]; proton-transporting ATP synthase activity, rotational mechanism [GO:0046933]	MPAFYGGKLT	X	42458000	42119000	31870000	3.88157e+07	53874000	52762000	47406000	5.13473e+07	1.32285	0.00718501
At4g15110	A nuclear-encoded thylakoid lumenal protein that is associated with photosystem I (PSI) but is not an integral subunit of PSI. It is an PSI assembly factor that assists the proper folding and integration of PsaB and PsaA into the thylakoid membrane. It is involved in the assembly of PSI reaction center heterodimer core.	photosystem I assembly [GO:0048564]	chloroplast [GO:0009507]; chloroplast stroma [GO:0009570]; chloroplast thylakoid lumen [GO:0009543]; chloroplast thylakoid membrane [GO:0009535]; extrinsic component of membrane [GO:0019898]; photosystem II oxygen evolving complex [GO:0009654]; thylakoid [GO:0009579]; thylakoid lumen [GO:0031977]	calcium ion binding [GO:0005509]	MVAAMAFPAA	A	320830	301380	312270	311493	359420	350640	526080	412047	1.32281	0.109111
At4g15510	A nuclear-encoded thylakoid lumenal protein that is associated with photosystem I (PSI) but is not an integral subunit of PSI. It is an PSI assembly factor that assists the proper folding and integration of PsaB and PsaA into the thylakoid membrane. It is involved in the assembly of PSI reaction center heterodimer core.	photosystem I assembly [GO:0048564]	chloroplast [GO:0009507]; chloroplast stroma [GO:0009570]; chloroplast thylakoid lumen [GO:0009543]; chloroplast thylakoid membrane [GO:0009535]; extrinsic component of membrane [GO:0019898]; photosystem II oxygen evolving complex [GO:0009654]; thylakoid [GO:0009579]; thylakoid lumen [GO:0031977]	calcium ion binding [GO:0005509]	MASSAFAFPS	A		533890		533890	685180	711210	721850	706080	1.32252
At3g23940	Encodes a member of the dihydroxyacid dehydrates family of proteins that encode enzymes involved in branched chain amino acid biosynthesis. Loss of function mutations have significantly reduced transmission and fertility due to defects in male and female gametophyte development and embryo lethality. Mutants have increased sensitivity to abiotic stressors which may be partially compensated by addi…	branched-chain amino acid biosynthetic process [GO:0009082]; embryo sac development [GO:0009553]; isoleucine biosynthetic process [GO:0009097]; pollen development [GO:0009555]; response to salt stress [GO:0009651]; root development [GO:0048364]; valine biosynthetic process [GO:0009099]	chloroplast [GO:0009507]; chloroplast stroma [GO:0009570]; plastid [GO:0009536]	4 iron, 4 sulfur cluster binding [GO:0051539]; copper ion binding [GO:0005507]; dihydroxy-acid dehydratase activity [GO:0004160]; hydro-lyase activity [GO:0016836]	MQATIFSPRA	B	755910	798940	660100	738317	927130	775750	1223300	975393	1.3211	0.151483
At5g26710	Glutamyl/glutaminyl-tRNA synthetase, class Ic;(source:Araport11)	glutaminyl-tRNA aminoacylation [GO:0006425]; glutamyl-tRNA aminoacylation [GO:0006424]	cytosol [GO:0005829]; plastid [GO:0009536]	ATP binding [GO:0005524]; glutamate-tRNA ligase activity [GO:0004818]; glutamine-tRNA ligase activity [GO:0004819]	MDGMKLSFPP	B	1130700	1503000	916780	1.18349e+06	1222100	1184000	2272800	1.55963e+06	1.31782	0.266662
At4g24800	MA3 domain-containing protein;(source:Araport11)	ethylene-activated signaling pathway [GO:0009873]; negative regulation of transcription, DNA-templated [GO:0045892]; regulation of translation [GO:0006417]; response to absence of light [GO:0009646]; response to carbon starvation [GO:0090549]; response to ethylene [GO:0009723]; response to salt stress [GO:0009651]	cytoplasm [GO:0005737]; cytosol [GO:0005829]; Golgi apparatus [GO:0005794]; nucleus [GO:0005634]	mRNA binding [GO:0003729]; ribosome binding [GO:0043022]	MEGFLTDQQR	B	1470300	1423700	1902800	1.59893e+06	1950100	1720400	2646400	2.10563e+06	1.3169	0.0298596
At4g39980	Encodes a 2-deoxy-D-arabino-heptulosonate 7-phosphate (DAHP) synthase, which catalyzes the first committed step in aromatic amino acid biosynthesis. Gene expression is induced by wounding and pathogenic bacteria Pseudomonas syringae. The mRNA is cell-to-cell mobile.	aromatic amino acid family biosynthetic process [GO:0009073]; cellular amino acid biosynthetic process [GO:0008652]; chorismate biosynthetic process [GO:0009423]; response to wounding [GO:0009611]	chloroplast [GO:0009507]; mitochondrion [GO:0005739]	3-deoxy-7-phosphoheptulonate synthase activity [GO:0003849]	MALSNASSLS	A	700020	618080	761220	693107	840960	793010	1101500	911823	1.31556	0.0354579
At5g27770	Ribosomal L22e protein family;(source:Araport11)	cytoplasmic translation [GO:0002181]	cytosol [GO:0005829]; cytosolic large ribosomal subunit [GO:0022625]; nucleolus [GO:0005730]; plasma membrane [GO:0005886]; plastid [GO:0009536]	mRNA binding [GO:0003729]; RNA binding [GO:0003723]; structural constituent of ribosome [GO:0003735]	MSRGNAAAAK	A	803240	1081100	1707400	1.19725e+06	1358700	2088300	1275700	1.57423e+06	1.31488	0.234257
At1g04080	Encodes a U1 small nuclear ribonucleoprotein (snRNP) factor involved in alternative splicing.				MLLLGRLFER	C/E/F	403830	424340	374270	400813	664370	468950	447250	526857	1.31447	0.101939
At5g09810	Member of Actin gene family.Mutants are defective in germination and root growth. The mRNA is cell-to-cell mobile.	cell division [GO:0051301]; Golgi to plasma membrane transport [GO:0006893]; protein localization [GO:0008104]; protein transport [GO:0015031]; response to auxin [GO:0009733]; response to light stimulus [GO:0009416]; response to wounding [GO:0009611]; root development [GO:0048364]; root epidermal cell differentiation [GO:0010053]; root hair elongation [GO:0048767]; seed germination [GO:0009845]	cell wall [GO:0005618]; chloroplast envelope [GO:0009941]; chloroplast stroma [GO:0009570]; cytoskeleton [GO:0005856]; cytosol [GO:0005829]; mitochondrion [GO:0005739]; nucleolus [GO:0005730]; plasma membrane [GO:0005886]; plasmodesma [GO:0009506]	ATP binding [GO:0005524]; structural constituent of cytoskeleton [GO:0005200]	MADGEDIQPL	A	58663000	55992000	46429000	5.36947e+07	65532000	68442000	77422000	7.04653e+07	1.31233	0.0740708
At1g80600	Encodes HopW1-1-Interacting protein 1 (WIN1). Interacts with the P. syringae effector HopW1-1. WIN1 is a putative acetylornithine transaminase. Modulates plant defenses against bacteria. Three WIN proteins are identified so far (WIN1: AT1G80600; WIN2: AT4G31750; WIN3: AT5G13320). Mediates red-light inhibition of seed germination.	arginine biosynthetic process [GO:0006526]; defense response to bacterium [GO:0042742]; primary root development [GO:0080022]; root development [GO:0048364]	chloroplast [GO:0009507]; chloroplast stroma [GO:0009570]; mitochondrion [GO:0005739]	copper ion binding [GO:0005507]; identical protein binding [GO:0042802]; N2-acetyl-L-ornithine:2-oxoglutarate 5-aminotransferase activity [GO:0003992]; pyridoxal phosphate binding [GO:0030170]	MASLSQITLP	A	4732100	4298900	2916600	3.98253e+06	5191400	5452100	5008200	5.21723e+06	1.31003	0.0603652
At1g78830	In combination with MYB4, MAN3, and Mannose part of signaling cascade which regulates cadmium tolerance. Mannose is able to bind to the GNA-related domain of MNB1; mannose binding to the GNA-related domain of MNB1 is required for MAN3-mediated Cd tolerance.		apoplast [GO:0048046]; cell wall [GO:0005618]; Golgi apparatus [GO:0005794]; mitochondrion [GO:0005739]; plant-type cell wall [GO:0009505]; plasma membrane [GO:0005886]; plasmodesma [GO:0009506]; secretory vesicle [GO:0099503]	carbohydrate binding [GO:0030246]	MSRFAILVTL	A	1408600	1554600	2053600	1.67227e+06	2009900	1967400	2575100	2.18413e+06	1.30609	0.00559943
At3g02780	Encodes a protein with isopentenyl diphosphate:dimethylallyl diphosphate isomerase activity. There is genetic evidence that it functions in the mevalonate, but not the MEP biosynthetic pathway.	chlorophyll biosynthetic process [GO:0015995]; dimethylallyl diphosphate biosynthetic process [GO:0050992]; flower development [GO:0009908]; isopentenyl diphosphate biosynthetic process [GO:0009240]; photosynthesis [GO:0015979]	chloroplast [GO:0009507]; cytoplasm [GO:0005737]; cytosol [GO:0005829]; mitochondrion [GO:0005739]	hydrolase activity [GO:0016787]; isopentenyl-diphosphate delta-isomerase activity [GO:0004452]; metal ion binding [GO:0046872]	MSASSLFNLP	A	644030	698850	582590	641823	804660	725710	982440	837603	1.30504	0.10729
At1g23190	Encodes a cytosolic phosphoglucomutase (PGM). Two Arabidopsis PGM proteins (AT1G70730/PGM2 and AT1G23190/PGM3) have high sequence similarities and redundant functions. Mature plants possessing a single cPGM allele had a major reduction in cPGM activity. Whereas pgm2 and pgm3 single mutants are undistinguishable from the wild type, loss of both PGM2 and PGM3 severely impairs male and female gameto…	carbohydrate metabolic process [GO:0005975]; glucose metabolic process [GO:0006006]; response to cadmium ion [GO:0046686]	cytoplasm [GO:0005737]; cytosol [GO:0005829]; nucleus [GO:0005634]; plasma membrane [GO:0005886]	magnesium ion binding [GO:0000287]; phosphoglucomutase activity [GO:0004614]	MVFKVSTVST	A	2627600	3103600	2517500	2.74957e+06	3565500	3461300	3735800	3.58753e+06	1.30476	0.0402778
At5g08690	Encodes the mitochondrial ATP synthase beta-subunit. This subunit is encoded by a multigene family of three members (At5g08670, At5g08680, At5g08690) that shared 98% sequence identity at the amino acid level. The mRNA is cell-to-cell mobile.	mitochondrial ATP synthesis coupled proton transport [GO:0042776]	chloroplast envelope [GO:0009941]; mitochondrial proton-transporting ATP synthase complex [GO:0005753]; mitochondrial proton-transporting ATP synthase complex, catalytic sector F(1) [GO:0000275]; mitochondrial respiratory chain complex I [GO:0005747]; mitochondrion [GO:0005739]; nucleolus [GO:0005730]; plasma membrane [GO:0005886]; proton-transporting ATP synthase complex, catalytic core F(1) [GO…	ATP binding [GO:0005524]; copper ion binding [GO:0005507]; poly(U) RNA binding [GO:0008266]; proton-transporting ATPase activity, rotational mechanism [GO:0046961]; proton-transporting ATP synthase activity, rotational mechanism [GO:0046933]	MASRRVLSSL	A	64756000	68087000	50489000	6.11107e+07	89345000	78583000	71079000	79669000	1.30368	0.0237241
At2g13360	Encodes a peroxisomal photorespiratory enzyme that catalyzes transamination reactions with multiple substrates. It is involved in photorespiration.	glycine biosynthetic process, by transamination of glyoxylate [GO:0019265]; photorespiration [GO:0009853]	apoplast [GO:0048046]; chloroplast [GO:0009507]; chloroplast stroma [GO:0009570]; cytosol [GO:0005829]; mitochondrion [GO:0005739]; peroxisome [GO:0005777]; plasma membrane [GO:0005886]	alanine-glyoxylate transaminase activity [GO:0008453]; mRNA binding [GO:0003729]; serine-glyoxylate transaminase activity [GO:0050281]; serine-pyruvate transaminase activity [GO:0004760]	MDYMYGPGRH	B	145550000	116430000	97897000	119959000	147080000	208880000	112900000	1.56287e+08	1.30283	0.16414
At1g43890	ras-related small GTPase	intracellular protein transport [GO:0006886]	endomembrane system [GO:0012505]; Golgi apparatus [GO:0005794]; nucleus [GO:0005634]; plasma membrane [GO:0005886]	GTPase activity [GO:0003924]; GTP binding [GO:0005525]	MGSSSGQPEF	A	1182100	1155000	1061500	1.13287e+06	1517700	1363000	1547100	1.47593e+06	1.30283	0.0252849
At5g27470	seryl-tRNA synthetase / serine-tRNA ligase;(source:Araport11)	response to cadmium ion [GO:0046686]; selenocysteinyl-tRNA(Sec) biosynthetic process [GO:0097056]; seryl-tRNA aminoacylation [GO:0006434]	cytosol [GO:0005829]; plastid [GO:0009536]	ATP binding [GO:0005524]; serine-tRNA ligase activity [GO:0004828]; tRNA binding [GO:0000049]	MLDINLFREE	C/E/F	397820	487070	420610	435167	821900	428670	448960	566510	1.30182	0.234869
At5g57870	Encodes a putative eukaryotic translation initiation factor The mRNA is cell-to-cell mobile.		cytoplasm [GO:0005737]; cytosol [GO:0005829]; eukaryotic translation initiation factor 4F complex [GO:0016281]; nucleus [GO:0005634]; plastid [GO:0009536]	mRNA binding [GO:0003729]; translation initiation factor activity [GO:0003743]	MQQGDQTVLS	B		363960	299850	331905	416320	439110	440780	432070	1.30179	0.094064
At3g61140	Represses photomorphogenesis and induces skotomorphogenesis in the dark. Component of the nuclear-localized COP9 complex. Mutants display striking purple coloration due to anthocyanin accumulation in their cotyledons, first become defective during embryogenesis and exhibit limited seedling development.	embryo development ending in seed dormancy [GO:0009793]; hyperosmotic response [GO:0006972]; protein-containing complex assembly [GO:0065003]; protein deneddylation [GO:0000338]; red, far-red light phototransduction [GO:0009585]; response to absence of light [GO:0009646]; response to salt stress [GO:0009651]	COP9 signalosome [GO:0008180]; cytosol [GO:0005829]		MERDEEASGP	B	3346300		4160400	3753350	5246200	5265400	4143800	4.88513e+06	1.30154	0.252781
At2g05990	Encodes enoyl-ACP reductase a component of the fatty acid synthase complex. A reduced function mutation in this gene, mod1, was found in a screen for premature cell death mutants. Mutant plants have reduced lipid level and pleiotropic morphological defects, including chlorotic and abnormally shaped leaves. The mRNA is cell-to-cell mobile.	fatty acid biosynthetic process [GO:0006633]	chloroplast [GO:0009507]; chloroplast envelope [GO:0009941]; chloroplast stroma [GO:0009570]; fatty acid synthase complex [GO:0005835]; mitochondrion [GO:0005739]; thylakoid [GO:0009579]	copper ion binding [GO:0005507]; enoyl-[acyl-carrier-protein] reductase (NADH) activity [GO:0004318]; enoyl-[acyl-carrier-protein] reductase activity [GO:0016631]	MAATAASSLQ	A	6977900	6010700	4574000	5854200	8052000	6827400	7924900	7.60143e+06	1.29846	0.0811204
At3g52930	Aldolase superfamily protein;(source:Araport11)	fructose 1,6-bisphosphate metabolic process [GO:0030388]; gluconeogenesis [GO:0006094]; glycolytic process [GO:0006096]; response to cadmium ion [GO:0046686]; response to karrikin [GO:0080167]	apoplast [GO:0048046]; cell wall [GO:0005618]; chloroplast [GO:0009507]; cytosol [GO:0005829]; mitochondrial envelope [GO:0005740]; mitochondrial outer membrane [GO:0005741]; mitochondrion [GO:0005739]; nucleolus [GO:0005730]; plasma membrane [GO:0005886]; plasmodesma [GO:0009506]; vacuolar membrane [GO:0005774]	copper ion binding [GO:0005507]; fructose-bisphosphate aldolase activity [GO:0004332]; mRNA binding [GO:0003729]	MSAFTSKFAD	A	33652000	32494000	29162000	3.17693e+07	41025000	35286000	47415000	41242000	1.29817	0.0874051
At5g63570	Encodes a protein with homology to glutamate-1-semialdehyde 2,1-aminomutase catalyzing the conversion of glutamate-1-semialdehyde (GSA) into 5-amino levulinate. The expression of this gene was demonstrated to be light-induced. The mRNA is cell-to-cell mobile.	chlorophyll biosynthetic process [GO:0015995]; porphyrin-containing compound biosynthetic process [GO:0006779]; protoporphyrinogen IX biosynthetic process [GO:0006782]	apoplast [GO:0048046]; chloroplast [GO:0009507]; chloroplast envelope [GO:0009941]; chloroplast stroma [GO:0009570]; cytosol [GO:0005829]; plastid [GO:0009536]	glutamate-1-semialdehyde 2,1-aminomutase activity [GO:0042286]; protein homodimerization activity [GO:0042803]; pyridoxal phosphate binding [GO:0030170]; transaminase activity [GO:0008483]	MSATLTGSGT	A	14060000	16201000	10364000	1.35417e+07	17439000	19028000	16258000	17575000	1.29785	0.0253207
At5g46580	pentatricopeptide (PPR) repeat-containing protein;(source:Araport11)		chloroplast [GO:0009507]		MATVLTTAID	A	255970	264300	248130	256133	284560	288770	423890	332407	1.29779	0.132506
At5g03350	Belongs to the group of early SA-activated genes. Involved in resistance to Pst Avr-Rpm1 as a component of the SA35 mediated defense processes associated to the ETI response. Involved in resistance to P.syringae pv. tomato Avr-Rpm1 in Arabidopsis, as a component of the SA-mediated defense processes associated with the effector-triggered immunity response.	cellular response to salicylic acid stimulus [GO:0071446]; systemic acquired resistance [GO:0009627]	apoplast [GO:0048046]; cell wall [GO:0005618]; plasma membrane [GO:0005886]	carbohydrate binding [GO:0030246]; kinase activity [GO:0016301]	MKIHKLCFLA	C/E/F	2831400	2250300	1750600	2.27743e+06	2834100	2421900	3610000	2.95533e+06	1.29766	0.185601
At4g37470	HTL belonging to the alpha/beta fold hydrolase superfamily. Mutant and over-expression studies indicates its involvement in seedling de-etiolation process. Involved in the perception of karrikins. Interacts with MAX2. Important for cotyledon expansion.	de-etiolation [GO:0009704]; photomorphogenesis [GO:0009640]; response to karrikin [GO:0080167]	cytosol [GO:0005829]; nucleus [GO:0005634]	hydrolase activity [GO:0016787]	MGVVEEAHNV	A	914530	780430	580090	758350	720660	1385100	846210	983990	1.29754	0.21618
At3g12110	Encodes an actin that is expressed predominantly during reproductive development.		chloroplast envelope [GO:0009941]; chloroplast stroma [GO:0009570]; cytoplasm [GO:0005737]; cytoskeleton [GO:0005856]; cytosol [GO:0005829]; mitochondrion [GO:0005739]; plasma membrane [GO:0005886]; plasmodesma [GO:0009506]	ATP binding [GO:0005524]; structural constituent of cytoskeleton [GO:0005200]	MADGEDIQPL	A	428700		377570	403135	461280	529650	578030	522987	1.2973	0.198715
At3g02360	6-phosphogluconate dehydrogenase family protein;(source:Araport11)	D-gluconate catabolic process [GO:0046177]; male-female gamete recognition during double fertilization forming a zygote and endosperm [GO:0080173]; pentose-phosphate shunt, oxidative branch [GO:0009051]	chloroplast stroma [GO:0009570]; cytosol [GO:0005829]; peroxisome [GO:0005777]; secretory vesicle [GO:0099503]	NADP binding [GO:0050661]; phosphogluconate dehydrogenase (decarboxylating) activity [GO:0004616]	MAVQPTRIGL	A	9452500	9231500	7835100	8839700	10393000	12559000	11449000	11467000	1.29722	0.0450936
At2g26800	Mutant has increased seed ile, leu and val as well as his and arg.	ketone body biosynthetic process [GO:0046951]; leucine catabolic process [GO:0006552]; lipid metabolic process [GO:0006629]	mitochondrial matrix [GO:0005759]; mitochondrion [GO:0005739]	hydroxymethylglutaryl-CoA lyase activity [GO:0004419]; metal ion binding [GO:0046872]	MQWNGVRRAH	B	1371500	1312600	1530300	1404800	1576300	1861900	2028000	1.82207e+06	1.29703	0.0300935
At1g71810	Protein kinase superfamily protein;(source:Araport11)		chloroplast [GO:0009507]; plastoglobule [GO:0010287]	ATP binding [GO:0005524]; protein kinase activity [GO:0004672]	MLRLPSSMPI	C/E/F	624570	564010	616950	601843	630220	779160	930950	780110	1.2962	0.0944537
At1g29900	Encodes carbamoyl phosphate synthetase (CPS) large subunit (CARB), also named as VEN3. Heterologous expression of the Arabidopsis VEN3 and VEN6 genes in a CPS-deficient Escherichia coli strain fully restored bacterial growth in minimal medium, demonstrating the enzymatic activity of the VEN3 and VEN6 proteins.	'de novo' UMP biosynthetic process [GO:0044205]; arginine biosynthetic process [GO:0006526]; cellular response to phosphate starvation [GO:0016036]; glutamine metabolic process [GO:0006541]; nitrogen compound metabolic process [GO:0006807]	carbamoyl-phosphate synthase complex [GO:0005951]; chloroplast [GO:0009507]; chloroplast stroma [GO:0009570]; cytoplasm [GO:0005737]	ATP binding [GO:0005524]; carbamoyl-phosphate synthase (glutamine-hydrolyzing) activity [GO:0004088]; metal ion binding [GO:0046872]	MRNHCLELSS	X	3157200	3790500	3878900	3.60887e+06	4523000	4104600	5381200	4669600	1.29392	0.0528734
At1g19670	Chlorophyllase is the first enzyme involved in chlorophyll degradation. It catalyzes the hydrolysis of the ester bond to yield chlorophyllide and phytol. AtCLH1 lacks a typical signal sequence for the chloroplast. Its expression is induced rapidly by methyljasmonate, a known promoter of senescence and chlorophyll degradation.	chlorophyll catabolic process [GO:0015996]; defense response to bacterium [GO:0042742]; defense response to fungus [GO:0050832]	cytosol [GO:0005829]; nucleus [GO:0005634]; vacuole [GO:0005773]	chlorophyllase activity [GO:0047746]; pheophytinase b activity [GO:0102293]	MAAIEDSPTF	A	544880	700650	916920	720817	1029200	754050	1014100	932450	1.2936	0.131117
At3g57610	encoding adenylosuccinate synthetase (AdSS), the enzyme involved in the first step of the formation of the purine nucleotide AMP (conversion of IMP to adenylo-succinate)	'de novo' AMP biosynthetic process [GO:0044208]; IMP metabolic process [GO:0046040]; response to cadmium ion [GO:0046686]	apoplast [GO:0048046]; chloroplast [GO:0009507]; chloroplast stroma [GO:0009570]; cytoplasm [GO:0005737]; plastid [GO:0009536]	adenylosuccinate synthase activity [GO:0004019]; GTP binding [GO:0005525]; magnesium ion binding [GO:0000287]	MSLSSLTLDS	A	4017700	3687400	2737800	3.48097e+06	4773600	4885200	3801200	4.48667e+06	1.28891	0.00824733
At1g22300	Encodes a 14-3-3 protein. This protein is reported to interact with the BZR1 transcription factor involved in brassinosteroid signaling and may affect the nucleocytoplasmic shuttling of BZR1. Might act as a stabilization factor to mediate the oligomerization of REM on the plasma membrane.	brassinosteroid mediated signaling pathway [GO:0009742]; response to abscisic acid [GO:0009737]	cytosol [GO:0005829]; mitochondrion [GO:0005739]; nucleus [GO:0005634]; plasma membrane [GO:0005886]; plasmodesma [GO:0009506]	ATP binding [GO:0005524]	MENEREKQVY	B	4238800	4919600	5086500	4748300	5908300	5709900	6723900	6.11403e+06	1.28763	0.020835
At4g39730	PLAT1 domain stress protein family member. Involved in mediating response to stresses such as pathogen infection. It is found in endoplasmic reticulum bodies. PLAT1 is induced by pathogenic fungi and induces the production of scopolin.	regulation of growth [GO:0040008]; response to cold [GO:0009409]; response to salt stress [GO:0009651]; response to water deprivation [GO:0009414]	chloroplast thylakoid membrane [GO:0009535]; endoplasmic reticulum [GO:0005783]; plasma membrane [GO:0005886]; plastoglobule [GO:0010287]; secretory vesicle [GO:0099503]; thylakoid [GO:0009579]; vacuolar membrane [GO:0005774]; vacuole [GO:0005773]	catalase activity [GO:0004096]; heme binding [GO:0020037]	MARRDVLLPF	A	1161400	1345400	1692000	1399600	2402200	1933200	1070100	1.80183e+06	1.28739	0.26889
At3g48870	Encodes a nuclear encoded protein with similarity to Clpa regulatory subunit of CLP protease complex. The protein is localized to the chloroplast stroma. May function redundantly with TIC complex in chloroplast protein import.	chloroplast organization [GO:0009658]; protein import into chloroplast stroma [GO:0045037]	chloroplast [GO:0009507]; chloroplast envelope [GO:0009941]; chloroplast membrane [GO:0031969]; chloroplast stroma [GO:0009570]; mitochondrion [GO:0005739]; plastid [GO:0009536]; plastid stroma [GO:0009532]; protein-containing complex [GO:0032991]	ATPase activity [GO:0016887]; ATP binding [GO:0005524]	MKMSSLKAPV	C/E/F	30392000	29981000	31772000	30715000	42684000	33243000	42251000	3.93927e+07	1.28252	0.0439484
At1g74920	ALDH10A8 encodes a protein that has not been functionally characterized, but it is similar to an Arabidopsis protein that has betaine aldehyde dehydrogenase and aminoaldehyde dehydrogenase activity. ALDH10A8 localizes to leucoplasts. aldh10a8 mutant plants are more susceptible to NaCl and dehydration stress.	glycine betaine biosynthetic process from choline [GO:0019285]; response to salt stress [GO:0009651]; response to water deprivation [GO:0009414]	cell wall [GO:0005618]; chloroplast [GO:0009507]; cytosol [GO:0005829]; leucoplast [GO:0009516]; mitochondrion [GO:0005739]	betaine-aldehyde dehydrogenase activity [GO:0008802]	MAIPMPTRQL	A	1456900	1188300	1337500	1.32757e+06	2010700	1372100	1724900	1.70257e+06	1.28247	0.0363206
At1g07930	GTP binding Elongation factor Tu family protein;(source:Araport11)	translation [GO:0006412]; translational elongation [GO:0006414]	mitochondrion [GO:0005739]; plasmodesma [GO:0009506]; vacuole [GO:0005773]	GTPase activity [GO:0003924]; GTP binding [GO:0005525]; mRNA binding [GO:0003729]; translation elongation factor activity [GO:0003746]	MGKEKFHINI	A	184890000	159530000	120690000	1.55037e+08	180690000	201870000	213120000	198560000	1.28073	0.12957
At3g57560	encodes a N-acetylglutamate kinase, involved in arginine biosynthesis	arginine biosynthetic process [GO:0006526]; arginine biosynthetic process via ornithine [GO:0042450]	chloroplast [GO:0009507]; chloroplast stroma [GO:0009570]; chloroplast thylakoid [GO:0009534]; cytosol [GO:0005829]; mitochondrial matrix [GO:0005759]	acetylglutamate kinase activity [GO:0003991]; arginine binding [GO:0034618]; ATP binding [GO:0005524]	MATVTSNASP	A	1436400	1230200	1126200	1.26427e+06	1865000	1459200	1529900	1.61803e+06	1.27982	0.0150468
At3g61470	Encodes a component of the light harvesting antenna complex of photosystem I. The mRNA is cell-to-cell mobile.	photosynthesis, light harvesting in photosystem I [GO:0009768]; protein-chromophore linkage [GO:0018298]; response to cold [GO:0009409]; response to high light intensity [GO:0009644]; response to light stimulus [GO:0009416]; response to low light intensity stimulus [GO:0009645]	chloroplast [GO:0009507]; chloroplast thylakoid [GO:0009534]; chloroplast thylakoid membrane [GO:0009535]; cytosol [GO:0005829]; integral component of membrane [GO:0016021]; photosystem I [GO:0009522]; thylakoid [GO:0009579]	chlorophyll binding [GO:0016168]; metal ion binding [GO:0046872]; protein domain specific binding [GO:0019904]	MASSLCASSA	A	2915200	2455000	2984700	2.78497e+06	4520500	4884600	1277300	3560800	1.27858	0.300961
At3g57410	Encodes a protein with high homology to animal villin. VLN3 is a Ca2+-regulated villin involved in actin filament bundling.	actin filament bundle assembly [GO:0051017]; actin filament capping [GO:0051693]; actin filament severing [GO:0051014]	actin filament [GO:0005884]; cytoplasm [GO:0005737]; cytosol [GO:0005829]	actin filament binding [GO:0051015]; mRNA binding [GO:0003729]	MSGSTKVLDP	A	207210	228530	216900	217547	360410	234040	239200	277883	1.27735	0.162693
At3g51800	putative nuclear DNA-binding protein G2p (AtG2) mRNA,	auxin-activated signaling pathway [GO:0009734]; cell cycle G1/S phase transition [GO:0044843]; multicellular organism development [GO:0007275]; regulation of cell division [GO:0051302]; regulation of cell growth [GO:0001558]; rRNA processing [GO:0006364]	cytosol [GO:0005829]; nucleolus [GO:0005730]; nucleus [GO:0005634]; plasma membrane [GO:0005886]	mRNA binding [GO:0003729]	MSSDDERDEK	A		551640		551640	510060	1053000	549870	704310	1.27676
At1g14610	Required for proper proliferation of basal cells.	embryo development ending in seed dormancy [GO:0009793]; valyl-tRNA aminoacylation [GO:0006438]	chloroplast [GO:0009507]; cytosol [GO:0005829]; extracellular region [GO:0005576]; mitochondrion [GO:0005739]	aminoacyl-tRNA editing activity [GO:0002161]; ATP binding [GO:0005524]; valine-tRNA ligase activity [GO:0004832]	MSLLFLRRAK	A	367560	393100	412980	391213	622810	411870	462750	499143	1.27589	0.141511
At2g30110	Encodes a ubiquitin-activating enzyme (E1), involved in the first step in conjugating multiple ubiquitins to proteins targeted for degradation. Gene is expressed in most tissues examined. Mutant is able to revert the constitutive defense responses phenotype of snc1, which indicates the gene is involved in defense response. It also indicates that ubiquitination plays a role in plant defense signal…	cellular response to DNA damage stimulus [GO:0006974]; protein modification by small protein conjugation [GO:0032446]; protein ubiquitination [GO:0016567]; response to cadmium ion [GO:0046686]; response to other organism [GO:0051707]; ubiquitin-dependent protein catabolic process [GO:0006511]	cytoplasm [GO:0005737]; cytosol [GO:0005829]; nucleus [GO:0005634]; peroxisome [GO:0005777]; plasma membrane [GO:0005886]; plasmodesma [GO:0009506]	ATP binding [GO:0005524]; ubiquitin activating enzyme activity [GO:0004839]; ubiquitin-protein transferase activity [GO:0004842]	MLHKRASEAN	C/E/F	2190300	1922400	1750500	1954400	2841200	2144800	2481300	2489100	1.27359	0.0385946
AtMg00510	NADH dehydrogenase subunit 7	mitochondrial electron transport, NADH to ubiquinone [GO:0006120]	mitochondrial respiratory chain complex I [GO:0005747]	NAD binding [GO:0051287]; NADH dehydrogenase (ubiquinone) activity [GO:0008137]; quinone binding [GO:0048038]	MTTRKRQIKN	A			363830	363830	562390	434110	391930	462810	1.27205
AtCg00350	Encodes psaA protein comprising the reaction center for photosystem I along with psaB protein; hydrophobic protein encoded by the chloroplast genome.	photosynthesis [GO:0015979]; protein-chromophore linkage [GO:0018298]	chloroplast [GO:0009507]; chloroplast envelope [GO:0009941]; chloroplast thylakoid [GO:0009534]; chloroplast thylakoid membrane [GO:0009535]; integral component of membrane [GO:0016021]; photosystem I [GO:0009522]; plastid [GO:0009536]; plastoglobule [GO:0010287]; thylakoid [GO:0009579]	4 iron, 4 sulfur cluster binding [GO:0051539]; chlorophyll binding [GO:0016168]; electron transfer activity [GO:0009055]; magnesium ion binding [GO:0000287]; mRNA binding [GO:0003729]	MIIRSPEPEV	C/E/F	6633100	8974700	10696000	8.76793e+06	16015000	13784000	3645500	1.11482e+07	1.27147	0.337472
At2g42500	Encodes one of the isoforms of the catalytic subunit of protein phosphatase 2A: AT1G59830/PP2A-1, AT1G10430/PP2A-2, At2g42500/PP2A-3, At3g58500/PP2A-4 [Plant Molecular Biology (1993) 21:475-485 and (1994) 26:523-528; Note that in more recent publications, there is mixed use of gene names for PP2A-3 and PP2A-4 - some refer to At2g42500 as PP2A-3 and some as PP2A-4]. ACR4 phosphorylates the PROTEIN…	primary root development [GO:0080022]; root development [GO:0048364]; stem cell differentiation [GO:0048863]	cytoplasm [GO:0005737]; cytosol [GO:0005829]; nucleus [GO:0005634]; plasma membrane [GO:0005886]	metal ion binding [GO:0046872]; phosphoprotein phosphatase activity [GO:0004721]; protein serine phosphatase activity [GO:0106306]; protein threonine phosphatase activity [GO:0106307]	MGANSIPTDA	A	1798300	1766000	2132600	1.89897e+06	2211700	2308000	2698000	2405900	1.26695	0.00428838
At1g04740					MAQQSLIYSF	A		670500	688450	679475	1191600	1106300	284520	860807	1.26687	0.487925
At5g59420	OSBP(oxysterol binding protein)-related protein 3C;(source:Araport11)		cytosol [GO:0005829]; intracellular membrane-bounded organelle [GO:0043231]; membrane [GO:0016020]; plastid [GO:0009536]	sterol binding [GO:0032934]; sterol transporter activity [GO:0015248]	MGSPKKNENK	A	212620	233980	220320	222307	304470	272390	267860	281573	1.2666	0.0347743
At3g18780	Encodes an actin that is constitutively expressed in vegetative structures but not pollen. ACT2 is involved in tip growth of root hairs.	response to cytokinin [GO:0009735]; response to far red light [GO:0010218]; response to high light intensity [GO:0009644]; response to red light [GO:0010114]; root epidermal cell differentiation [GO:0010053]; root hair cell tip growth [GO:0048768]; root hair elongation [GO:0048767]	cytoplasm [GO:0005737]; cytoskeleton [GO:0005856]; cytosol [GO:0005829]; nucleus [GO:0005634]	ATP binding [GO:0005524]; structural constituent of cytoskeleton [GO:0005200]	MAEADDIQPI	A	28740000	19206000	17715000	21887000	25688000	27225000	30208000	27707000	1.26591	0.167433
At3g48000	Encodes a putative (NAD+) aldehyde dehydrogenase.	response to cadmium ion [GO:0046686]	cytosol [GO:0005829]; mitochondrial matrix [GO:0005759]; mitochondrion [GO:0005739]	aldehyde dehydrogenase (NAD+) activity [GO:0004029]; ATP binding [GO:0005524]; glyceraldehyde-3-phosphate dehydrogenase (NAD+) (non-phosphorylating) activity [GO:0043878]	MAARRVSSLL	A	5308600	4525300	5200000	5011300	6604300	5049100	7345800	6.33307e+06	1.26376	0.0529965
At5g11950	Encodes a protein of unknown function. It has been crystallized and shown to be structurally almost identical to the protein encoded by At2G37210.	cytokinin biosynthetic process [GO:0009691]	cytosol [GO:0005829]; nucleus [GO:0005634]; plasma membrane [GO:0005886]	hydrolase activity, hydrolyzing N-glycosyl compounds [GO:0016799]; N6-(Delta2-isopentenyl)-adenosine 5'-monophosphate phosphoribohydrolase activity [GO:0102682]; protein homodimerization activity [GO:0042803]	MEDNQRSRFR	B			264000	264000	376020	277590	346640	333417	1.26294
At5g10920	L-Aspartase-like family protein;(source:Araport11)	arginine biosynthetic process via ornithine [GO:0042450]	chloroplast [GO:0009507]; chloroplast stroma [GO:0009570]; cytosol [GO:0005829]	argininosuccinate lyase activity [GO:0004056]	MGAIDLSFSQ	A	742140	830040	765350	779177	1146300	729090	1076600	983997	1.26287	0.158894
At4g16155	dihydrolipoamide dehydrogenase;(source:Araport11)	cell redox homeostasis [GO:0045454]; response to arsenic-containing substance [GO:0046685]	chloroplast [GO:0009507]; chloroplast envelope [GO:0009941]; chloroplast stroma [GO:0009570]; cytosol [GO:0005829]	dihydrolipoyl dehydrogenase activity [GO:0004148]; flavin adenine dinucleotide binding [GO:0050660]	MQSVLSLSFS	B	4375800	4207200	3436300	4.00643e+06	4766600	6224200	4157600	5.04947e+06	1.26034	0.0851599
At5g67360	Encodes a subtilisin-like serine protease essential for mucilage release from seed coats.	mucilage extrusion from seed coat [GO:0080001]; mucilage metabolic process involved in seed coat development [GO:0048359]; seed coat development [GO:0010214]	apoplast [GO:0048046]; cell wall [GO:0005618]; extracellular region [GO:0005576]; secretory vesicle [GO:0099503]	serine-type endopeptidase activity [GO:0004252]	MSSSFLSSTA	A	940350	1084100	827800	950750	1050300	896360	1645000	1197220	1.25924	0.247596
At4g30920	Encodes LAP2, an aminopeptidase playing key roles in senescence, stress response and amino acid turnover.	leaf senescence [GO:0010150]	chloroplast [GO:0009507]; chloroplast stroma [GO:0009570]; cytosol [GO:0005829]; plasma membrane [GO:0005886]; vacuole [GO:0005773]	aminopeptidase activity [GO:0004177]; magnesium ion binding [GO:0000287]; manganese ion binding [GO:0030145]; metalloaminopeptidase activity [GO:0070006]	MAVTLVTSFA	A	2460000	2493100	2100300	2.35113e+06	3018000	2598500	3227600	2.94803e+06	1.25388	0.0904694
At4g35630	Encodes a phosphoserine aminotransferase which is involved in serine biosynthesis in the chloroplast which operates via the phosphorylated pathway. The mRNA is cell-to-cell mobile.	L-serine biosynthetic process [GO:0006564]	chloroplast [GO:0009507]; chloroplast stroma [GO:0009570]; cytoplasm [GO:0005737]; plastid [GO:0009536]	O-phospho-L-serine:2-oxoglutarate aminotransferase activity [GO:0004648]; protein homodimerization activity [GO:0042803]; pyridoxal phosphate binding [GO:0030170]	MAATTNSFLV	A	1190200	1031700	883730	1035210	1420200	1131600	1335100	1.29563e+06	1.25157	0.0632144
At3g58140	phenylalanyl-tRNA synthetase class IIc family protein;(source:Araport11)	phenylalanyl-tRNA aminoacylation [GO:0006432]	chloroplast [GO:0009507]; chloroplast stroma [GO:0009570]; cytoplasm [GO:0005737]; cytosol [GO:0005829]; mitochondrial matrix [GO:0005759]; mitochondrion [GO:0005739]	ATP binding [GO:0005524]; phenylalanine-tRNA ligase activity [GO:0004826]; tRNA binding [GO:0000049]	MTVFSVQSTI	A	2733300	3241700	3099800	3.02493e+06	3798200	3434300	4121300	3784600	1.25114	0.0579116
At5g65010	Encodes asparagine synthetase (ASN2).	ammonium ion metabolic process [GO:0097164]; asparagine biosynthetic process [GO:0006529]; glutamine metabolic process [GO:0006541]; hyperosmotic salinity response [GO:0042538]; L-asparagine biosynthetic process [GO:0070981]	cytosol [GO:0005829]; plasmodesma [GO:0009506]	asparagine synthase (glutamine-hydrolyzing) activity [GO:0004066]; ATP binding [GO:0005524]	MCGILAVLGC	A	3264400	3911700	3263300	3479800	3558900	4288000	5198700	4.34853e+06	1.24965	0.122604
At4g26900	encodes a glutamine amidotransferase and cyclase, catalyzes the fifth and sixth steps of the histidine biosynthetic pathway	glutamine metabolic process [GO:0006541]; histidine biosynthetic process [GO:0000105]	chloroplast [GO:0009507]; chloroplast stroma [GO:0009570]; plastid [GO:0009536]	glutaminase activity [GO:0004359]; imidazoleglycerol-phosphate synthase activity [GO:0000107]; oxo-acid-lyase activity [GO:0016833]	MEATAAPFSS	B	3044000	2597700	2292700	2644800	2549600	3017000	4330800	3.29913e+06	1.2474	0.235042
At1g06400	small GTP-binding protein (ara-2).RabGTPase functioning in anterograde trafficking from trans-Golgi network/early endosomal compartments to the plasma membrane as well as in responses to salinity stress.	cell wall biogenesis [GO:0042546]; protein transport [GO:0015031]; response to auxin [GO:0009733]	cytosol [GO:0005829]; endosome [GO:0005768]; extracellular region [GO:0005576]; plasma membrane [GO:0005886]	GTPase activity [GO:0003924]; GTP binding [GO:0005525]	MAGYRADEEY	A	1381600	899400	650660	977220	980100	1400600	1272700	1217800	1.24619	0.266963
At5g25980	Myrosinase (thioglucoside glucohydrolase) gene involved in glucosinoloate metabolism. The mRNA is cell-to-cell mobile.	abscisic acid-activated signaling pathway [GO:0009738]; carbohydrate metabolic process [GO:0005975]; defense response to insect [GO:0002213]; glucosinolate catabolic process [GO:0019762]; regulation of stomatal movement [GO:0010119]; response to abscisic acid [GO:0009737]	apoplast [GO:0048046]; chloroplast [GO:0009507]; cytosolic ribosome [GO:0022626]; peroxisome [GO:0005777]; plasmodesma [GO:0009506]; plastid [GO:0009536]; secretory vesicle [GO:0099503]; vacuole [GO:0005773]	beta-glucosidase activity [GO:0008422]; glucosinolate glucohydrolase activity [GO:0102799]; thioglucosidase activity [GO:0019137]	MQHNTYIYIL	B	25660000	44838000	37660000	3.60527e+07	58678000	33056000	42800000	4.48447e+07	1.24387	0.285107
At5g36230	ARM repeat superfamily protein;(source:Araport11)				MSSKEKPTLG	A	540060	472680	670700	561147	680150	632750	776930	696610	1.2414	0.00659496
At5g27380	Encodes a protein with similarity to glutathione synthetases, which catalyzes one of the early steps in glutathione biosynthesis. Two transcripts have been detected; the longer transcript is less abundant and the protein is localized to the chloroplast. The smaller transcript, in which the transit peptide is truncated, is localized to the cytosol. Increased glutathione accumulation in response to…	glutathione biosynthetic process [GO:0006750]; response to jasmonic acid [GO:0009753]	chloroplast [GO:0009507]; cytosol [GO:0005829]; plastid [GO:0009536]	ATP binding [GO:0005524]; glutathione binding [GO:0043295]; glutathione synthase activity [GO:0004363]; magnesium ion binding [GO:0000287]; protein homodimerization activity [GO:0042803]	MGSGCSSLSY	A	4486900	4364100	3543800	4131600	4129600	5673800	5557300	5.12023e+06	1.23929	0.147431
At5g05780	Encodes a putative 26S proteasome subunit RPN8a. The function of RPN8a and other 26S subunits may be required for specifying leaf adaxial identity. The mRNA is cell-to-cell mobile.	innate immune response [GO:0045087]; leaf morphogenesis [GO:0009965]; proteasome-mediated ubiquitin-dependent protein catabolic process [GO:0043161]	cytosol [GO:0005829]; plasma membrane [GO:0005886]; proteasome complex [GO:0000502]; proteasome regulatory particle [GO:0005838]	isopeptidase activity [GO:0070122]; metallopeptidase activity [GO:0008237]	MDVIKTQQIS	B			478370	478370	657140	525130	593950	592073	1.23769
At1g29880	glycyl-tRNA synthetase / glycine-tRNA ligase;(source:Araport11)	diadenosine tetraphosphate biosynthetic process [GO:0015966]; glycyl-tRNA aminoacylation [GO:0006426]; mitochondrial glycyl-tRNA aminoacylation [GO:0070150]; response to cadmium ion [GO:0046686]	chloroplast [GO:0009507]; cytoplasm [GO:0005737]; cytosol [GO:0005829]; endosome [GO:0005768]; Golgi apparatus [GO:0005794]; mitochondrion [GO:0005739]; nucleus [GO:0005634]; trans-Golgi network [GO:0005802]	ATP binding [GO:0005524]; glycine-tRNA ligase activity [GO:0004820]; protein dimerization activity [GO:0046983]; transferase activity [GO:0016740]	MRIFSTFVFH	X	4279900	4186100	2980400	3.81547e+06	4715600	4628800	4792700	4.71237e+06	1.23507	0.0945597
At3g13920	eukaryotic translation initiation factor 4A-1	cytoplasmic translational initiation [GO:0002183]	cytoplasm [GO:0005737]	ATP binding [GO:0005524]; hydrolase activity [GO:0016787]; RNA helicase activity [GO:0003724]; translation initiation factor activity [GO:0003743]	MAGSAPEGTQ	A	50169000	36470000	36889000	41176000	50788000	50752000	50971000	50837000	1.23463	0.0830512
At3g23570	alpha/beta-Hydrolases superfamily protein;(source:Araport11)		cytosol [GO:0005829]	hydrolase activity [GO:0016787]	MSGHQCTENP	A	301100	295110	294830	297013	326110	383250	390670	366677	1.23455	0.0449784
At2g30390	Encodes one of two ferrochelatase genes in Arabidopsis. Ferrochelatase is the terminal enzyme of heme biosynthesis. FC-II is speculated to operate in photosynthetic cytochromes.	heme biosynthetic process [GO:0006783]; porphyrin-containing compound biosynthetic process [GO:0006779]; tetrapyrrole biosynthetic process [GO:0033014]	chloroplast membrane [GO:0031969]; chloroplast thylakoid membrane [GO:0009535]; mitochondrion [GO:0005739]; plastid thylakoid membrane [GO:0055035]	ferrochelatase activity [GO:0004325]	MNCPAMTASP	B		318470	352030	335250	399360	394610	446640	413537	1.23352	0.0342982
At5g16715	protein EMBRYO DEFECTIVE 2247;(source:Araport11)	embryo development ending in seed dormancy [GO:0009793]; valyl-tRNA aminoacylation [GO:0006438]	chloroplast [GO:0009507]; chloroplast stroma [GO:0009570]; cytosol [GO:0005829]; mitochondrion [GO:0005739]	aminoacyl-tRNA editing activity [GO:0002161]; ATP binding [GO:0005524]; valine-tRNA ligase activity [GO:0004832]	MILKTAFSLP	C/E/F	579020	719180	905690	734630	865660	847050	1001900	904870	1.23174	0.0508989
At5g11520	Encodes the chloroplastic isozyme of aspartate aminotransferase. Involved in aspartate biosynthesis and nitrogen metabolism. mRNA is expressed in senescing leaves.	2-oxoglutarate metabolic process [GO:0006103]; aspartate metabolic process [GO:0006531]; biosynthetic process [GO:0009058]; glutamate metabolic process [GO:0006536]; leaf senescence [GO:0010150]; nitrogen compound metabolic process [GO:0006807]	chloroplast [GO:0009507]; cytosol [GO:0005829]; mitochondrion [GO:0005739]; peroxisome [GO:0005777]; plasma membrane [GO:0005886]; plastid [GO:0009536]	L-aspartate:2-oxoglutarate aminotransferase activity [GO:0004069]; pyridoxal phosphate binding [GO:0030170]	MKTTHFSSSS	C/E/F	5045300	4818400	3612400	4.49203e+06	4745900	6439900	5393500	5.52643e+06	1.23027	0.130923
At5g51970	Encodes a sorbitol dehydrogenase that exhibits greatest oxidative activity with sorbitol, ribitol and xylitol as substrates. SDH can be thiolated in vitro.		cytoplasm [GO:0005737]; cytosol [GO:0005829]; mitochondrial membrane [GO:0031966]; plasma membrane [GO:0005886]; plasmodesma [GO:0009506]; plastid [GO:0009536]	D-xylulose reductase activity [GO:0046526]; L-iditol 2-dehydrogenase activity [GO:0003939]; ribitol 2-dehydrogenase activity [GO:0050255]; zinc ion binding [GO:0008270]	MGKGGMSQGE	A	2589900	3094500	2338500	2674300	3583500	2711500	3574600	3.28987e+06	1.23018	0.173253
At3g43800	Encodes glutathione transferase belonging to the tau class of GSTs. Naming convention according to Wagner et al. (2002). The mRNA is cell-to-cell mobile.	glutathione metabolic process [GO:0006749]; response to karrikin [GO:0080167]; toxin catabolic process [GO:0009407]	cytoplasm [GO:0005737]; cytosol [GO:0005829]	glutathione transferase activity [GO:0004364]	MSEEEVVVLN	A	308390	327160	281190	305580	322650	376760	428110	375840	1.22992	0.109256
At3g54890	Encodes a component of the light harvesting complex associated with photosystem I.	photosynthesis, light harvesting in photosystem I [GO:0009768]; protein-chromophore linkage [GO:0018298]; response to cold [GO:0009409]; response to high light intensity [GO:0009644]; response to light stimulus [GO:0009416]; response to low light intensity stimulus [GO:0009645]	chloroplast [GO:0009507]; chloroplast envelope [GO:0009941]; chloroplast thylakoid [GO:0009534]; chloroplast thylakoid membrane [GO:0009535]; integral component of membrane [GO:0016021]; photosystem I [GO:0009522]; plastoglobule [GO:0010287]; thylakoid [GO:0009579]	chlorophyll binding [GO:0016168]; metal ion binding [GO:0046872]; mRNA binding [GO:0003729]; protein domain specific binding [GO:0019904]	MASNSLMSCG	A	2612700	2545800	4381500	3180000	4590000	5763700	1377200	3910300	1.22965	0.368948
At2g35660	Encodes a member of a novel gene family with homology to known proteins involved in hydroxylation and oxidation of an aromatic ring.			FAD binding [GO:0071949]; monooxygenase activity [GO:0004497]	MSVLLPMYPL	A	517670	453370	440770	470603	505230	563930	664200	577787	1.22776	0.128108
At1g13280	Encodes allene oxide cyclase. One of four genes in Arabidopsis that encode this enzyme, which catalyzes an essential step in jasmonic acid biosynthesis. Gene expression is reduced during senescence, a process that involves jasmonic acid signalling pathway.	jasmonic acid biosynthetic process [GO:0009695]	chloroplast [GO:0009507]; extracellular region [GO:0005576]; plasma membrane [GO:0005886]	allene-oxide cyclase activity [GO:0046423]	MIMASSAAAS	C/E/F		552810	579350	566080	609560	661950	813290	694933	1.22762	0.111053
At4g05420	Structurally similar to damaged DNA binding proteins. DDB1a is part of a 350 KDa nuclear localized DET1 protein complex. This complex may physically interact with histone tails and while bound to chromatin- repress transcription of genes involved in photomorphogenesis. DDB1a is shown to be RUB-modified.	DNA repair [GO:0006281]; protein ubiquitination [GO:0016567]; red, far-red light phototransduction [GO:0009585]	Cul4-RING E3 ubiquitin ligase complex [GO:0080008]; cytoplasm [GO:0005737]; cytosol [GO:0005829]; nucleus [GO:0005634]	DNA binding [GO:0003677]	MSSWNYVVTA	A			170450	170450	240960	211410	174330	208900	1.22558
At1g35720	Encodes a member of the annexin gene family, a diverse, multigene family of calcium-dependent, membrane-binding proteins. The protein was determined to have peroxidase activity. This activity is thought to be dependent on the presence of post-translational modifications (most likely phosphorylation). The protein was shown to be present as a mixture of monomer and homodimer. The homodimerization s…	calcium ion transmembrane transport [GO:0070588]; phloem sucrose unloading [GO:0110128]; potassium ion export across plasma membrane [GO:0097623]; primary root development [GO:0080022]; response to abscisic acid [GO:0009737]; response to cadmium ion [GO:0046686]; response to cold [GO:0009409]; response to heat [GO:0009408]; response to osmotic stress [GO:0006970]; response to salt stress [GO:0009…	apoplast [GO:0048046]; cell wall [GO:0005618]; chloroplast [GO:0009507]; chloroplast stroma [GO:0009570]; cytoplasm [GO:0005737]; cytosol [GO:0005829]; membrane [GO:0016020]; mitochondrion [GO:0005739]; nucleus [GO:0005634]; plasma membrane [GO:0005886]; plasmodesma [GO:0009506]; root hair tip [GO:0035619]; thylakoid [GO:0009579]; vacuolar membrane [GO:0005774]; vacuole [GO:0005773]	ATP binding [GO:0005524]; calcium-dependent phospholipid binding [GO:0005544]; calcium ion binding [GO:0005509]; copper ion binding [GO:0005507]; peroxidase activity [GO:0004601]; protein homodimerization activity [GO:0042803]; zinc ion binding [GO:0008270]	MATLKVSDSV	A	2922600	3788300	3884900	3.53193e+06	5446900	3359600	4127600	4.31137e+06	1.22068	0.237547
At1g60780	?1 adaptin component of heterotetrameric protein complex that regulates protein sorting at the trans-Golgi network/early endosome. The observed pleiotropic cellular and developmental defects in mutants are primarily due to defects in sorting of targets such as KNOLLE.	intracellular protein transport [GO:0006886]; vesicle-mediated transport [GO:0016192]	clathrin adaptor complex [GO:0030131]; clathrin-coated vesicle membrane [GO:0030665]; cytoplasmic vesicle [GO:0031410]; cytosol [GO:0005829]; early endosome membrane [GO:0031901]; Golgi apparatus [GO:0005794]; intracellular membrane-bounded organelle [GO:0043231]; nucleus [GO:0005634]		MAGAASALFL	A			387500	387500	431850	530890	447350	470030	1.21298
At3g53580	diaminopimelate epimerase family protein;(source:Araport11)	lysine biosynthetic process via diaminopimelate [GO:0009089]	chloroplast [GO:0009507]; chloroplast stroma [GO:0009570]; cytosol [GO:0005829]	diaminopimelate epimerase activity [GO:0008837]	MEIAAVSTVS	B	685930	551770	566140	601280	759970	798110	629540	729207	1.21276	0.0818136
AtCg00670	Encodes the only ClpP (caseinolytic protease) encoded within the plastid genome. Contains a highly conserved catalytic triad of Ser-type proteases (Ser-His-Asp). Part of the 350 kDa chloroplast Clp complex. The name reflects nomenclature described in Adam et. al (2001).	protein quality control for misfolded or incompletely synthesized proteins [GO:0006515]	chloroplast stroma [GO:0009570]; endopeptidase Clp complex [GO:0009368]	ATPase binding [GO:0051117]; ATP-dependent peptidase activity [GO:0004176]; serine-type endopeptidase activity [GO:0004252]	MPIGVPKVPF	X	13831000	12207000	8398000	1.14787e+07	11813000	13985000	15920000	13906000	1.21146	0.236851
At2g31810	ACT domain-containing small subunit of acetolactate synthase protein;(source:Araport11)	isoleucine biosynthetic process [GO:0009097]; regulation of catalytic activity [GO:0050790]; valine biosynthetic process [GO:0009099]	chloroplast [GO:0009507]; cytosol [GO:0005829]; peroxisome [GO:0005777]	acetolactate synthase activity [GO:0003984]; acetolactate synthase regulator activity [GO:1990610]; protein self-association [GO:0043621]	MAAISVSSSP	A	538950	409000	391010	446320	610440	484890	526380	540570	1.21117	0.0222985
At3g13470	Encodes a subunit of chloroplasts chaperonins that are involved in mediating the folding of newly synthesized, translocated, or stress-denatured proteins. Cpn60 subunits are: Cpn60alpha1 (At2g28000), AtCpn60alpha2 (At5g18820), AtCpn60beta1 (At1g55490), AtCpn60beta2 (At3g13470), AtCpn60beta3 (At5g56500), AtCpn60beta4 (At1g26230).	chaperone cofactor-dependent protein refolding [GO:0051085]; protein folding [GO:0006457]; protein refolding [GO:0042026]	chloroplast [GO:0009507]; chloroplast envelope [GO:0009941]; chloroplast stroma [GO:0009570]; cytosolic ribosome [GO:0022626]; mitochondrion [GO:0005739]; nucleolus [GO:0005730]; nucleus [GO:0005634]	ATPase activity [GO:0016887]; ATP binding [GO:0005524]; mRNA binding [GO:0003729]	MASTFTATSS	A			709550	709550	938240	721180	918510	859310	1.21106
At1g33120	Ribosomal protein L6 family;(source:Araport11)	cytoplasmic translation [GO:0002181]	chloroplast envelope [GO:0009941]; cytosol [GO:0005829]; cytosolic large ribosomal subunit [GO:0022625]; cytosolic ribosome [GO:0022626]; nucleolus [GO:0005730]; nucleus [GO:0005634]; plasma membrane [GO:0005886]; plasmodesma [GO:0009506]; vacuolar membrane [GO:0005774]; vacuole [GO:0005773]	mRNA binding [GO:0003729]; rRNA binding [GO:0019843]; structural constituent of ribosome [GO:0003735]	MKTILSSETM	C/E/F	2948500	3510800	6062600	4.17397e+06	5818400	6182400	3161500	5054100	1.21086	0.343728
At4g34870	belongs to cyclophilin family	protein folding [GO:0006457]; protein peptidyl-prolyl isomerization [GO:0000413]; signal transduction [GO:0007165]	apoplast [GO:0048046]; chloroplast [GO:0009507]; cytoplasm [GO:0005737]; cytosol [GO:0005829]; Golgi apparatus [GO:0005794]; plasma membrane [GO:0005886]; vacuolar membrane [GO:0005774]	cyclosporin A binding [GO:0016018]; peptidyl-prolyl cis-trans isomerase activity [GO:0003755]	MSNPRVFFDM	A	731650	978060	579190	762967	1120800	739060	910680	923513	1.21042	0.253614
At3g59890	Dihydrodipicolinate reductase, bacterial/plant;(source:Araport11)	diaminopimelate biosynthetic process [GO:0019877]; lysine biosynthetic process via diaminopimelate [GO:0009089]	chloroplast stroma [GO:0009570]	4-hydroxy-tetrahydrodipicolinate reductase [GO:0008839]; NADPH binding [GO:0070402]	MAANGLMAAS	A		294630	310140	302385	373530	345290	378090	365637	1.20918	0.0460761
At3g10060	FKBP-like peptidyl-prolyl cis-trans isomerase family protein;(source:Araport11)		chloroplast [GO:0009507]; chloroplast thylakoid [GO:0009534]; chloroplast thylakoid lumen [GO:0009543]; chloroplast thylakoid membrane [GO:0009535]; cytosol [GO:0005829]; thylakoid [GO:0009579]	peptidyl-prolyl cis-trans isomerase activity [GO:0003755]	MILTMKLVHP	C/E/F	1033400	1137600	690770	953923	859710	1056300	1539100	1.1517e+06	1.20733	0.303064
At3g06350	Encodes a bi-functional dehydroquinate-shikimate dehydrogenase enzyme that catalyzes two steps in the chorismate biosynthesis pathway.	aromatic amino acid family biosynthetic process [GO:0009073]; cellular amino acid biosynthetic process [GO:0008652]; chorismate biosynthetic process [GO:0009423]; embryo development ending in seed dormancy [GO:0009793]; shikimate metabolic process [GO:0019632]	chloroplast [GO:0009507]; chloroplast stroma [GO:0009570]	3-dehydroquinate dehydratase activity [GO:0003855]; NADP binding [GO:0050661]; shikimate 3-dehydrogenase (NADP+) activity [GO:0004764]	MAASSTNARL	A	685770	540090	620900	615587	606000	747600	875090	742897	1.20681	0.173509
At2g46280	Encodes a homolog of mammalian TGF-beta receptor interacting protein. Co-immunoprecipitates with BRI1 and can be phosphorylated in vitro by BRI1 at specific sites (Thr-14, Thr-89, and either Thr-197 or Ser-198). May therefore be a cytoplasmic BRI1 substrate and involved in brassinosteroid regulated plant growth and development.The encoded protein has two DWD motifs. It can bind to DDB1a in Y2H as…	cytoplasmic translational initiation [GO:0002183]; formation of cytoplasmic translation initiation complex [GO:0001732]; response to cadmium ion [GO:0046686]	Cul4-RING E3 ubiquitin ligase complex [GO:0080008]; cytosol [GO:0005829]; eukaryotic 43S preinitiation complex [GO:0016282]; eukaryotic 48S preinitiation complex [GO:0033290]; eukaryotic translation initiation factor 3 complex, eIF3m [GO:0071541]	RNA binding [GO:0003723]; translation initiation factor activity [GO:0003743]	MRPILMKGHE	X			221990	221990	306090	264540	231530	267387	1.2045
At2g01600	ANTH domain-containing protein which functions as adaptor protein for clathrin-mediated endocytosis (CME) of the secretory vesicle-associated longintype R-SNARE VAMP72 group. Interacts with the SNARE domain of VAMP72 and clathrin at the plasma membrane. Required for recycling of R-SNARE proteins.	clathrin coat assembly [GO:0048268]; clathrin-dependent endocytosis [GO:0072583]; vesicle budding from membrane [GO:0006900]	clathrin-coated pit [GO:0005905]; clathrin-coated vesicle [GO:0030136]; Golgi apparatus [GO:0005794]; mitochondrion [GO:0005739]; plasma membrane [GO:0005886]	1-phosphatidylinositol binding [GO:0005545]; clathrin binding [GO:0030276]; clathrin heavy chain binding [GO:0032050]; phosphatidylinositol-4,5-bisphosphate binding [GO:0005546]; SNARE binding [GO:0000149]	MGTLQSWRKA	A	756950	855430	766400	792927	859930	1160100	841630	953887	1.20299	0.0779542
At3g60820	Encodes 20S proteasome beta subunit PBF1 (PBF1).	defense response to fungus [GO:0050832]; proteasomal ubiquitin-independent protein catabolic process [GO:0010499]; proteasome-mediated ubiquitin-dependent protein catabolic process [GO:0043161]	cytoplasm [GO:0005737]; cytosol [GO:0005829]; nucleus [GO:0005634]; plasma membrane [GO:0005886]; proteasome complex [GO:0000502]; proteasome core complex [GO:0005839]; proteasome core complex, beta-subunit complex [GO:0019774]	endopeptidase activity [GO:0004175]; threonine-type endopeptidase activity [GO:0004298]	MTKQHANWSP	A	1780400	1309100	3018900	2.03613e+06	2458200	2627700	2256100	2.44733e+06	1.20195	0.286419
At1g73060	Low PSII Accumulation 3;(source:Araport11)		chloroplast [GO:0009507]; chloroplast stroma [GO:0009570]; chloroplast thylakoid membrane [GO:0009535]; mitochondrion [GO:0005739]		MAMAIAMLPA	A	610740	582300	700530	631190	917210	683220	671450	757293	1.19979	0.162901
At5g26830	Encodes a dual-targeted threonyl-tRNA synthetase found in both the chloroplast and mitochondrion. The mRNA is cell-to-cell mobile.	threonyl-tRNA aminoacylation [GO:0006435]	cell wall [GO:0005618]; chloroplast [GO:0009507]; cytosol [GO:0005829]; mitochondrion [GO:0005739]; plasma membrane [GO:0005886]; plastid [GO:0009536]	ATP binding [GO:0005524]; metal ion binding [GO:0046872]; threonine-tRNA ligase activity [GO:0004829]	MLLRLTARSI	C/E/F	805620	935680	717350	819550	999780	866350	1082500	982877	1.19929	0.16269
AtCg00500	Encodes the carboxytransferase beta subunit of the Acetyl-CoA carboxylase (ACCase) complex in plastids. This complex catalyzes the carboxylation of acetyl-CoA to produce malonyl-CoA, the first committed step in fatty acid synthesis.	fatty acid biosynthetic process [GO:0006633]; malonyl-CoA biosynthetic process [GO:2001295]	acetyl-CoA carboxylase complex [GO:0009317]; chloroplast membrane [GO:0031969]; chloroplast stroma [GO:0009570]	acetyl-CoA carboxylase activity [GO:0003989]; ATP binding [GO:0005524]; carboxyl- or carbamoyltransferase activity [GO:0016743]; zinc ion binding [GO:0008270]	MEKSWFNFMF	B		395100		395100	423020	501810	496290	473707	1.19895
At2g28190	Encodes a chloroplastic copper/zinc superoxide dismutase CSD2 that can detoxify superoxide radicals. Its expression is affected by miR398-directed mRNA cleavage. Activation depends totally on CCS. Overexpression of a miR398-resistant form of CSD2 leads to more dramatic improvements in stress (hight light, Cu2+ and methyl viologen) tolerance than overexpression of wild-type CSD2. The mRNA is cell-…	cellular response to light intensity [GO:0071484]; cellular response to oxidative stress [GO:0034599]; cellular response to ozone [GO:0071457]; cellular response to salt stress [GO:0071472]; cellular response to sucrose stimulus [GO:0071329]; cellular response to UV-B [GO:0071493]; gene silencing by miRNA [GO:0035195]; removal of superoxide radicals [GO:0019430]; response to copper ion [GO:004668…	apoplast [GO:0048046]; chloroplast [GO:0009507]; chloroplast stroma [GO:0009570]; thylakoid [GO:0009579]	copper ion binding [GO:0005507]; superoxide dismutase activity [GO:0004784]	MAATNTILAF	A	1389800	3270000	1879100	2.17963e+06	2901000	2120100	2814300	2611800	1.19827	0.323187
At4g31390	Protein kinase superfamily protein;(source:Araport11)	cellular response to nitrogen starvation [GO:0006995]; chlorophyll catabolic process [GO:0015996]; photosynthetic electron transport chain [GO:0009767]; plastoglobule organization [GO:0080177]; positive regulation of carotenoid biosynthetic process [GO:1904143]; positive regulation of chlorophyll biosynthetic process [GO:1902326]; regulation of anthocyanin biosynthetic process [GO:0031540]; regul…	chloroplast [GO:0009507]; plasma membrane [GO:0005886]; plastoglobule [GO:0010287]	ATP binding [GO:0005524]; protein kinase activity [GO:0004672]; protein serine kinase activity [GO:0106310]; protein threonine kinase activity [GO:0106311]	MESIHCNSLL	B	5649100	4728000	4687100	5021400	4750400	6083400	7213500	6.01577e+06	1.19803	0.213388
At5g45390	One of several nuclear-encoded ClpPs (caseinolytic protease). Contains a highly conserved catalytic triad of Ser-type proteases (Ser-His-Asp). The name reflects nomenclature described in Adam et. al (2001). The mRNA is cell-to-cell mobile.	chloroplast organization [GO:0009658]; protein quality control for misfolded or incompletely synthesized proteins [GO:0006515]; regulation of timing of transition from vegetative to reproductive phase [GO:0048510]	chloroplast [GO:0009507]; chloroplast envelope [GO:0009941]; chloroplastic endopeptidase Clp complex [GO:0009840]; chloroplast stroma [GO:0009570]; chloroplast thylakoid membrane [GO:0009535]; endopeptidase Clp complex [GO:0009368]; plastid [GO:0009536]; plastid stroma [GO:0009532]; thylakoid [GO:0009579]	ATPase binding [GO:0051117]; ATP-dependent peptidase activity [GO:0004176]; serine-type endopeptidase activity [GO:0004252]	MGTLSLSSSL	A	7584300	7730900	5401200	6.90547e+06	7970200	10551000	6273500	8264900	1.19686	0.104539
At2g39800	encodes a delta1-pyrroline-5-carboxylate synthase that catalyzes the rate-limiting enzyme in the biosynthesis of proline. Gene is expressed in reproductive organs and tissues under non-stress conditions but in the whole plant under water-limiting condition. Expression is also induced by abscisic acid and salt stress in a light-dependent manner. encodes a delta1-pyrroline-5-carboxylate synthase th…	hyperosmotic salinity response [GO:0042538]; L-proline biosynthetic process [GO:0055129]; pollen development [GO:0009555]; proline biosynthetic process [GO:0006561]; response to oxidative stress [GO:0006979]; response to salt stress [GO:0009651]; response to water deprivation [GO:0009414]; root development [GO:0048364]	chloroplast [GO:0009507]; cytoplasm [GO:0005737]; Golgi apparatus [GO:0005794]	ATP binding [GO:0005524]; delta1-pyrroline-5-carboxylate synthetase activity [GO:0017084]; glutamate 5-kinase activity [GO:0004349]; glutamate-5-semialdehyde dehydrogenase activity [GO:0004350]	MEELDRSRAF	B		1286000	1264700	1275350	1720500	1429600	1428600	1.52623e+06	1.19672	0.0209832
At5g02790	GST functions in reductive deglutathionylation of glutathione conjugates of quercetin.	glutathione metabolic process [GO:0006749]; protein glutathionylation [GO:0010731]; response to cadmium ion [GO:0046686]; response to toxic substance [GO:0009636]	cytosol [GO:0005829]; plasma membrane [GO:0005886]	glutathione transferase activity [GO:0004364]	MAPSFIFVED	A	2070200	1725000	1620700	1805300	2446000	1943500	2090600	2.16003e+06	1.1965	0.0200892
At1g15820	Lhcb6 protein (Lhcb6), light harvesting complex of photosystem II.	photosynthesis, light harvesting [GO:0009765]; protein-chromophore linkage [GO:0018298]	chloroplast thylakoid membrane [GO:0009535]; photosystem I [GO:0009522]; photosystem II [GO:0009523]	chlorophyll binding [GO:0016168]	MAMAVSGAVL	A	4584300	4522400	7422400	5509700	6534900	10788000	2415800	6.57957e+06	1.19418	0.387748
At5g52190	Sugar isomerase (SIS) family protein;(source:Araport11)	carbohydrate derivative metabolic process [GO:1901135]	cytosol [GO:0005829]	carbohydrate derivative binding [GO:0097367]; isomerase activity [GO:0016853]	MANEKAQEMA	A	447630	416100	386360	416697	527150	457140	508150	497480	1.19387	0.0370869
At3g03990	Encodes an alpha/beta hydrolase essential for strigolactone signaling. Degradation of the protein is promoted by strigolactone. The mRNA is cell-to-cell mobile.	cellular response to strigolactone [GO:1902348]; secondary shoot formation [GO:0010223]; strigolactone biosynthetic process [GO:1901601]	cytoplasm [GO:0005737]; nucleus [GO:0005634]	hydrolase activity [GO:0016787]	MSQHNILEAL	A	1002500		754330	878415	1004300	1175000	966250	1.04852e+06	1.19365	0.247296
At2g45990	ribosomal RNA small subunit methyltransferase G;(source:Araport11)	methylation [GO:0032259]		methyltransferase activity [GO:0008168]	MGDLYALDFD	A	1913000	1429500	1888800	1.74377e+06	1917700	1900800	2415000	2.07783e+06	1.19158	0.090457
At4g12420	Encodes a protein of unknown function involved in directed root tip growth. It is a member of 19-member gene family and is distantly related structurally to the multiple-copper oxidases ascorbate oxidase and laccase, though it lacks the copper-binding domains. The protein is glycosylated and GPI-anchored. It is localized to the plasma membrane and the cell wall. The gene is expressed most strongl…	cell tip growth [GO:0009932]	anchored component of membrane [GO:0031225]; anchored component of plasma membrane [GO:0046658]; apoplast [GO:0048046]; cell wall [GO:0005618]; cytosol [GO:0005829]; plant-type cell wall [GO:0009505]; plasma membrane [GO:0005886]; plasmodesma [GO:0009506]; vacuolar membrane [GO:0005774]	copper ion binding [GO:0005507]; oxidoreductase activity [GO:0016491]	MDLFKILLLV	B	504650	935780		720215	957490	759430	856140	857687	1.19088	0.368208
At1g22410	Class-II DAHP synthetase family protein;(source:Araport11)	cell cycle [GO:0007049]; cell division [GO:0051301]; cellular response to auxin stimulus [GO:0071365]; protein localization involved in auxin polar transport [GO:1901703]	Golgi apparatus [GO:0005794]; nucleus [GO:0005634]; plasma membrane [GO:0005886]	lipid binding [GO:0008289]; protease binding [GO:0002020]	MALMNGSMNL	A	575830		488330	532080	615400	575970	708920	633430	1.19048	0.193502
At4g26070	Member of MAP Kinase Kinase. Likely functions in a stress-activated MAPK pathway. Can phosphorylate the MAPK AtMPK4, in response to stress. Gets phosphorylated by MEKK1 in response to wounding.	defense response to bacterium [GO:0042742]; defense response to other organism [GO:0098542]; innate immune response [GO:0045087]; pollen-pistil interaction [GO:0009875]; response to hydrogen peroxide [GO:0042542]; response to molecule of bacterial origin [GO:0002237]; response to water deprivation [GO:0009414]; response to wounding [GO:0009611]		ATP binding [GO:0005524]; MAP kinase kinase activity [GO:0004708]; protein serine kinase activity [GO:0106310]; protein threonine kinase activity [GO:0106311]; transmembrane receptor protein tyrosine kinase activity [GO:0004714]	MNRGSLCPNP	B	1402600		1710100	1556350	1275200	2166700	2115800	1.85257e+06	1.19033	0.346853
At1g53850	Encodes alpha5 subunit of 20s proteosome involved in protein degradation and RNA degradation.	proteasomal ubiquitin-independent protein catabolic process [GO:0010499]; proteasome-mediated ubiquitin-dependent protein catabolic process [GO:0043161]; response to cadmium ion [GO:0046686]	cytoplasm [GO:0005737]; cytosol [GO:0005829]; cytosolic ribosome [GO:0022626]; nucleus [GO:0005634]; plasma membrane [GO:0005886]; polysomal ribosome [GO:0042788]; proteasome complex [GO:0000502]; proteasome core complex [GO:0005839]; proteasome core complex, alpha-subunit complex [GO:0019773]; vacuolar membrane [GO:0005774]	endopeptidase activity [GO:0004175]; ribonuclease activity [GO:0004540]; structural constituent of ribosome [GO:0003735]	MFLTRTEYDR	C/E/F	1118300	896920	1524100	1.17977e+06	1348200	1371700	1483500	1.40113e+06	1.18763	0.137662
At1g78570	Encodes a UDP-L-Rhamnose synthase involved in the biosynthesis of rhamnose, a major monosaccharide component of pectin. Catalyzes the conversion of UDP-D-Glc to UDP-L-Rha. The dehydrogenase domain of RHM1 was shown to catalyze the conversion of UDP-D-Glc to the reaction intermediate UDP-4-keto-6-deoxy-D-Glc using recombinant protein assay but the activity of the full-length protein was not determ…	auxin efflux [GO:0010315]; cell differentiation [GO:0030154]; cell wall organization [GO:0071555]; flavonol biosynthetic process [GO:0051555]; regulation of cell population proliferation [GO:0042127]; UDP-rhamnose biosynthetic process [GO:0010253]	cytosol [GO:0005829]; mitochondrion [GO:0005739]; plasmodesma [GO:0009506]	dTDP-glucose 4,6-dehydratase activity [GO:0008460]; isomerase activity [GO:0016853]; oxidoreductase activity [GO:0016491]; UDP-glucose 4,6-dehydratase activity [GO:0050377]; UDP-L-rhamnose synthase activity [GO:0010280]	MASYTPKNIL	A	4148400	3559700	3452300	3.72013e+06	4785300	3958800	4500100	4.41473e+06	1.18671	0.0335077
At1g72150	novel cell-plate-associated protein that is related in sequence to proteins involved in membrane trafficking in other eukaryotes The mRNA is cell-to-cell mobile.	cell cycle [GO:0007049]; cell division [GO:0051301]; pollen tube growth [GO:0009860]	apoplast [GO:0048046]; Golgi apparatus [GO:0005794]; mitochondrion [GO:0005739]; plasma membrane [GO:0005886]; plasmodesma [GO:0009506]; vacuole [GO:0005773]	lipid binding [GO:0008289]; protease binding [GO:0002020]	MAQEEVQKSA	A	8235100	9499400	8694200	8.80957e+06	10061000	10151000	11130000	1.04473e+07	1.18591	0.0443991
At2g44100	GDP dissociation inhibitor involved in vesicular membrane traffic	positive regulation of GTPase activity [GO:0043547]; protein transport [GO:0015031]; small GTPase mediated signal transduction [GO:0007264]; vesicle-mediated transport [GO:0016192]	cytoplasm [GO:0005737]; cytosol [GO:0005829]	GTPase activator activity [GO:0005096]; Rab GDP-dissociation inhibitor activity [GO:0005093]	MDEEYEVIVL	B	1465100	1365800	824710	1.21854e+06	1580200	1356700	1395300	1.44407e+06	1.18508	0.164497
At1g14410	Encodes a homolog of the potato p24 protein. Binds single strand telomeric repeats. Negatively regulates telomerase activity and telomere length.	defense response [GO:0006952]; DNA repair [GO:0006281]; negative regulation of telomere maintenance via telomerase [GO:0032211]; regulation of transcription, DNA-templated [GO:0006355]	chloroplast [GO:0009507]; chloroplast nucleoid [GO:0042644]; extracellular region [GO:0005576]; plastid chromosome [GO:0009508]	DNA binding [GO:0003677]; mRNA binding [GO:0003729]; single-stranded DNA binding [GO:0003697]; telomeric DNA binding [GO:0042162]	MSQLLSTPLM	A	335380	265410	488700	363163	637800	297610	355640	430350	1.185	0.324724
At5g44020	HAD superfamily, subfamily IIIB acid phosphatase;(source:Araport11)		plasmodesma [GO:0009506]; plastid [GO:0009536]; vacuole [GO:0005773]	acid phosphatase activity [GO:0003993]; nutrient reservoir activity [GO:0045735]	MARSLLLSLT	A	3006200	3399900	6372300	4.25947e+06	5943800	7321200	1867600	5044200	1.18423	0.397892
At4g00570	Encodes an NAD-dependent malic enzyme (NAD-ME) that does not act on oxaloacetate, indicating that it belongs to EC 1.1.1.39. It is a member of the beta family of NAD-MEs in plants. It appears to function as a homodimer or as a heterodimer with the alpha-type NAD-ME2 (At2g13560). NAD-ME2 transcript and protein levels are higher during the night than during the day.	malate metabolic process [GO:0006108]; pyruvate metabolic process [GO:0006090]	cytosol [GO:0005829]; mitochondrion [GO:0005739]	ATP binding [GO:0005524]; cobalt ion binding [GO:0050897]; malate dehydrogenase (decarboxylating) (NAD+) activity [GO:0004471]; malic enzyme activity [GO:0004470]; NAD binding [GO:0051287]; protein homodimerization activity [GO:0042803]; zinc ion binding [GO:0008270]	MMWKNIAGLS	A	2343800	2203300	3448900	2.66533e+06	3282100	2702000	3473000	3.15237e+06	1.18273	0.103165
At4g19170	Encodes a chloroplast-targeted member of a family of enzymes similar to nine-cis-epoxycarotenoid dioxygenase that acts as a major regulator of carotenoid degradation during dark-induced leaf senescence.. The mRNA is cell-to-cell mobile.	carotene catabolic process [GO:0016121]	chloroplast [GO:0009507]; chloroplast stroma [GO:0009570]; cytosol [GO:0005829]; plastoglobule [GO:0010287]	carotenoid dioxygenase activity [GO:0010436]; metal ion binding [GO:0046872]	MDSVSSSSFL	B		693950	784890	739420	1006000	726130	889640	873923	1.1819	0.155126
At3g04600	Nucleotidylyl transferase superfamily protein;(source:Araport11)	tryptophanyl-tRNA aminoacylation [GO:0006436]	cytoplasm [GO:0005737]; cytosol [GO:0005829]	ATP binding [GO:0005524]; tryptophan-tRNA ligase activity [GO:0004830]	MEVDKKDERE	B		576860	479960	528410	613750	553710	703000	623487	1.17993	0.28292
At1g22780	S18 ribosomal protein involved in the binding of f-Met tRNA during initiation of mRNA translation. Expression restricted to meristems. Mutant phenotype-pointed first leaves,reduced fresh weight, growth retardation.	translational initiation [GO:0006413]	cell wall [GO:0005618]; cytosol [GO:0005829]; cytosolic ribosome [GO:0022626]; cytosolic small ribosomal subunit [GO:0022627]; nucleolus [GO:0005730]; nucleus [GO:0005634]; plasma membrane [GO:0005886]; plasmodesma [GO:0009506]; ribosome [GO:0005840]; small ribosomal subunit [GO:0015935]; vacuolar membrane [GO:0005774]; vacuole [GO:0005773]	mRNA binding [GO:0003729]; rRNA binding [GO:0019843]; structural constituent of ribosome [GO:0003735]	MSLVANEEFQ	A	874000	1409000	4255900	2.17963e+06	2785500	2960900	1963800	2.57007e+06	1.17913	0.399485
At3g18130	Encodes a protein with similarity to mammalian RACKs. RACKs function to shuttle activated protein kinase C to different subcellular sites and may also function as a scaffold through physical interactions with other proteins. RACK1C has no phenotype on its own and probably acts redundantly with RACK1A and RACK1B.	cellular response to abscisic acid stimulus [GO:0071215]; positive regulation of protein phosphorylation [GO:0001934]; positive regulation of signal transduction [GO:0009967]; rescue of stalled ribosome [GO:0072344]; root development [GO:0048364]; seed germination [GO:0009845]; shoot system development [GO:0048367]; signal transduction [GO:0007165]	cytosol [GO:0005829]; nucleolus [GO:0005730]; nucleus [GO:0005634]; ribosome [GO:0005840]	MAP-kinase scaffold activity [GO:0005078]; protein kinase C binding [GO:0005080]; ribosome binding [GO:0043022]	MAEGLVLKGI	A	1480200	1646300	1479500	1.53533e+06	2112400	1879600	1434900	1.80897e+06	1.17822	0.149109
At4g24770	Encodes a chloroplast RNA-binding protein. A substrate of the type III effector HopU1 (mono-ADP-ribosyltransferase). Required for editing and stability of specific chloroplast mRNAs.	base conversion or substitution editing [GO:0016553]; chloroplast rRNA processing [GO:1901259]; cold acclimation [GO:0009631]; innate immune response [GO:0045087]; mRNA processing [GO:0006397]; response to cold [GO:0009409]; RNA modification [GO:0009451]; RNA processing [GO:0006396]; RNA stabilization [GO:0043489]	chloroplast [GO:0009507]; chloroplast envelope [GO:0009941]; chloroplast stroma [GO:0009570]; chloroplast thylakoid membrane [GO:0009535]; cytosol [GO:0005829]; thylakoid [GO:0009579]	mRNA binding [GO:0003729]; poly(U) RNA binding [GO:0008266]; RNA binding [GO:0003723]	MASSIVTSSL	A	690380	1138900	3123800	1.65103e+06	1717000	3182600	936160	1.94525e+06	1.17821	0.419489
At3g02230	RGP1 is a UDP-arabinose mutase that catalyzes the interconversion between the pyranose and furanose forms of UDP-L-arabinose. It appears to be required for proper cell wall formation. rgp1/rgp2 (at5g15650) double mutants have a male gametophyte lethal phenotype. RGP1 fusion proteins can be found in the cytosol and peripherally associated with the Golgi apparatus. The mRNA is cell-to-cell mobile.	cell wall organization [GO:0071555]; plant-type cell wall biogenesis [GO:0009832]; plant-type cell wall organization or biogenesis [GO:0071669]; pollen development [GO:0009555]; UDP-L-arabinose metabolic process [GO:0033356]	cell wall [GO:0005618]; cytosol [GO:0005829]; cytosolic ribosome [GO:0022626]; Golgi apparatus [GO:0005794]; Golgi stack [GO:0005795]; Golgi trans cisterna [GO:0000138]; polysomal ribosome [GO:0042788]; vacuolar membrane [GO:0005774]	cellulose synthase (UDP-forming) activity [GO:0016760]; intramolecular transferase activity [GO:0016866]; structural constituent of ribosome [GO:0003735]; UDP-arabinopyranose mutase activity [GO:0052691]	MVEPANTVGI	A	1989700	1937900	1558000	1.82853e+06	2514900	1711300	2236700	2154300	1.17816	0.182148
At2g33210	Involved in the RNA splicing of rpl2 and ccmFC introns in mitochondria.	protein folding [GO:0006457]; protein refolding [GO:0042026]	chloroplast envelope [GO:0009941]; chloroplast stroma [GO:0009570]; cytosol [GO:0005829]; endoplasmic reticulum [GO:0005783]; mitochondrion [GO:0005739]; plasma membrane [GO:0005886]; vacuolar membrane [GO:0005774]	ATPase activity [GO:0016887]; ATP binding [GO:0005524]; copper ion binding [GO:0005507]; RNA binding [GO:0003723]	MYRLVSNVAS	C/E/F	2951700	2314500	2739000	2668400	3023800	2800100	3600400	3.14143e+06	1.17727	0.0868173
At5g46290	Encodes beta-ketoacyl-[acyl carrier protein] synthase I (KASI). Crucial for fatty acid synthesis. Plays a role in chloroplast division and embryo development.	fatty acid biosynthetic process [GO:0006633]	chloroplast stroma [GO:0009570]	3-oxoacyl-[acyl-carrier-protein] synthase activity [GO:0004315]	MQALQSSSLR	B	11584000	8740300	7301200	9208500	9306900	10602000	12590000	1.0833e+07	1.17641	0.26753
At1g51710	Ubiquitin-specific protease 6 (UBP6). Deubiquinating enzyme. Interacts with calmodulin.	proteasome-mediated ubiquitin-dependent protein catabolic process [GO:0043161]; protein deubiquitination [GO:0016579]	nucleus [GO:0005634]; plasmodesma [GO:0009506]	calmodulin binding [GO:0005516]; thiol-dependent deubiquitinase [GO:0004843]	MLMIKSYLFQ	C/E/F	480750	426410	356180	421113	584890	480200	420720	495270	1.1761	0.020038
At1g12840	Encodes subunit C of the vacuolar H(+)-ATPase (V-ATPase). Bound and phosphorylated by AtWNK8. The mRNA is cell-to-cell mobile.	unidimensional cell growth [GO:0009826]	chloroplast [GO:0009507]; extracellular region [GO:0005576]; Golgi apparatus [GO:0005794]; plant-type vacuole [GO:0000325]; plasma membrane [GO:0005886]; vacuolar membrane [GO:0005774]; vacuolar proton-transporting V-type ATPase, V1 domain [GO:0000221]; vacuole [GO:0005773]	proton-transporting ATPase activity, rotational mechanism [GO:0046961]	MTSRYWVVSL	A	10899000	8225200	7717900	8.94737e+06	10905000	10761000	9896700	10520900	1.17587	0.0923997
At4g09320	nucleoside diphosphate kinase type 1 (NDPK1) gene, complete The mRNA is cell-to-cell mobile.	cellular response to hydrogen peroxide [GO:0070301]; CTP biosynthetic process [GO:0006241]; GTP biosynthetic process [GO:0006183]; nucleoside diphosphate phosphorylation [GO:0006165]; UTP biosynthetic process [GO:0006228]	nucleus [GO:0005634]; peroxisome [GO:0005777]	ATP binding [GO:0005524]; metal ion binding [GO:0046872]; nucleoside diphosphate kinase activity [GO:0004550]	MEQTFIMIKP	B	7257100	9384500	6458500	7.70003e+06	8550600	7842200	10721000	9.03793e+06	1.17375	0.254204
At5g11170	One of two genes encoding an ATP-dependent RNA helicase that localizes predominantly to euchromatic regions of Arabidopsis nuclei, and associates with genes transcribed by RNA polymerase II independently from the presence of introns. It is not detected at non-transcribed loci. It interacts with ssRNA, dsRNA and dsDNA, but not with ssDNA. Its ATPase activity is stimulated by RNA and dsDNA and its …	mRNA processing [GO:0006397]; mRNA transport [GO:0051028]; response to cadmium ion [GO:0046686]; RNA splicing [GO:0008380]	cytosol [GO:0005829]; nucleolus [GO:0005730]; nucleus [GO:0005634]; plasmodesma [GO:0009506]	ATPase activity [GO:0016887]; ATP binding [GO:0005524]; double-stranded DNA binding [GO:0003690]; double-stranded RNA binding [GO:0003725]; mRNA binding [GO:0003729]; RNA binding [GO:0003723]; RNA helicase activity [GO:0003724]; single-stranded RNA binding [GO:0003727]	MGDARDNEAY	A	880390	980570	987870	949610	1437900	888850	1005800	1110850	1.1698	0.252979
At4g22570	Encodes an adenine phosphoribosyltransferase (APT; EC 2.4.2.7), which is a constitutively expressed enzyme involved in the one-step salvage of adenine to AMP. APT3 has higher affinity for zeatin, isopentenyladenine and benzyladenine than APT1 but lower Vmax than APT1.	adenine salvage [GO:0006168]; AMP salvage [GO:0044209]; purine ribonucleoside salvage [GO:0006166]	cytosol [GO:0005829]	adenine phosphoribosyltransferase activity [GO:0003999]	MSGNKEEEDP	A	2141200	1973100	2074200	2.06283e+06	2365400	2486200	2359200	2403600	1.16519	0.0303007
At1g25490	One of three genes encoding phosphoprotein phosphatase 2A regulatory subunit A; Recessive ethylene-response mutant EER1 displays increased ethylene sensitivity in the hypocotyl and stem	abscisic acid-activated signaling pathway [GO:0009738]; auxin-activated signaling pathway [GO:0009734]; auxin polar transport [GO:0009926]; defense response [GO:0006952]; ethylene-activated signaling pathway [GO:0009873]; positive regulation of abscisic acid-activated signaling pathway [GO:0009789]; protein dephosphorylation [GO:0006470]; regulation of protein dephosphorylation [GO:0035304]; regu…	cell wall [GO:0005618]; cytoplasm [GO:0005737]; cytosol [GO:0005829]; nucleus [GO:0005634]; plasma membrane [GO:0005886]; protein phosphatase type 2A complex [GO:0000159]; protein serine/threonine phosphatase complex [GO:0008287]	protein phosphatase regulator activity [GO:0019888]	MAMVDEPLYP	A	2542400	2108100	1901300	2.18393e+06	2430400	2294400	2904800	2543200	1.1645	0.196979
At4g01660	Encodes an ABC1-like protein, member of the ATH subfamily; putative ABC transporter; isolated by functional complementation of a yeast abc1 mutant The mRNA is cell-to-cell mobile.	chlorophyll catabolic process [GO:0015996]; response to UV-B [GO:0010224]; ubiquinone biosynthetic process [GO:0006744]	mitochondrial inner membrane [GO:0005743]; mitochondrion [GO:0005739]	ATP binding [GO:0005524]; kinase activity [GO:0016301]	MSSWSKSFTR	A	10119000	7748500	8314400	8727300	8017600	11539000	10865000	1.01405e+07	1.16193	0.256625
At2g35840	Sucrose-6F-phosphate phosphohydrolase family protein;(source:Araport11)	response to cadmium ion [GO:0046686]; sucrose biosynthetic process [GO:0005986]	cytoplasm [GO:0005737]; cytosol [GO:0005829]; endoplasmic reticulum [GO:0005783]; nucleus [GO:0005634]; plasmodesma [GO:0009506]	magnesium ion binding [GO:0000287]; sucrose-phosphate phosphatase activity [GO:0050307]	MERLTSPPRL	B	981460	814990	935090	910513	1170400	982280	1011700	1.05479e+06	1.15846	0.0262189
At2g17980	member of SLY1 Gene Family The mRNA is cell-to-cell mobile.	endoplasmic reticulum to Golgi vesicle-mediated transport [GO:0006888]; intracellular protein transport [GO:0006886]; vesicle-mediated transport [GO:0016192]	cytosol [GO:0005829]; Golgi membrane [GO:0000139]; mitochondrion [GO:0005739]	syntaxin binding [GO:0019905]	MALNLRQKQT	A		277580		277580	387840	296910	277520	320757	1.15555
At3g45140	Chloroplast lipoxygenase required for wound-induced jasmonic acid accumulation in Arabidopsis.Mutants are resistant to Staphylococcus aureus and accumulate salicylic acid upon infection. The mRNA is cell-to-cell mobile.	fatty acid biosynthetic process [GO:0006633]; green leaf volatile biosynthetic process [GO:0010597]; jasmonic acid biosynthetic process [GO:0009695]; lipid oxidation [GO:0034440]; oxylipin biosynthetic process [GO:0031408]; response to bacterium [GO:0009617]; response to fungus [GO:0009620]; response to herbivore [GO:0080027]; response to jasmonic acid [GO:0009753]; response to wounding [GO:00096…	chloroplast [GO:0009507]; chloroplast envelope [GO:0009941]; chloroplast stroma [GO:0009570]; chloroplast thylakoid membrane [GO:0009535]; cytoplasm [GO:0005737]; cytosol [GO:0005829]	linoleate 13S-lipoxygenase activity [GO:0016165]; metal ion binding [GO:0046872]; mRNA binding [GO:0003729]; oxidoreductase activity, acting on single donors with incorporation of molecular oxygen, incorporation of two atoms of oxygen [GO:0016702]	MYCRESLSSL	C/E/F	68326000	73861000	77509000	73232000	88247000	62901000	101770000	84306000	1.15122	0.211568
At4g33760	Aminoacyl tRNA synthetase functions in SAM maintenance.	tRNA aminoacylation for protein translation [GO:0006418]	chloroplast [GO:0009507]; cytosol [GO:0005829]; mitochondrion [GO:0005739]	aspartate-tRNA ligase activity [GO:0004815]; ATP binding [GO:0005524]; DNA binding [GO:0003677]; metal ion binding [GO:0046872]	MSLLLRTLPL	A	313170	245060	253390	270540	398890	264360	269770	311007	1.14958	0.107906
At3g14415	Encodes a glycolate oxidase that modulates reactive oxygen species-mediated signal transduction during nonhost resistance. The mRNA is cell-to-cell mobile.	oxidative photosynthetic carbon pathway [GO:0009854]	peroxisome [GO:0005777]	FMN binding [GO:0010181]; glycolate oxidase activity [GO:0008891]; long-chain-(S)-2-hydroxy-long-chain-acid oxidase activity [GO:0052853]; medium-chain-(S)-2-hydroxy-acid oxidase activity [GO:0052854]; very-long-chain-(S)-2-hydroxy-acid oxidase activity [GO:0052852]	MEITNVTEYD	B	103020000	88822000	102860000	98234000	110440000	141960000	85864000	1.12755e+08	1.14782	0.276563
AtCg00280	chloroplast gene encoding a CP43 subunit of the photosystem II reaction center. promoter contains a blue-light responsive element.	photosynthetic electron transport in photosystem II [GO:0009772]; protein-chromophore linkage [GO:0018298]	chloroplast [GO:0009507]; chloroplast stromal thylakoid [GO:0009533]; chloroplast thylakoid [GO:0009534]; chloroplast thylakoid membrane [GO:0009535]; integral component of membrane [GO:0016021]; photosystem II reaction center [GO:0009539]; plastid [GO:0009536]; plastoglobule [GO:0010287]; thylakoid [GO:0009579]	chlorophyll binding [GO:0016168]; electron transporter, transferring electrons within the cyclic electron transport pathway of photosynthesis activity [GO:0045156]; metal ion binding [GO:0046872]; mRNA binding [GO:0003729]	MKTLYSLRRF	C/E/F	6784800	7368400	7330400	7161200	11424000	10175000	3036400	8211800	1.14671	0.368452
At1g53240	mMDH1 encodes a mitochrondrial malate dehydrogenase. It is expressed at higher levels than the other mitochrondrial isoform mMDH2 (At3G15020) according to transcript and proteomic analyses.	carbohydrate metabolic process [GO:0005975]; defense response to bacterium [GO:0042742]; malate metabolic process [GO:0006108]; response to cadmium ion [GO:0046686]; response to cold [GO:0009409]; tricarboxylic acid cycle [GO:0006099]	cell wall [GO:0005618]; chloroplast [GO:0009507]; cytoplasm [GO:0005737]; mitochondrial matrix [GO:0005759]; mitochondrion [GO:0005739]; nucleus [GO:0005634]	copper ion binding [GO:0005507]; L-malate dehydrogenase activity [GO:0030060]	MFRSMLVRSS	C/E/F	13527000	11602000	13592000	12907000	15591000	12717000	16082000	1.47967e+07	1.14641	0.021635
At1g09780	Encodes a 2,3-biphosphoglycerate-independent phosphoglycerate mutase that is involved in pollen development and stomatal movement.	cellular carbohydrate metabolic process [GO:0044262]; glucose catabolic process [GO:0006007]; glycolytic process [GO:0006096]; pollen development [GO:0009555]; response to abscisic acid [GO:0009737]; response to blue light [GO:0009637]; response to cadmium ion [GO:0046686]; response to carbon dioxide [GO:0010037]; response to cold [GO:0009409]; stomatal movement [GO:0010118]	chloroplast [GO:0009507]; cytosol [GO:0005829]; extracellular region [GO:0005576]; mitochondrial envelope [GO:0005740]; plasma membrane [GO:0005886]; plasmodesma [GO:0009506]	2,3-bisphosphoglycerate-independent phosphoglycerate mutase activity [GO:0046537]; manganese ion binding [GO:0030145]	MATSSAWKLD	A	8624000	7886800	5288000	7.26627e+06	8602400	7640600	8726400	8.32313e+06	1.14545	0.234493
At3g29320	Encodes a plastidic alpha-glucan phosphorylase. In vitro, the enzyme has a preference for maltooligosaccharides, such as maltoheptaose. The mRNA is cell-to-cell mobile.	glycogen catabolic process [GO:0005980]; response to temperature stimulus [GO:0009266]; response to water deprivation [GO:0009414]	chloroplast [GO:0009507]; chloroplast stroma [GO:0009570]; cytoplasm [GO:0005737]; cytosol [GO:0005829]; plastid [GO:0009536]	1,4-alpha-oligoglucan phosphorylase activity [GO:0004645]; glycogen phosphorylase activity [GO:0008184]; linear malto-oligosaccharide phosphorylase activity [GO:0102250]; pyridoxal phosphate binding [GO:0030170]; SHG alpha-glucan phosphorylase activity [GO:0102499]	MDTMRISGVS	B	17492000	16081000	14252000	1.59417e+07	16422000	18156000	20156000	1.82447e+07	1.14446	0.185855
At3g48750	A-type cyclin-dependent kinase. Together with its specific inhibitor, the Kip-related protein, KRP2 they regulate the mitosis-to-endocycle transition during leaf development. Dominant negative mutations abolish cell division. Loss of function phenotype has reduced fertility with failure to transmit via pollen. Pollen development is arrested at the second mitotic division. Expression is regulated …	asymmetric cell division [GO:0008356]; cytokinesis by cell plate formation [GO:0000911]; DNA endoreduplication [GO:0042023]; embryo development ending in seed dormancy [GO:0009793]; G1/S transition of mitotic cell cycle [GO:0000082]; gametophyte development [GO:0048229]; guard mother cell cytokinesis [GO:0010235]; guard mother cell differentiation [GO:0010444]; meiotic cytokinesis [GO:0033206]; p…	cortical microtubule, transverse to long axis [GO:0010005]; cyclin-dependent protein kinase holoenzyme complex [GO:0000307]; cytoplasm [GO:0005737]; cytosol [GO:0005829]; nucleus [GO:0005634]; plasma membrane [GO:0005886]; preprophase band [GO:0009574]	ATP binding [GO:0005524]; cyclin binding [GO:0030332]; cyclin-dependent protein serine/threonine kinase activity [GO:0004693]; kinase activity [GO:0016301]; protein kinase activity [GO:0004672]; protein serine kinase activity [GO:0106310]; protein threonine kinase activity [GO:0106311]; RNA polymerase II CTD heptapeptide repeat kinase activity [GO:0008353]	MDQYEKVEKI	B	2071800	1719000	1824300	1871700	1827100	2170400	2421200	2.13957e+06	1.14311	0.205369
At4g11600	Encodes glutathione peroxidase. Exhibits moderate binding affinity with dinotefuran.	response to cadmium ion [GO:0046686]; response to oxidative stress [GO:0006979]	chloroplast [GO:0009507]; cytosol [GO:0005829]; mitochondrion [GO:0005739]; plasma membrane [GO:0005886]	glutathione peroxidase activity [GO:0004602]; peroxidase activity [GO:0004601]; phospholipid-hydroperoxide glutathione peroxidase activity [GO:0047066]	MLRSSIRLLY	C/E/F	496190	387350		441770	510120	447690	555190	504333	1.14162	0.177781
At4g17090	Encodes a beta-amylase targeted to the chloroplast. Transgenic BMY8 RNAi lines fail to accumulate maltose during cold shock suggesting that maltose accumulation coincides with BMY8 expression. Apart from maltose, the sugar content of the RNAi lines were similar to wildtype (glucose and sucrose unaffected).BAM3 activity declines 2 and 4 days after start of cold stress despite an increase in transc…	maltose biosynthetic process [GO:0000024]; response to cold [GO:0009409]; starch catabolic process [GO:0005983]	chloroplast stroma [GO:0009570]; cytosol [GO:0005829]	amylopectin maltohydrolase activity [GO:0102229]; beta-amylase activity [GO:0016161]	MELTLNSSSS	B	2473000	1631100	1505700	1.86993e+06	2136900	2137800	2109800	2.12817e+06	1.1381	0.239082
At5g56760	Encodes a cytosolic serine O-acetyltransferase involved in sulfur assimilation and cysteine biosynthesis. Expressed in the vascular system.	cysteine biosynthetic process from serine [GO:0006535]	cytosol [GO:0005829]	serine O-acetyltransferase activity [GO:0009001]	MPPAGELRHQ	X			356400	356400	377770	482140	356790	405567	1.13795
At2g03750	P-loop containing nucleoside triphosphate hydrolases superfamily protein;(source:Araport11)	sulfation [GO:0051923]	cytoplasm [GO:0005737]	sulfotransferase activity [GO:0008146]	MFTFFTILSL	C/E/F	418710	457870	421820	432800	605740	415850	451750	491113	1.13474	0.239706
At4g09000	Encodes a 14-3-3 gene, designated GRF1 chi (for general regulatory factor1-G-box factor 14-3-3 homolog isoform chi). The major native forms of 14-3-3s are homo- and hetero-dimers, the biological functions of which are to interact physically with specific client proteins and thereby effect a change in the client. As a result, 14-3-3s are involved in a vast array of processes such as the response t…	regulation of metabolic process [GO:0019222]	cytoplasm [GO:0005737]; nucleus [GO:0005634]		MATPGASSAR	A	26555000	24752000	18748000	2.33517e+07	24476000	24271000	30601000	2.64493e+07	1.13265	0.277254
At3g29360	Encodes one of four UDP-glucose dehydrogenase UGD) genes. Mutation of this gene in combination with UGD3 leads to swollen plant cell walls and severe developmental defects associated with changes in pectic polysaccharides.	carbohydrate metabolic process [GO:0005975]; cell wall pectin metabolic process [GO:0052546]; glycosaminoglycan biosynthetic process [GO:0006024]; UDP-glucuronate biosynthetic process [GO:0006065]	cytosol [GO:0005829]; nucleus [GO:0005634]; secretory vesicle [GO:0099503]	NAD binding [GO:0051287]; UDP-glucose 6-dehydrogenase activity [GO:0003979]	MVKICCIGAG	A	6246800	5579600	5329000	5.71847e+06	6850600	6198200	6346900	6.46523e+06	1.13059	0.0157207
At2g38270	Encodes protein homologous to CXIP1. CXIP1 is a PICOT domain containing protein interacts with CAX1, a high capacity calcium transporter. However, CXP2 does not interact with CAX1 and only moderately activates another calcium transporter CAX4.	cation transport [GO:0006812]; metabolic process [GO:0008152]	chloroplast [GO:0009507]; chloroplast stroma [GO:0009570]; mitochondrial matrix [GO:0005759]	2 iron, 2 sulfur cluster binding [GO:0051537]; hydrolase activity [GO:0016787]; metal ion binding [GO:0046872]; protein disulfide oxidoreductase activity [GO:0015035]	MAAITISSSL	A	2753800	2609300	2523100	2.62873e+06	2894800	2731900	3278800	2968500	1.12925	0.122013
At5g51110	Encodes a protein involved in Rubisco assembly that also mediates Abscisic acid-dependent stress response. It is a ubiquitination target of the intracellular E3 ligase SDIR1. It selectively regulates the expression of the downstream basic region/leucine zipper motif transcription factor gene ABA-INSENSITIVE5, rather than ABA-RESPONSIVE ELEMENTS BINDING FACTOR3 (ABF3) or ABF4, to regulate ABA-medi…	response to abscisic acid [GO:0009737]; response to salt stress [GO:0009651]; ribulose bisphosphate carboxylase complex assembly [GO:0110102]; tetrahydrobiopterin biosynthetic process [GO:0006729]	cell periphery [GO:0071944]; chloroplast [GO:0009507]; chloroplast stroma [GO:0009570]; nucleus [GO:0005634]; plasma membrane [GO:0005886]; plastid [GO:0009536]	4-alpha-hydroxytetrahydrobiopterin dehydratase activity [GO:0008124]	MAATSSSPPC	A	601840	600700	559470	587337	540280	596570	848210	661687	1.12659	0.281923
At1g04690	potassium channel beta subunit 1;(source:Araport11)	potassium ion transport [GO:0006813]; regulation of ion transmembrane transport [GO:0034765]	extracellular region [GO:0005576]; plasma membrane [GO:0005886]; plasmodesma [GO:0009506]	D-threo-aldose 1-dehydrogenase activity [GO:0047834]; voltage-gated ion channel activity [GO:0005244]	MQYKNLGKSG	B	1746700	1792900	1503500	1.68103e+06	1759700	1771200	2150400	1.89377e+06	1.12655	0.215425
At5g13280	Asp kinase inhibited by Lys and S-adenosylmethionine. Contains regulatory domains that belong to the ACT domain family, which allow binding to a extreme variety of ligands. Can function as a monomer or as a dimer with acetohydroxyacid synthase (HSDH).	cellular amino acid biosynthetic process [GO:0008652]; homoserine biosynthetic process [GO:0009090]; lysine biosynthetic process via diaminopimelate [GO:0009089]; threonine biosynthetic process [GO:0009088]	chloroplast stroma [GO:0009570]	aspartate kinase activity [GO:0004072]; ATP binding [GO:0005524]	MAATRVRCCH	A	653470	736970	723570	704670	791790	716580	872250	793540	1.12612	0.122899
At5g54960	pyruvate decarboxylase-2	cellular response to hypoxia [GO:0071456]; response to hypoxia [GO:0001666]	cytosol [GO:0005829]; plastid [GO:0009536]	carboxy-lyase activity [GO:0016831]; magnesium ion binding [GO:0000287]; pyruvate decarboxylase activity [GO:0004737]; thiamine pyrophosphate binding [GO:0030976]	MDTKIGSIDA	B		420430	566990	493710	556690	476330	632230	555083	1.12431	0.0244935
At4g39280	phenylalanyl-tRNA synthetase, putative / phenylalanine-tRNA ligase;(source:Araport11)	phenylalanyl-tRNA aminoacylation [GO:0006432]	cytoplasm [GO:0005737]; cytosol [GO:0005829]; phenylalanine-tRNA ligase complex [GO:0009328]; plasma membrane [GO:0005886]	ATP binding [GO:0005524]; phenylalanine-tRNA ligase activity [GO:0004826]; tRNA binding [GO:0000049]	MAEEAILGFL	A	337440	405650		371545	423910	394450	434650	417670	1.12414	0.291001
At3g11930	Adenine nucleotide alpha hydrolases-like superfamily protein;(source:Araport11)				MAEEQAATAM	A	1427200	1414900	936650	1.25958e+06	1332200	1086800	1822300	1.41377e+06	1.12241	0.359333
At1g10510	RNI-like superfamily protein;(source:Araport11)		chloroplast [GO:0009507]; chloroplast envelope [GO:0009941]; extracellular region [GO:0005576]; mitochondrion [GO:0005739]; plastid [GO:0009536]		MASSSTSSLN	A	679070	619580	520390	606347	628530	723030	688800	680120	1.12167	0.186824
At5g58260	Encodes subunit NDH-N of NAD(P)H:plastoquinone dehydrogenase complex (Ndh complex) present in the thylakoid membrane of chloroplasts. This subunit is thought to be required for Ndh complex assembly.	defense response to fungus [GO:0050832]; NADH dehydrogenase complex (plastoquinone) assembly [GO:0010258]	chloroplast [GO:0009507]; chloroplast envelope [GO:0009941]; chloroplast thylakoid membrane [GO:0009535]; NAD(P)H dehydrogenase complex (plastoquinone) [GO:0010598]; plastid [GO:0009536]	oxidoreductase activity, acting on NAD(P)H, quinone or similar compound as acceptor [GO:0016655]; quinone binding [GO:0048038]	MGSRAICIQR	A	716600	889750	670580	758977	780610	1144000	628180	850930	1.12115	0.200162
At4g15550	UDP-glucose:indole-3-acetate beta-D-glucosyltransferase	response to toxic substance [GO:0009636]		quercetin 3-O-glucosyltransferase activity [GO:0080043]; quercetin 7-O-glucosyltransferase activity [GO:0080044]	MANNNSNSPT	A			289120	289120	341890	298030	332460	324127	1.12108
At5g03300	Encodes adenosine kinase 2 (ADK2), a typical, constitutively expressed housekeeping enzyme. Shows a high sequence identity with ADK1. Involved in salvage synthesis of adenylates and methyl recycling. Enzyme activity is substantially inhibited in roots, siliques and dry seeds by an unknown compound. May contribute to cytokinin interconversion. The mRNA is cell-to-cell mobile.	adenosine salvage [GO:0006169]; AMP salvage [GO:0044209]; viral process [GO:0016032]	cytoplasm [GO:0005737]; cytosol [GO:0005829]; nucleus [GO:0005634]; plasma membrane [GO:0005886]	adenosine kinase activity [GO:0004001]; ATP binding [GO:0005524]; copper ion binding [GO:0005507]; kinase binding [GO:0019900]	MASSSNYDGI	A			1052200	1052200	1207600	1047100	1279100	1.17793e+06	1.1195
At3g07470	DUF538 protein				MMLRIVQIAF	A	375240	397020	338040	370100	457090	367850	416360	413767	1.11799	0.176727
At2g20890	Chloroplast-localized Thylakoid formation1 gene product involved in vesicle-mediated formation of thylakoid membranes. Thf1 antisense lines contain abnormal chloroplasts early in leaf development (chloroplasts have loosely stacked thylakoid membranes). Expression was induced in the light and decreased under dark conditions. G-alpha interaction partner that functions downstream of the plasma membr…	chlorophyll catabolic process [GO:0015996]; photosystem II assembly [GO:0010207]; positive regulation of stomatal opening [GO:1902458]; protein import into chloroplast stroma [GO:0045037]; protein import into chloroplast thylakoid membrane [GO:0045038]; regulation of reactive oxygen species biosynthetic process [GO:1903426]; regulation of response to water deprivation [GO:2000070]; sugar mediated…	chloroplast [GO:0009507]; chloroplast envelope [GO:0009941]; chloroplast outer membrane [GO:0009707]; chloroplast stroma [GO:0009570]; chloroplast thylakoid [GO:0009534]; chloroplast thylakoid membrane [GO:0009535]; integral component of membrane [GO:0016021]; mitochondrion [GO:0005739]; plastid inner membrane [GO:0009528]; plastid outer membrane [GO:0009527]; plastid stroma [GO:0009532]; stromul…		MAATAISSLS	A	4151200	4134100	3431900	3.90573e+06	5276600	4122100	3698300	4.36567e+06	1.11776	0.155606
At3g62250	ubiquitin 5;(source:Araport11)	modification-dependent protein catabolic process [GO:0019941]; protein ubiquitination [GO:0016567]; translation [GO:0006412]	cytoplasm [GO:0005737]; cytosol [GO:0005829]; cytosolic small ribosomal subunit [GO:0022627]; Golgi apparatus [GO:0005794]; nucleus [GO:0005634]	metal ion binding [GO:0046872]; mRNA binding [GO:0003729]; protein tag [GO:0031386]; structural constituent of ribosome [GO:0003735]; ubiquitin protein ligase binding [GO:0031625]	MQIFVKTLTG	B	11577000	10360000	11987000	11308000	9447500	14102000	14369000	12639500	1.11775	0.265651
At2g44920	Encodes a pentapeptide-repeat protein (PRP) composed of 25 repeats capped by N- and C-terminal a-helices. Unlike other PRPs, At2g44920 consists exclusively of type II b-turns		chloroplast [GO:0009507]; chloroplast thylakoid [GO:0009534]; chloroplast thylakoid lumen [GO:0009543]; chloroplast thylakoid membrane [GO:0009535]; cytosol [GO:0005829]; thylakoid [GO:0009579]; thylakoid lumen [GO:0031977]		MVILSNVSLF	A	474330	488080		481205	546040	529180	531460	535560	1.11296	0.0843399
At1g27450	Adenosine phosphoribosyl transferase(E.C:2.4.2.7), involved in the one-step salvage of adenine to AMP.	adenine salvage [GO:0006168]; AMP salvage [GO:0044209]; cytokinin metabolic process [GO:0009690]; purine ribonucleoside salvage [GO:0006166]	chloroplast [GO:0009507]; cytosol [GO:0005829]	adenine phosphoribosyltransferase activity [GO:0003999]	MQTIIISPLV	B	5681700	4629500	4643500	4984900	6201900	5613900	4810000	5.54193e+06	1.11174	0.0714915
At5g38480	general regulatory factor, a 14-3-3 gene	cellular response to nitrogen starvation [GO:0006995]; cellular response to phosphate starvation [GO:0016036]; cellular response to potassium ion starvation [GO:0051365]; cold acclimation [GO:0009631]; ethylene-activated signaling pathway [GO:0009873]; regulation of metabolic process [GO:0019222]; response to cold [GO:0009409]; response to freezing [GO:0050826]	cell wall [GO:0005618]; chloroplast [GO:0009507]; cytoplasm [GO:0005737]; cytosol [GO:0005829]; Golgi apparatus [GO:0005794]; mitochondrion [GO:0005739]; nucleus [GO:0005634]; plasma membrane [GO:0005886]; plasmodesma [GO:0009506]; plastid [GO:0009536]; vacuole [GO:0005773]	ATP binding [GO:0005524]	MSTREENVYM	A	2363600	2432100	2273000	2.35623e+06	2335100	3046200	2450600	2.61063e+06	1.10797	0.155701
At5g38480	general regulatory factor, a 14-3-3 gene	cellular response to nitrogen starvation [GO:0006995]; cellular response to phosphate starvation [GO:0016036]; cellular response to potassium ion starvation [GO:0051365]; cold acclimation [GO:0009631]; ethylene-activated signaling pathway [GO:0009873]; regulation of metabolic process [GO:0019222]; response to cold [GO:0009409]; response to freezing [GO:0050826]	cell wall [GO:0005618]; chloroplast [GO:0009507]; cytoplasm [GO:0005737]; cytosol [GO:0005829]; Golgi apparatus [GO:0005794]; mitochondrion [GO:0005739]; nucleus [GO:0005634]; plasma membrane [GO:0005886]; plasmodesma [GO:0009506]; plastid [GO:0009536]; vacuole [GO:0005773]	ATP binding [GO:0005524]	MSTREENVYM	A	4438400	5014800	4315300	4589500	4928700	4500000	5811500	5.08007e+06	1.10689	0.243531
At2g05830	Encodes a 5-methylthioribose-1-phosphate isomerase.	L-methionine salvage from methylthioadenosine [GO:0019509]; L-methionine salvage from S-adenosylmethionine [GO:0019284]	mitochondrion [GO:0005739]; nucleus [GO:0005634]; plasmodesma [GO:0009506]	S-methyl-5-thioribose-1-phosphate isomerase activity [GO:0046523]	MEMVVRGAPA	B	582950	544150		563550	554980	635730	678380	623030	1.10555	0.344353
At5g11490	Encodes a component of the AP4 complex and is involved in vacuolar sorting of storage proteins.	intracellular protein transport [GO:0006886]; vesicle-mediated transport [GO:0016192]	clathrin adaptor complex [GO:0030131]; clathrin-coated vesicle membrane [GO:0030665]; Golgi apparatus [GO:0005794]	clathrin binding [GO:0030276]; protein histidine kinase binding [GO:0043424]	MAPPAASQRY	A			264710	264710	319840	301380	256200	292473	1.10488
At5g02500	Encodes a member of heat shock protein 70 family. Hsc70-1 negatively regulates the expression of Hsp101 through HsfA1d, HsfA1e and HsfA2. During non-HS condition, Hsc70-1 attenuates the activity of HsfAs and finally affects the expression of HsfA2 and Hsp101 genes. hsc70-1 mutant showed thermotolerance phenotype due to higher expression of Hsp101 and other HS inducible genes.	cellular response to unfolded protein [GO:0034620]; chaperone cofactor-dependent protein refolding [GO:0051085]; defense response to bacterium [GO:0042742]; defense response to fungus [GO:0050832]; defense response to other organism [GO:0098542]; heat acclimation [GO:0010286]; negative regulation of seed germination [GO:0010187]; protein refolding [GO:0042026]; response to cadmium ion [GO:0046686…	apoplast [GO:0048046]; cell wall [GO:0005618]; chloroplast [GO:0009507]; cytoplasm [GO:0005737]; cytosol [GO:0005829]; cytosolic ribosome [GO:0022626]; Golgi apparatus [GO:0005794]; nucleolus [GO:0005730]; nucleus [GO:0005634]; plasma membrane [GO:0005886]; plasmodesma [GO:0009506]; vacuolar membrane [GO:0005774]	ATPase activity [GO:0016887]; ATP binding [GO:0005524]; heat shock protein binding [GO:0031072]; misfolded protein binding [GO:0051787]; mRNA binding [GO:0003729]; protease binding [GO:0002020]; protein folding chaperone [GO:0044183]; unfolded protein binding [GO:0051082]	MSGKGEGPAI	A	73949000	60434000	41611000	5.86647e+07	66739000	59273000	68264000	6.47587e+07	1.10388	0.309029
At2g27860	Encodes UDP-d-apiose/UDP-d-xylose synthase that requires NAD+ for enzymatic activity and is strongly inhibited by UDP-d-galacturonate.	cell wall organization [GO:0071555]; nucleotide-sugar biosynthetic process [GO:0009226]	cytoplasm [GO:0005737]; cytosol [GO:0005829]; peroxisome [GO:0005777]	NAD binding [GO:0051287]; UDP-glucuronate decarboxylase activity [GO:0048040]	MANGANRVDL	A	2823400	3843100	2496400	3054300	3015900	3427600	3645600	3.36303e+06	1.10108	0.283869
At3g08740	elongation factor P (EF-P) family protein;(source:Araport11)		chloroplast [GO:0009507]; chloroplast stroma [GO:0009570]; cytoplasm [GO:0005737]; cytosol [GO:0005829]	translation elongation factor activity [GO:0003746]	MAGRAIFSVS	A	2040600	2306100	1555300	1.96733e+06	2626100	1673300	2198000	2165800	1.10088	0.340162
At3g19480	Encodes a stromal phosphoglycerate dehydrogenase with a high NAD(H)-specificity that is active in photosynthesizing chloroplasts and draws its substrate 3-PGA directly from the Calvin-Benson-Bassham cycle.	L-serine biosynthetic process [GO:0006564]	chloroplast [GO:0009507]; chloroplast stroma [GO:0009570]; mitochondrion [GO:0005739]	NAD binding [GO:0051287]; phosphoglycerate dehydrogenase activity [GO:0004617]	MATSLNLSSI	A	1212700	1399600	1063200	1.22517e+06	1195900	1589800	1258800	1.34817e+06	1.10039	0.110306
At5g16710	DHAR3 protein undergoes thiolation following treatment with the oxidant tert-butylhydroperoxide.Encodes 30-40% of extractable leaf GSH-dependent DHAR activity. Single knockout mutants show unaltered ascorbate and glutathione status in optimal and oxidative stress conditions.Makes a minor contribution to glutathione oxidation in response to increased intracellular hydrogen peroxide (catalase defic…	acquisition of seed longevity [GO:0140547]; ascorbate glutathione cycle [GO:0033355]; protein glutathionylation [GO:0010731]	chloroplast [GO:0009507]; chloroplast envelope [GO:0009941]; chloroplast stroma [GO:0009570]; plastid [GO:0009536]	glutathione dehydrogenase (ascorbate) activity [GO:0045174]; glutathione transferase activity [GO:0004364]	MISLRFQPST	C/E/F	764850	952730	675800	797793	886280	888150	858830	877753	1.10023	0.197537
At3g13110	Encodes a mitochondrial serine O-acetyltransferase involved in sulfur assimilation and cysteine biosynthesis. Expressed in the vascular system.	cysteine biosynthetic process [GO:0019344]; cysteine biosynthetic process from serine [GO:0006535]; response to cadmium ion [GO:0046686]	cytosol [GO:0005829]; mitochondrion [GO:0005739]	serine O-acetyltransferase activity [GO:0009001]; zinc ion binding [GO:0008270]	MLPVTSRRHF	C/E/F	301310	292940	283750	292667	276590	332480	356620	321897	1.09987	0.207398
At5g19760	Encodes a novel mitochondrial carrier capable of transporting both dicarboxylates (such as malate, oxaloacetate, oxoglutarate, and maleate) and tricarboxylates (such as citrate, isocitrate, cis-aconitate, and trans-aconitate).	dicarboxylic acid transport [GO:0006835]; tricarboxylic acid transmembrane transport [GO:0035674]	cell wall [GO:0005618]; chloroplast envelope [GO:0009941]; integral component of membrane [GO:0016021]; mitochondrial inner membrane [GO:0005743]; mitochondrion [GO:0005739]; plasmodesma [GO:0009506]; plastid [GO:0009536]; vacuolar membrane [GO:0005774]	dicarboxylic acid transmembrane transporter activity [GO:0005310]; oxoglutarate:malate antiporter activity [GO:0015367]; tricarboxylic acid transmembrane transporter activity [GO:0015142]	MAEEKKAPIS	A	3130500	2977400	4810000	3639300	4913400	4971600	2100300	3995100	1.09777	0.419075
At3g62120	Encodes a cytosolic prolyl-tRNA synthetase.	prolyl-tRNA aminoacylation [GO:0006433]	aminoacyl-tRNA synthetase multienzyme complex [GO:0017101]; cytoplasm [GO:0005737]; cytosol [GO:0005829]; plasmodesma [GO:0009506]	ATP binding [GO:0005524]; proline-tRNA ligase activity [GO:0004827]	MADPSEQKEK	A	3546900	3587400	2431900	3.18873e+06	3509200	3228000	3751200	3.49613e+06	1.0964	0.305383
At3g23400	Encodes FIBRILLIN 4 (FIB4). The fibrillins are a large family of chloroplast proteins that have been linked with stress tolerance and disease resistance. FIBRILLIN 4 is required for plastoglobule development and stress resistance.Iinvolved in plastoquinone transport.	chloroplast organization [GO:0009658]; defense response to bacterium [GO:0042742]; response to ozone [GO:0010193]	chloroplast [GO:0009507]; chloroplast envelope [GO:0009941]; chloroplast thylakoid [GO:0009534]; chloroplast thylakoid membrane [GO:0009535]; cytosol [GO:0005829]; nucleus [GO:0005634]; plasma membrane [GO:0005886]; plastoglobule [GO:0010287]; thylakoid [GO:0009579]; thylakoid lumen [GO:0031977]		MATSSTFSSL	A	21417000	19709000	21337000	20821000	21547000	19945000	26965000	22819000	1.09596	0.192903
At3g23990	mitochondrial chaperonin HSP. assist in rapid assembly of the oligomeric protein structures in the mitochondria.	Group II intron splicing [GO:0000373]; mitochondrion organization [GO:0007005]; protein folding [GO:0006457]; protein refolding [GO:0042026]; response to cadmium ion [GO:0046686]; response to heat [GO:0009408]	cytosol [GO:0005829]; cytosolic ribosome [GO:0022626]; mitochondrial matrix [GO:0005759]; mitochondrion [GO:0005739]; polysomal ribosome [GO:0042788]; vacuolar membrane [GO:0005774]	ATPase activity [GO:0016887]; ATP binding [GO:0005524]; copper ion binding [GO:0005507]; RNA binding [GO:0003723]; structural constituent of ribosome [GO:0003735]	MYRFASNLAS	C/E/F	10415000	10386000	10686000	1.04957e+07	11776000	10316000	12375000	11489000	1.09464	0.103614
At1g54270	member of eIF4A - eukaryotic initiation factor 4A	cytoplasmic translational initiation [GO:0002183]; response to cadmium ion [GO:0046686]	cytosol [GO:0005829]; nucleus [GO:0005634]; plasma membrane [GO:0005886]; plasmodesma [GO:0009506]; vacuolar membrane [GO:0005774]	ATP binding [GO:0005524]; hydrolase activity [GO:0016787]; mRNA binding [GO:0003729]; RNA helicase activity [GO:0003724]; translation initiation factor activity [GO:0003743]	MAGSAPEGTQ	A	2563600	3036600	2326100	2642100	3128800	2880100	2661100	2890000	1.09383	0.182134
At1g03130	Encodes a protein predicted by sequence similarity with spinach PsaD to be photosystem I reaction center subunit II (PsaD2)	photosynthesis [GO:0015979]	chloroplast envelope [GO:0009941]; chloroplast thylakoid [GO:0009534]; chloroplast thylakoid membrane [GO:0009535]; extracellular region [GO:0005576]; photosystem I reaction center [GO:0009538]; thylakoid [GO:0009579]	mRNA binding [GO:0003729]; protein domain specific binding [GO:0019904]	MATQAAGIFS	A	6815700	7640200	12769000	9.07497e+06	11570000	12359000	5777300	9902100	1.09114	0.426021
At1g53310	Encodes one of four Arabidopsis phosphoenolpyruvate carboxylase proteins.Plays an important role in carbon and nitrogen metabolism.	carbon fixation [GO:0015977]; cellular response to phosphate starvation [GO:0016036]; leaf development [GO:0048366]; photosynthesis [GO:0015979]; protein tetramerization [GO:0051262]; tricarboxylic acid cycle [GO:0006099]	apoplast [GO:0048046]; chloroplast [GO:0009507]; cytosol [GO:0005829]; nucleus [GO:0005634]	phosphoenolpyruvate carboxylase activity [GO:0008964]	MANRKLEKMA	A	937690	1127100	935000	999930	1514600	902170	855800	1.09086e+06	1.09093	0.373857
At3g56190	Encodes one of two alpha-SNAPs (soluble NSF attachment protein) in Arabidopsis	intracellular protein transport [GO:0006886]; SNARE complex disassembly [GO:0035494]	cytosol [GO:0005829]; plasma membrane [GO:0005886]; plasmodesma [GO:0009506]; SNARE complex [GO:0031201]; vacuolar membrane [GO:0005774]; vacuole [GO:0005773]	soluble NSF attachment protein activity [GO:0005483]; syntaxin binding [GO:0019905]	MGSSWKSLSK	A	1017100	859530	710710	862447	982830	845360	989920	939370	1.08919	0.263484
At2g30860	Encodes glutathione transferase belonging to the phi class of GSTs. Naming convention according to Wagner et al. (2002).	defense response [GO:0006952]; defense response to bacterium [GO:0042742]; glutathione metabolic process [GO:0006749]; response to cadmium ion [GO:0046686]; response to zinc ion [GO:0010043]; toxin catabolic process [GO:0009407]	apoplast [GO:0048046]; chloroplast [GO:0009507]; chloroplast stroma [GO:0009570]; cytoplasm [GO:0005737]; cytosol [GO:0005829]; peroxisome [GO:0005777]; plasma membrane [GO:0005886]; plasmodesma [GO:0009506]; thylakoid [GO:0009579]; vacuole [GO:0005773]	copper ion binding [GO:0005507]; glutathione binding [GO:0043295]; glutathione peroxidase activity [GO:0004602]; glutathione transferase activity [GO:0004364]	MVLKVYGPHF	A	39792000	48538000	37173000	4.18343e+07	41847000	45714000	48817000	4.54593e+07	1.08665	0.241756
At1g23180	ARM repeat superfamily protein;(source:Araport11)				MSLSTIASGI	A	4027800	2918000	2189900	3.04523e+06	2897300	3179900	3832300	3.30317e+06	1.0847	0.388922
At4g37910	mitochondrial heat shock protein 70-1;(source:Araport11)	cellular response to unfolded protein [GO:0034620]; chaperone cofactor-dependent protein refolding [GO:0051085]; protein refolding [GO:0042026]; response to cadmium ion [GO:0046686]	cell wall [GO:0005618]; cytoplasm [GO:0005737]; cytosol [GO:0005829]; mitochondrion [GO:0005739]; plasma membrane [GO:0005886]; vacuolar membrane [GO:0005774]	ATPase activity [GO:0016887]; ATP binding [GO:0005524]; heat shock protein binding [GO:0031072]; misfolded protein binding [GO:0051787]; protein folding chaperone [GO:0044183]; unfolded protein binding [GO:0051082]; zinc ion binding [GO:0008270]	MASVALLRSF	A	1958000	2229800	1714500	1.96743e+06	1836200	2050200	2513400	2.13327e+06	1.08429	0.326519
At5g24400	Encodes a protein with 6-phosphoglucunolactonase activity that localizes to the chloroplasts and the peroxisome. However, mutant phenotypes observed in pgl3 mutant plants can be complemented with a chloroplast-targeted version of the protein. PGL3 likely functions in the oxidative branch of the pentose phosphate pathway. pgl3 mutant phenotypes suggest that it is important in pathogen defense and …	carbohydrate metabolic process [GO:0005975]; cellular response to redox state [GO:0071461]; defense response to bacterium [GO:0042742]; defense response to oomycetes [GO:0002229]; nitrate assimilation [GO:0042128]; pentose-phosphate shunt, oxidative branch [GO:0009051]	chloroplast [GO:0009507]; chloroplast stroma [GO:0009570]; cytoplasm [GO:0005737]; peroxisome [GO:0005777]; plastid [GO:0009536]	6-phosphogluconolactonase activity [GO:0017057]	MASSSCFLRS	A	467520	586580	508290	520797	629900	447790	615170	564287	1.08351	0.342319
At5g23140	One of several nuclear-encoded ClpPs (caseinolytic protease). Contains a highly conserved catalytic triad of Ser-type proteases (Ser-His-Asp). The name reflects nomenclature described in Adam et. al (2001). This mitochondrial CLPP2 assists coordination and homeostasis of respiratory complexes.	protein quality control for misfolded or incompletely synthesized proteins [GO:0006515]; respiratory electron transport chain [GO:0022904]	chloroplastic endopeptidase Clp complex [GO:0009840]; chloroplast thylakoid membrane [GO:0009535]; cytosol [GO:0005829]; endopeptidase Clp complex [GO:0009368]; mitochondrion [GO:0005739]; plastid [GO:0009536]; plastid stroma [GO:0009532]	ATPase binding [GO:0051117]; ATP-dependent peptidase activity [GO:0004176]; cobalt ion binding [GO:0050897]; serine-type endopeptidase activity [GO:0004252]; zinc ion binding [GO:0008270]	MMRGLVSGAK	A	807480	701250	495620	668117	692800	783520	689090	721803	1.08036	0.305854
At5g09650	Encodes a protein with inorganic pyrophosphatase activity.	defense response to bacterium [GO:0042742]; phosphate-containing compound metabolic process [GO:0006796]; response to cadmium ion [GO:0046686]	chloroplast [GO:0009507]; chloroplast envelope [GO:0009941]; chloroplast stroma [GO:0009570]; cytosol [GO:0005829]; plasma membrane [GO:0005886]; plastid [GO:0009536]; thylakoid [GO:0009579]	inorganic diphosphatase activity [GO:0004427]; magnesium ion binding [GO:0000287]	MAATRVLTAA	A	1445000	1747000	987000	1393000	1923700	1050200	1540600	1.50483e+06	1.08028	0.404158
At3g47560	alpha/beta-Hydrolases superfamily protein;(source:Araport11)			hydrolase activity [GO:0016787]	MDSSQGSTQQ	B			245190	245190	245430	240430	308250	264703	1.07958
At1g74260	Encodes formylglycinamidine ribonucleotide synthase an enzyme involved in de novo purine biosynthesis. PUR4 is localizes to the chloroplast and mitochondria. Loss of PUR4 function affects male but not female gametophyte development.	'de novo' IMP biosynthetic process [GO:0006189]; glutamine metabolic process [GO:0006541]; microgametogenesis [GO:0055046]; pollen development [GO:0009555]	chloroplast [GO:0009507]; chloroplast stroma [GO:0009570]; mitochondrion [GO:0005739]	ATP binding [GO:0005524]; metal ion binding [GO:0046872]; phosphoribosylformylglycinamidine synthase activity [GO:0004642]	MNTSQATRAA	B	358470	295180		326825	395850	283010	378840	352567	1.07876	0.350189
At3g47590	alpha/beta-Hydrolases superfamily protein;(source:Araport11)			hydrolase activity [GO:0016787]	MRTLLHNFNF	X	2645400	2928800	2789900	2.78803e+06	2825300	3244800	2878100	2.98273e+06	1.06983	0.0493559
At5g34850	Encodes a root-secreted purple acid phosphatase precursor involved in extracellular phosphate-scavenging.	hydrogen peroxide catabolic process [GO:0042744]; phosphate ion homeostasis [GO:0055062]; regulation of phosphorus metabolic process [GO:0051174]	cytosol [GO:0005829]; plastid [GO:0009536]; secretory vesicle [GO:0099503]; vacuole [GO:0005773]	acid phosphatase activity [GO:0003993]; metal ion binding [GO:0046872]; peroxidase activity [GO:0004601]	MNHLVIISVF	B	2688500	2577000	2842900	2702800	3234500	1957900	3471700	2.88803e+06	1.06853	0.345409
At5g43940	Encodes a glutathione-dependent formaldehyde dehydrogenase (also known as class III type alcohol dehydrogenase) reduces S-nitrosoglutathione (GSNO), the condensation product of glutathione and NO, that is a naturally occurring NO reservoir and also a reactive nitrogen intermediate. Gene expression is reduced by wounding and induced by salicylic acid. Is required for the acclimation of plants to h…	ethanol oxidation [GO:0006069]; formaldehyde catabolic process [GO:0046294]	cytosol [GO:0005829]	alcohol dehydrogenase activity, zinc-dependent [GO:0004024]; S-(hydroxymethyl)glutathione dehydrogenase activity [GO:0051903]; S-(hydroxymethyl)glutathione dehydrogenase NAD activity [GO:0106322]; S-(hydroxymethyl)glutathione dehydrogenase NADP activity [GO:0106321]; zinc ion binding [GO:0008270]	MATQGQVITC	A	11825000	13309000	12187000	1.24403e+07	15352000	10644000	13847000	13281000	1.06758	0.345821
At1g35160	GF14 protein phi chain member of 14-3-3 protein family. This protein is reported to interact with the BZR1 transcription factor involved in brassinosteroid signaling and may affect the nucleocytoplasmic shuttling of BZR1 The mRNA is cell-to-cell mobile.		cytoplasm [GO:0005737]; nucleus [GO:0005634]		MAAPPASSSA	A	1293000	1488900	1565100	1449000	1661500	1229500	1748700	1.54657e+06	1.06733	0.32636
At1g09490	similar to Eucalyptus gunnii alcohol dehydrogenase of unknown physiological function (GI:1143445), Vigna unguiculata (gi:1854445), NOT a cinnamyl-alcohol dehydrogenase; Location of EST gb:H37170, gb:H77227 and gb:AA605565			catalytic activity [GO:0003824]	MLTLYSSSED	C/E/F	813340	473670	723970	670327	943000	622970	577230	714400	1.06575	0.344995
At1g09490	similar to Eucalyptus gunnii alcohol dehydrogenase of unknown physiological function (GI:1143445), Vigna unguiculata (gi:1854445), NOT a cinnamyl-alcohol dehydrogenase; Location of EST gb:H37170, gb:H77227 and gb:AA605565			catalytic activity [GO:0003824]	MNCGGKVVCV	B	743540	580130	539050	620907	629970	735890	615900	660587	1.06391	0.334408
At5g04590	A.thaliana gene encoding sulfite reductase.	DNA packaging [GO:0006323]; negative regulation of transcription, DNA-templated [GO:0045892]; regulation of DNA replication [GO:0006275]; response to cold [GO:0009409]; sulfate assimilation [GO:0000103]; sulfide oxidation, using siroheme sulfite reductase [GO:0019424]; sulfur compound metabolic process [GO:0006790]	apoplast [GO:0048046]; chloroplast [GO:0009507]; chloroplast envelope [GO:0009941]; chloroplast nucleoid [GO:0042644]; chloroplast stroma [GO:0009570]; plasma membrane [GO:0005886]; plastid [GO:0009536]; stromule [GO:0010319]; sulfite reductase complex (NADPH) [GO:0009337]	4 iron, 4 sulfur cluster binding [GO:0051539]; copper ion binding [GO:0005507]; DNA binding [GO:0003677]; heme binding [GO:0020037]; sulfite reductase (ferredoxin) activity [GO:0050311]; sulfite reductase activity [GO:0016002]	MSSTFRAPAG	A	7441200	7662500	6642800	7.24883e+06	7493100	6554400	9084800	7.71077e+06	1.06373	0.350849
At4g29840	threonine synthase	threonine biosynthetic process [GO:0009088]	chloroplast [GO:0009507]; chloroplast stroma [GO:0009570]; cytoplasm [GO:0005737]; cytosol [GO:0005829]; plasma membrane [GO:0005886]	pyridoxal phosphate binding [GO:0030170]; threonine synthase activity [GO:0004795]	MASSCLFNAS	A	5959400	6963000	6046500	6.32297e+06	6328000	7716800	6088700	6.71117e+06	1.0614	0.0998466
At5g26570	chloroplastidic phosphoglucan, water dikinase (PWD) which is required for normal degradation of leaf starch in Arabidopsis. NMR analysis of the mutants, suggests that the gene is specifically involved in the phosphorylation of the glucosyl residues of starch at the C3 position.	protein autophosphorylation [GO:0046777]; starch catabolic process [GO:0005983]; starch metabolic process [GO:0005982]	chloroplast [GO:0009507]; chloroplast stroma [GO:0009570]; plastid [GO:0009536]	6-phosphoglucan, water dikinase activity [GO:0102217]; ATP binding [GO:0005524]; carbohydrate kinase activity [GO:0019200]; metal ion binding [GO:0046872]; phosphoglucan, water dikinase activity [GO:0051752]; phosphogluco-amylopectin water dikinase activity [GO:0102219]; starch binding [GO:2001070]	MESIGSHCCS	B	303150	356270	317220	325547	401060	292550	340790	344800	1.05914	0.360087
At1g03160	A new plant-specific member of the dynamin superfamily; defines a new protein class within the dynamin superfamily of membrane remodeling GTPases that regulates organization of the thylakoid network in plants. Targeted to chloroplasts and associated with thylakoid and envelope membranes as punctate structures. Knockout mutants have abnormalities in chloroplast and thylakoid morphology, including …	negative regulation of defense response to bacterium [GO:1900425]; negative regulation of plant-type hypersensitive response [GO:0034051]; thylakoid membrane organization [GO:0010027]; vegetative to reproductive phase transition of meristem [GO:0010228]	chloroplast [GO:0009507]; chloroplast inner membrane [GO:0009706]; chloroplast membrane [GO:0031969]; chloroplast outer membrane [GO:0009707]; chloroplast thylakoid membrane [GO:0009535]; integral component of membrane [GO:0016021]	GTP binding [GO:0005525]; hydrolase activity [GO:0016787]	MRTLISHRQC	X	3242000	1853500	2426800	2.50743e+06	2253000	2844600	2866400	2.65467e+06	1.05872	0.413114
At5g45170	Haloacid dehalogenase-like hydrolase (HAD) superfamily protein;(source:Araport11)			hydrolase activity [GO:0016787]	MEIASCSILN	B	1110700	1192000	937090	1079930	1156300	1076000	1189800	1140700	1.05627	0.313226
At3g55440	Encodes triosephosphate isomerase.	cellular carbohydrate metabolic process [GO:0044262]; gluconeogenesis [GO:0006094]; glyceraldehyde-3-phosphate biosynthetic process [GO:0046166]; glycerol catabolic process [GO:0019563]; glycolytic process [GO:0006096]; response to cadmium ion [GO:0046686]; response to zinc ion [GO:0010043]	apoplast [GO:0048046]; cell wall [GO:0005618]; chloroplast [GO:0009507]; chloroplast stroma [GO:0009570]; cytosol [GO:0005829]; mitochondrion [GO:0005739]; plasma membrane [GO:0005886]; plasmodesma [GO:0009506]; vacuolar membrane [GO:0005774]; vacuole [GO:0005773]	copper ion binding [GO:0005507]; triose-phosphate isomerase activity [GO:0004807]	MARKFFVGGN	A	25783000	24897000	16039000	2.22397e+07	26351000	19994000	24103000	2.34827e+07	1.05589	0.386144
At5g04140	Encodes a gene whose sequence is similar to ferredoxin dependent glutamate synthase (Fd-GOGAT). Expression in leaves is induced by light and sucrose. Proposed to be involved in photorespiration and nitrogen assimilation. The mRNA is cell-to-cell mobile.	ammonia assimilation cycle [GO:0019676]; glutamate biosynthetic process [GO:0006537]; L-glutamate biosynthetic process [GO:0097054]; photorespiration [GO:0009853]; positive regulation of glycine hydroxymethyltransferase activity [GO:0080114]; response to light stimulus [GO:0009416]; response to sucrose [GO:0009744]	apoplast [GO:0048046]; chloroplast [GO:0009507]; chloroplast envelope [GO:0009941]; chloroplast stroma [GO:0009570]; mitochondrial matrix [GO:0005759]; mitochondrion [GO:0005739]; plasma membrane [GO:0005886]	3 iron, 4 sulfur cluster binding [GO:0051538]; glutamate synthase (ferredoxin) activity [GO:0016041]; glutamate synthase (NADH) activity [GO:0016040]; glutamate synthase activity [GO:0015930]; metal ion binding [GO:0046872]; mRNA binding [GO:0003729]; oxidoreductase activity [GO:0016491]	MAMQSLSPVP	A	81403000	72231000	44761000	6.61317e+07	77554000	67936000	63809000	6.97663e+07	1.05496	0.341839
At1g09640	Translation elongation factor EF1B, gamma chain;(source:Araport11)	glutathione metabolic process [GO:0006749]	cytosol [GO:0005829]; extracellular region [GO:0005576]; plasma membrane [GO:0005886]; plasmodesma [GO:0009506]; vacuole [GO:0005773]	glutathione transferase activity [GO:0004364]; translation elongation factor activity [GO:0003746]	MALVLHTYKG	A	8942000	9638300	12153000	1.02444e+07	10905000	9360600	12101000	1.07889e+07	1.05314	0.26226
At2g39990	translation initiation factor eIF2 p47 subunit homolog	embryo development ending in seed dormancy [GO:0009793]; formation of cytoplasmic translation initiation complex [GO:0001732]; pollen germination [GO:0009846]; response to sucrose [GO:0009744]; translational initiation [GO:0006413]	cytoplasm [GO:0005737]; cytosol [GO:0005829]; eukaryotic 43S preinitiation complex [GO:0016282]; eukaryotic 48S preinitiation complex [GO:0033290]; eukaryotic translation initiation factor 3 complex, eIF3m [GO:0071541]; Golgi apparatus [GO:0005794]; nucleus [GO:0005634]	isopeptidase activity [GO:0070122]; metallopeptidase activity [GO:0008237]; translation initiation factor activity [GO:0003743]; translation initiation factor binding [GO:0031369]	MAATSEHTIL	A	2183100	2094300	1332700	1.87003e+06	1985500	2499100	1416600	1.96707e+06	1.05189	0.316602
At1g79230	encodes a sulfurtransferase/rhodaneses, which belongs to a group of enzymes widely distributed in all three phyla that catalyze the transfer of sulfur from a donor to a thiophilic acceptor substrate. The protein and transcript levels are NOT affected by senescence or exogenous cyanide, suggesting that sulfurtransferases are involved in cyanide detoxification.	embryo development ending in seed dormancy [GO:0009793]; transsulfuration [GO:0019346]	chloroplast [GO:0009507]; cytosol [GO:0005829]; mitochondrion [GO:0005739]	3-mercaptopyruvate sulfurtransferase activity [GO:0016784]; sulfurtransferase activity [GO:0016783]; thiosulfate sulfurtransferase activity [GO:0004792]	MLHGICRMSR	C/E/F	383130	387410	339470	370003	411570	328540	425310	388473	1.04992	0.35176
At3g48690	Encodes a protein with carboxylesterase whose activity was tested using both pNA and 2,4-D-methyl.		cytoplasm [GO:0005737]; cytosol [GO:0005829]	carboxylic ester hydrolase activity [GO:0052689]; hydrolase activity [GO:0016787]; methyl indole-3-acetate esterase activity [GO:0080030]	MDSEIAVDCS	B	1172700	1142500	929730	1.08164e+06	1200200	1151200	1040400	1130600	1.04526	0.129283
At5g55190	A member of RAN GTPase gene family. Encodes a small soluble GTP-binding protein. Likely to be involved in nuclear translocation of proteins. May also be involved in cell cycle progression. Role in seed and endosperm development.	protein import into nucleus [GO:0006606]; ribosomal subunit export from nucleus [GO:0000054]	cytoplasm [GO:0005737]; Golgi apparatus [GO:0005794]; nucleus [GO:0005634]; plasmodesma [GO:0009506]; plastid [GO:0009536]	GTPase activity [GO:0003924]; GTP binding [GO:0005525]; mRNA binding [GO:0003729]	MALPNQQTVD	A	12384000	11999000	13889000	1.27573e+07	14231000	11810000	13908000	1.33163e+07	1.04382	0.23927
At5g02240	Protein is tyrosine-phosphorylated and its phosphorylation state is modulated in response to ABA in Arabidopsis thaliana seeds. The mRNA is cell-to-cell mobile.	response to abscisic acid [GO:0009737]	apoplast [GO:0048046]; chloroplast [GO:0009507]; chloroplast stroma [GO:0009570]; cytosol [GO:0005829]; plasma membrane [GO:0005886]; vacuolar membrane [GO:0005774]	oxidoreductase activity [GO:0016491]	MANLPTVLVT	A	1461700	1311500	949250	1.24082e+06	1253100	1008800	1620200	1.29403e+06	1.04289	0.43976
At5g11450	PsbP domain protein (Mog1/PsbP/DUF1795-like photosystem II reaction center PsbP family protein);(source:Araport11)	photosynthesis [GO:0015979]	chloroplast [GO:0009507]; chloroplast thylakoid lumen [GO:0009543]; chloroplast thylakoid membrane [GO:0009535]; extrinsic component of membrane [GO:0019898]; photosystem II oxygen evolving complex [GO:0009654]; plasma membrane [GO:0005886]; thylakoid [GO:0009579]; thylakoid lumen [GO:0031977]	calcium ion binding [GO:0005509]	MALLCPSLPS	A	1050000	1117200	996960	1054720	1024200	934500	1333300	1.09733e+06	1.0404	0.403802
At2g30200	Malonyl-ACP expressed in developing seeds. Loss of function mutants are embryo lethal and over expression in seeds leads to increased seed oil content.			transferase activity [GO:0016740]	MRSLLHRTIL	X	1801200	1664500	1564700	1676800	1825100	1423900	1968000	1739000	1.03709	0.385444
At1g70410	Encodes a putative beta-carbonic anhydrase betaCA4. Together with betaCA1 (At3g01500) regulates CO2-controlled stomatal movements in guard cells, as well as attenuates immunity. Differential CA gene expression in response to changing atmospheric CO2 conditions contribute to altered disease resistance levels.	carbon utilization [GO:0015976]; negative regulation of stomatal complex development [GO:2000122]; regulation of stomatal movement [GO:0010119]; response to carbon dioxide [GO:0010037]	chloroplast envelope [GO:0009941]; cytosol [GO:0005829]; mitochondrion [GO:0005739]; plasma membrane [GO:0005886]	carbonate dehydratase activity [GO:0004089]; zinc ion binding [GO:0008270]	MAPAFGKCFM	A	6651100	7683000	7322000	7218700	7751300	8056400	6648100	7.48527e+06	1.03693	0.328123
At1g01800	NAD(P)-binding Rossmann-fold superfamily protein;(source:Araport11)			oxidoreductase activity [GO:0016491]	MADPRVAVVT	A	2946000	2613100	2214300	2.59113e+06	2593100	2479100	2957800	2.67667e+06	1.03301	0.411165
At2g17840	Identified as drought-inducible gene by differential hybridization. Upregulated by high light, drought, cold and salt stress determined by microarray analysis.	circadian rhythm [GO:0007623]; response to abscisic acid [GO:0009737]; response to cold [GO:0009409]; response to high light intensity [GO:0009644]; response to salt stress [GO:0009651]; response to water deprivation [GO:0009414]	chloroplast [GO:0009507]; plasma membrane [GO:0005886]		MESSGDKQTS	B	1030900	1087300	853040	990413	910270	1262900	895780	1.02298e+06	1.03289	0.370188
At1g48420	Encodes an enzyme that decomposes D-cysteine into pyruvate, H2S, and NH3. Only D-cysteine but not L-cysteine was converted by D-CDes to pyruvate, H2S, and NH3. There is conflicting evidence on its 1-aminocyclopropane-1-carboxylate deaminase activity. Involved in regulating ethylene levels. DCD enhances plant cadmium tolerance by promoting hydrogen sulfide production.	D-cysteine catabolic process [GO:0019447]; ethylene biosynthetic process [GO:0009693]; response to cadmium ion [GO:0046686]; stress response to cadmium ion [GO:1990170]	chloroplast [GO:0009507]; cytosol [GO:0005829]; mitochondrion [GO:0005739]; nucleus [GO:0005634]	cobalt ion binding [GO:0050897]; D-cysteine desulfhydrase activity [GO:0019148]; hydrolase activity [GO:0016787]	MRGRSLTLSR	X	884690	1010300	1163800	1.0196e+06	1059900	837690	1260300	1052630	1.0324	0.391722
At3g02530	TCP-1/cpn60 chaperonin family protein;(source:Araport11)	protein folding [GO:0006457]; response to cadmium ion [GO:0046686]; response to zinc ion [GO:0010043]	chaperonin-containing T-complex [GO:0005832]; cytoplasm [GO:0005737]; cytosol [GO:0005829]	ATPase activity [GO:0016887]; ATP binding [GO:0005524]; unfolded protein binding [GO:0051082]	MSVRVLNPNA	A	4571600	2663700	2073600	3.10297e+06	2831600	2724900	4049800	3202100	1.03195	0.467403
At1g23310	Identified by cloning the gene that corresponded to a purified protein having glyoxylate aminotransferase activity. Localized to the peroxisome and thought to be involved in photorespiration/ metabolic salvage pathway.	glycine biosynthetic process [GO:0006545]; L-alanine catabolic process [GO:0042853]; photorespiration [GO:0009853]; response to hypoxia [GO:0001666]	apoplast [GO:0048046]; chloroplast [GO:0009507]; cytosol [GO:0005829]; nucleus [GO:0005634]; peroxisome [GO:0005777]; vacuole [GO:0005773]	alanine-glyoxylate transaminase activity [GO:0008453]; glycine:2-oxoglutarate aminotransferase activity [GO:0047958]; L-alanine:2-oxoglutarate aminotransferase activity [GO:0004021]; mRNA binding [GO:0003729]; pyridoxal phosphate binding [GO:0030170]	MALKALDYDT	A	61594000	61774000	47446000	56938000	63705000	50614000	61750000	5.86897e+07	1.03076	0.416945
At1g10430	Encodes one of the isoforms of the catalytic subunit of protein phosphatase 2A: AT1G59830/PP2A-1, AT1G10430/PP2A-2, At2g42500/PP2A-3, At3g58500/PP2A-4 [Plant Molecular Biology (1993) 21:475-485 and (1994) 26:523-528; Note that in more recent publications, there is mixed use of gene names for PP2A-3 and PP2A-4 - some refer to At2g42500 as PP2A-3 and some as PP2A-4]. It regulates the activation of …	abscisic acid-activated signaling pathway [GO:0009738]; cellular protein localization [GO:0034613]; chloroplast avoidance movement [GO:0009903]; negative regulation of abscisic acid-activated signaling pathway [GO:0009788]; positive regulation of fatty acid beta-oxidation [GO:0032000]; protein dephosphorylation [GO:0006470]	cytoplasm [GO:0005737]; cytosol [GO:0005829]; nucleus [GO:0005634]; peroxisome [GO:0005777]; plasma membrane [GO:0005886]	metal ion binding [GO:0046872]; protein serine phosphatase activity [GO:0106306]; protein threonine phosphatase activity [GO:0106307]	MPSNGDLDRQ	X	523580	509390	497300	510090	529090	547700	500330	525707	1.03062	0.151635
At4g33030	involved in sulfolipid biosynthesis The mRNA is cell-to-cell mobile.	cellular response to phosphate starvation [GO:0016036]; glycolipid biosynthetic process [GO:0009247]; sulfolipid biosynthetic process [GO:0046506]	chloroplast [GO:0009507]; plasma membrane [GO:0005886]	sulfotransferase activity [GO:0008146]; UDPsulfoquinovose synthase activity [GO:0046507]; zinc ion binding [GO:0008270]	MAHLLSASCP	A	815830	1054600	840670	903700	1066100	815670	909360	930377	1.02952	0.434509
At1g49970	Encodes a ClpP-related sequence. Though similar to ClpP proteins, this does not contains the highly conserved catalytic triad of Ser-type proteases (Ser-His-Asp). The name reflects nomenclature described in Adam et. al (2001).	chloroplast organization [GO:0009658]; protein quality control for misfolded or incompletely synthesized proteins [GO:0006515]; RNA processing [GO:0006396]; rRNA processing [GO:0006364]	chloroplast [GO:0009507]; chloroplast envelope [GO:0009941]; chloroplastic endopeptidase Clp complex [GO:0009840]; chloroplast stroma [GO:0009570]; chloroplast thylakoid [GO:0009534]; endopeptidase Clp complex [GO:0009368]; nucleus [GO:0005634]; plastid stroma [GO:0009532]	ATPase binding [GO:0051117]; ATP-dependent peptidase activity [GO:0004176]; RNA binding [GO:0003723]; serine-type endopeptidase activity [GO:0004252]	MATALVSPLT	A	3333700	2219300	2492300	2.68177e+06	2836800	2756700	2682300	2758600	1.02865	0.412006
At2g20360	NAD(P)-binding Rossmann-fold superfamily protein;(source:Araport11)	ubiquinone-6 biosynthetic process [GO:1901006]	mitochondrial matrix [GO:0005759]; mitochondrial respiratory chain complex I [GO:0005747]; mitochondrion [GO:0005739]	protein-containing complex binding [GO:0044877]	MQVVSRRLVQ	B	631780	539940	604410	592043	828250	558500	439350	608700	1.02813	0.443931
At3g19170	Zinc metalloprotease pitrilysin subfamily A. Signal peptide degrading enzyme targeted to mitochondria and chloroplasts. Expressed only in siliques and flowers	protein processing [GO:0016485]; response to cadmium ion [GO:0046686]	apoplast [GO:0048046]; chloroplast [GO:0009507]; chloroplast envelope [GO:0009941]; chloroplast stroma [GO:0009570]; cytosol [GO:0005829]; mitochondrial matrix [GO:0005759]; mitochondrion [GO:0005739]	metal ion binding [GO:0046872]; metalloendopeptidase activity [GO:0004222]	MLRTVSCLAS	C/E/F	6414500	6330200	5479000	6.07457e+06	6190700	5760100	6770300	6.24037e+06	1.02729	0.399532
At5g13450	delta subunit of Mt ATP synthase;(source:Araport11)	ATP synthesis coupled proton transport [GO:0015986]; mitochondrial ATP synthesis coupled proton transport [GO:0042776]	chloroplast [GO:0009507]; mitochondrial proton-transporting ATP synthase, stator stalk [GO:0000274]; mitochondrial proton-transporting ATP synthase complex [GO:0005753]; mitochondrion [GO:0005739]; plasma membrane [GO:0005886]; plastid [GO:0009536]; proton-transporting ATP synthase complex, catalytic core F(1) [GO:0045261]	cobalt ion binding [GO:0050897]; proton-transporting ATP synthase activity, rotational mechanism [GO:0046933]; zinc ion binding [GO:0008270]	MANRFRSGIS	A	879310	801010	651580	777300	819270	880900	691560	797243	1.02566	0.339539
At4g37550	Indole-3-acetamide (IAM) hydrolase gene required for the auxin effects of IAM.			hydrolase activity, acting on carbon-nitrogen (but not peptide) bonds, in linear amides [GO:0016811]	MAPLSPRVVV	A	349380	462680	389860	400640	409370	368570	454180	410707	1.02513	0.43232
At4g38220	Peptidase M20/M25/M40 family protein;(source:Araport11)	cellular amino acid metabolic process [GO:0006520]	cytoplasm [GO:0005737]	aminoacylase activity [GO:0004046]	MSLLRLLLVV	A	595360	638250	466990	566867	807830	445610	488550	580663	1.02434	0.458456
At4g23100	Encodes the enzyme glutamate-cysteine ligase catalyzing the first, and rate-limiting, step of glutathione biosynthesis. Required for cell proliferation at the root tip. Involved in susceptibility to the bacterial pathogen Pseudomonas syringae. Mutants are phytoalexin defective.	defense response by callose deposition in cell wall [GO:0052544]; defense response to bacterium [GO:0042742]; defense response to fungus [GO:0050832]; defense response to insect [GO:0002213]; flower development [GO:0009908]; glucosinolate biosynthetic process [GO:0019761]; glutathione biosynthetic process [GO:0006750]; indole phytoalexin biosynthetic process [GO:0009700]; response to cadmium ion …	chloroplast [GO:0009507]; chloroplast stroma [GO:0009570]; cytosol [GO:0005829]; plastid [GO:0009536]	ATP binding [GO:0005524]; glutamate-cysteine ligase activity [GO:0004357]	MALLSQAGGS	A	4899300	5319300	3778400	4.66567e+06	4180400	5187500	4954500	4.77413e+06	1.02325	0.432162
At2g20420	ATP citrate lyase (ACL) family protein;(source:Araport11)	response to cadmium ion [GO:0046686]; succinyl-CoA metabolic process [GO:0006104]; tricarboxylic acid cycle [GO:0006099]	mitochondrion [GO:0005739]; succinate-CoA ligase complex [GO:0042709]	ATP binding [GO:0005524]; copper ion binding [GO:0005507]; magnesium ion binding [GO:0000287]; succinate-CoA ligase (ADP-forming) activity [GO:0004775]; succinate-CoA ligase (GDP-forming) activity [GO:0004776]	MRGLVNKLVS	X	4365800	3958400	2748300	3.69083e+06	4032600	3493500	3802700	3.77627e+06	1.02315	0.438321
At3g04550	Encodes an ancillary chaperone protein that functions in Rubisco biogenesis. RAF1 dimers function in the assembly of the large subunit of Rubisco. Co-expression of RAF1 and rbcL in tobacco cells results in increased photosynthesis and plant growth. The mRNA is cell-to-cell mobile.	ribulose bisphosphate carboxylase complex assembly [GO:0110102]	chloroplast [GO:0009507]; chloroplast stroma [GO:0009570]; cytosol [GO:0005829]		MFSLKSLISS	C/E/F	641890	848510	753790	748063	840170	588700	862970	763947	1.02123	0.460081
At1g16920	small GTP-binding protein (Rab11)similar to YPT3/RAB11 proteins in yeast and mammals, respectively. YPT3/RAB11 is involved in intracellular protein trafficking.	hyperosmotic salinity response [GO:0042538]; intracellular protein transport [GO:0006886]; regulation of vesicle-mediated transport [GO:0060627]	endomembrane system [GO:0012505]; nucleus [GO:0005634]; plasma membrane [GO:0005886]; vacuolar membrane [GO:0005774]; vacuole [GO:0005773]	GTPase activity [GO:0003924]; GTP binding [GO:0005525]	MAGYRVEDDY	A	3875100	2957300	2459100	3.09717e+06	2890500	3270600	3317200	3.15943e+06	1.0201	0.459851
At5g20950	Encodes a beta-glucosidase involved in xyloglucan metabolism.	glucan catabolic process [GO:0009251]	extracellular region [GO:0005576]	beta-glucosidase activity [GO:0008422]	MGTLSKVLCL	A			534500	534500	454260	635680	545400	545113	1.01986
At4g33670	Encodes a L-galactose dehydrogenase, involved in ascorbate biosynthesis	galactose metabolic process [GO:0006012]; L-ascorbic acid biosynthetic process [GO:0019853]	cytosol [GO:0005829]	D-threo-aldose 1-dehydrogenase activity [GO:0047834]; L-galactose dehydrogenase activity [GO:0010349]; oxidoreductase activity [GO:0016491]	MTKIELRALG	A	859810	802180	1212200	958063	1059300	893940	973540	975593	1.0183	0.453188
At1g71695	Peroxidase superfamily protein;(source:Araport11)	hydrogen peroxide catabolic process [GO:0042744]; response to oxidative stress [GO:0006979]	cell wall [GO:0005618]; extracellular region [GO:0005576]; mitochondrion [GO:0005739]; plant-type cell wall [GO:0009505]; plasmodesma [GO:0009506]; vacuole [GO:0005773]	heme binding [GO:0020037]; metal ion binding [GO:0046872]; peroxidase activity [GO:0004601]	MTKAYSTRVL	A	671520	1588500	1086400	1.11547e+06	639560	1044500	1716900	1.13365e+06	1.0163	0.481107
At3g54470	encodes the bi-functional orotate phosphoribosyltransferase/orotidine-5'-phosphate decarboxylase catalyzing the fifth and sixth step in the de novo pyrimidine ribonucleotide biosynthesis	'de novo' pyrimidine nucleobase biosynthetic process [GO:0006207]; 'de novo' UMP biosynthetic process [GO:0044205]; cellular response to phosphate starvation [GO:0016036]; nucleoside metabolic process [GO:0009116]; pyrimidine nucleobase biosynthetic process [GO:0019856]; response to cadmium ion [GO:0046686]; UMP biosynthetic process [GO:0006222]	cytosol [GO:0005829]	orotate phosphoribosyltransferase activity [GO:0004588]; orotidine-5'-phosphate decarboxylase activity [GO:0004590]	MSAMEALILQ	A	5322300	4243100	4112100	4.55917e+06	5021300	4359800	4510100	4630400	1.01562	0.379622
At5g63890	Encodes histidinol dehydrogenase. Up-regulated in response to UV-B.	histidine biosynthetic process [GO:0000105]; pollen development [GO:0009555]; response to UV [GO:0009411]	chloroplast [GO:0009507]; chloroplast stroma [GO:0009570]; cytoplasm [GO:0005737]; cytosol [GO:0005829]; plastid [GO:0009536]	histidinol dehydrogenase activity [GO:0004399]; metal ion binding [GO:0046872]; NAD binding [GO:0051287]	MSLNLSRLSL	A	710140	633400	567330	636957	713000	559380	667660	646680	1.01527	0.43248
At3g02720	Encodes a glyoxalase with high activity towards glyoxal and methylglyoxal. It differs from its animal and bacterial homologs with respect to the configuration of its catalytic residues and the oligomeric property of the enzyme. The mRNA is cell-to-cell mobile.		cytosol [GO:0005829]	glyoxalase III activity [GO:0019172]; lactoylglutathione lyase activity [GO:0004462]	MANSRTVLIL	A	364840		387780	376310	438790	384000	322320	381703	1.01433	0.480639
At1g20220	Alba DNA/RNA-binding protein;(source:Araport11)		cytosol [GO:0005829]; nucleus [GO:0005634]; plant-type cell wall [GO:0009505]; plasmodesma [GO:0009506]	mRNA binding [GO:0003729]; RNA binding [GO:0003723]	MMIRTALVFV	A	584960	499010	425330	503100	449820	496430	584220	510157	1.01403	0.470704
At3g21110	5'-phosphoribosyl-4-(N-succinocarboxamide)-5-aminoimidazole synthetase (PUR7, syn. SAICAR synthetase), catalyzes aspartate addition at the alpha-amino group to the growing purine backbone.	'de novo' IMP biosynthetic process [GO:0006189]; response to auxin [GO:0009733]	chloroplast [GO:0009507]; chloroplast stroma [GO:0009570]; cytoplasm [GO:0005737]	ATP binding [GO:0005524]; phosphoribosylaminoimidazolesuccinocarboxamide synthase activity [GO:0004639]	MAQCVRSTLN	A		295720	289050	292385	341150	252960	294800	296303	1.0134	0.292548
At1g31180	The AtIMD3 is one out of 3 genes encoding the enzyme 3-isopropylmalate dehydrogenase involved in leucine biosynthesis in Arabidopsis. Its subcellular location has been targeted to plastids.	branched-chain amino acid biosynthetic process [GO:0009082]; leucine biosynthetic process [GO:0009098]	chloroplast [GO:0009507]; chloroplast stroma [GO:0009570]; cytosol [GO:0005829]; plastid [GO:0009536]; thylakoid [GO:0009579]	3-isopropylmalate dehydrogenase activity [GO:0003862]; magnesium ion binding [GO:0000287]; NAD binding [GO:0051287]	MAAFLQTNIR	A	322910	320440	304730	316027	306140	331180	322820	320047	1.01272	0.370599
At1g12240	Encodes a vacuolar invertase betaFruct4. betaFruct4 is transported from the endoplasmic reticulum through the intermediate compartments as a membrane protein. The N-terminal cytoplasmic domain contains multiple sequence motifs that are involved at various stages in the trafficking of betaFruct4 from the ER to the central vacuole. The mRNA is cell-to-cell mobile.	abscisic acid-activated signaling pathway [GO:0009738]; cellular response to gibberellin stimulus [GO:0071370]; primary root development [GO:0080022]; response to bacterium [GO:0009617]; sucrose metabolic process [GO:0005985]	endoplasmic reticulum membrane [GO:0005789]; Golgi membrane [GO:0000139]; integral component of membrane [GO:0016021]; membrane [GO:0016020]; plant-type vacuole [GO:0000325]; vacuolar lumen [GO:0005775]; vacuolar membrane [GO:0005774]; vacuole [GO:0005773]	beta-fructofuranosidase activity [GO:0004564]; sucrose alpha-glucosidase activity [GO:0004575]	MASSDALLPI	A	426720	479300	420600	442207	474330	413120	455880	447777	1.0126	0.445698
At5g58490	NAD(P)-binding Rossmann-fold superfamily protein;(source:Araport11)		cytosol [GO:0005829]	oxidoreductase activity, acting on the CH-OH group of donors, NAD or NADP as acceptor [GO:0016616]	MLTDEREVVC	C/E/F	780550	745100	788520	771390	690840	722730	928370	780647	1.012	0.452183
At3g25860	Encodes the dihydrolipoamide S-acetyltransferase subunit of the plastid Pyruvate Dehydrogenase Complex (E2). Mutant has embryo defect.	acetyl-CoA biosynthetic process from pyruvate [GO:0006086]; glycolytic process [GO:0006096]	chloroplast [GO:0009507]; chloroplast envelope [GO:0009941]; chloroplast stroma [GO:0009570]; chloroplast thylakoid [GO:0009534]; cytosol [GO:0005829]; cytosolic ribosome [GO:0022626]	dihydrolipoyllysine-residue acetyltransferase activity [GO:0004742]	MAVSSSSFLS	A	3302600	3983900	3886000	3.72417e+06	3715300	3365900	4206300	3762500	1.01029	0.458976
At1g27970	Encodes an ortholog of yeast NTF2, a nuclear envelop transport protein that functions as the nuclear import receptor for RanGDP, an essential player in nucleocytoplasmic transport. The mRNA is cell-to-cell mobile.	nucleocytoplasmic transport [GO:0006913]; protein import into nucleus [GO:0006606]	cytoplasm [GO:0005737]; nuclear envelope [GO:0005635]; nuclear pore central transport channel [GO:0044613]; nucleus [GO:0005634]		MSQMDPDAVS	A	701540	734290	645340	693723	673340	689940	735820	699700	1.00862	0.450534
At1g32440	encodes a chloroplast pyruvate kinase beta subunit. The enzyme is less active than the other chloroplast pyruvate kinase beta subunit encoded by AT5G52920. Involved in seed oil biosynthesis. Can partially complement the AT5G52920 mutant.	glycolytic process [GO:0006096]; seed maturation [GO:0010431]	chloroplast [GO:0009507]; chloroplast stroma [GO:0009570]; cytoplasm [GO:0005737]	ATP binding [GO:0005524]; kinase activity [GO:0016301]; magnesium ion binding [GO:0000287]; potassium ion binding [GO:0030955]; pyruvate kinase activity [GO:0004743]	MAAYGQISSG	A			332120	332120	304760	295530	401760	334017	1.00571
At4g24220	encodes a progesterone-5beta-reductase-like protein. It has enone reductase activity against a wide range of substrates, including 3-oxo-&#916;-4,5-steroids in vitro. The in vivo substrates and product of this enzyme have not yet been elucidated but it is likely to participate in steroid metabolism. The protein contains a mammalian death domain involved in programmed cell death. The gene is expre…	response to wounding [GO:0009611]; steroid metabolic process [GO:0008202]; xylem and phloem pattern formation [GO:0010051]	cytosol [GO:0005829]	delta4-3-oxosteroid 5beta-reductase activity [GO:0047787]; enone reductase activity [GO:0035671]; protein dimerization activity [GO:0046983]	MSWWWAGAIG	A		650560	620040	635300	752780	549090	611180	637683	1.00375	0.222277
At5g66120	3-dehydroquinate synthase;(source:Araport11)	aromatic amino acid family biosynthetic process [GO:0009073]; cellular amino acid biosynthetic process [GO:0008652]; chorismate biosynthetic process [GO:0009423]	chloroplast [GO:0009507]; chloroplast stroma [GO:0009570]; endosome [GO:0005768]; Golgi apparatus [GO:0005794]; trans-Golgi network [GO:0005802]	3-dehydroquinate synthase activity [GO:0003856]; metal ion binding [GO:0046872]	MAANTISLSN	A	3397500	2924000	2789100	3.03687e+06	2897500	2829300	3415700	3047500	1.0035	0.488592
At2g23600	Encodes a protein shown to have carboxylesterase activity, methyl salicylate esterase activity, methyl jasmonate esterase activity, and methyl IAA esterase activity in vitro. MES2 appears to be involved in MeSA hydrolysis in planta. This protein does not act on MeGA4, or MEGA9 in vitro and has been show to be capable of hydrolyzing methyl ester nicotinate back to nicotinate.	jasmonic acid metabolic process [GO:0009694]; nicotinate metabolic process [GO:1901847]; salicylic acid metabolic process [GO:0009696]	cytosol [GO:0005829]; vacuole [GO:0005773]	carboxylic ester hydrolase activity [GO:0052689]; hydrolase activity, acting on ester bonds [GO:0016788]; methyl indole-3-acetate esterase activity [GO:0080030]; methyl jasmonate esterase activity [GO:0080032]; methyl salicylate esterase activity [GO:0080031]	MSEEKRKQHF	A	2090700	2393600	2560300	2348200	2155100	2124400	2780000	2.35317e+06	1.00212	0.487829
At2g40490	Uroporphyrinogen decarboxylase;(source:Araport11)	chlorophyll biosynthetic process [GO:0015995]; protoporphyrinogen IX biosynthetic process [GO:0006782]	chloroplast [GO:0009507]; chloroplast envelope [GO:0009941]; chloroplast stroma [GO:0009570]; Golgi apparatus [GO:0005794]	uroporphyrinogen decarboxylase activity [GO:0004853]	MSILQVSTSS	A	9969500	8458700	7898500	8.77557e+06	9391700	7690100	9225900	8.76923e+06	0.999278	0.496654
At4g24550	Encodes a component of the AP4 complex and is involved in vacuolar sorting of storage proteins.	Golgi to lysosome transport [GO:0090160]; protein targeting [GO:0006605]; vesicle-mediated transport [GO:0016192]	AP-4 adaptor complex [GO:0030124]; clathrin adaptor complex [GO:0030131]; clathrin-coated pit [GO:0005905]; cytoplasmic vesicle [GO:0031410]; cytosol [GO:0005829]; intracellular membrane-bounded organelle [GO:0043231]; trans-Golgi network [GO:0005802]		MMISQFFVLS	A	581220	537620	623440	580760	558510	611270	570980	580253	0.999128	0.495294
At3g43540	initiation factor 4F subunit (DUF1350);(source:Araport11)			translation initiation factor activity [GO:0003743]	MEFGLATSSF	B	8070400	6553600	7596400	7406800	6258200	7558100	8366600	7394300	0.998312	0.495103
At5g53490	thylakoid lumenal 17.4 kDa protein, chloroplast, identical to SP:P81760 Thylakoid lumenal 17.4 kDa protein, chloroplast precursor (P17.4) {Arabidopsis thaliana}. Putative pentapeptide protein.		chloroplast thylakoid lumen [GO:0009543]		MASLPVQFTR	A		577140	612610	594875	566370	588510	626370	593750	0.998109	0.0301822
At5g59290	Encodes a cytosolic isoform of UDP-glucuronic acid decarboxylase. This enzyme produces UDP-xylose, which is a substrate for many cell wall carbohydrates including hemicellulose and pectin. UDP-xylose is also known to feedback regulate several cell wall biosynthetic enzymes.	D-xylose metabolic process [GO:0042732]; UDP-D-xylose biosynthetic process [GO:0033320]	cytoplasm [GO:0005737]	NAD+ binding [GO:0070403]; UDP-glucuronate decarboxylase activity [GO:0048040]	MTFNAYSGLR	A	9729200	6805700	7358400	7.96443e+06	6763900	9135100	7930700	7.94323e+06	0.997338	0.495186
At1g79210	N-terminal nucleophile aminohydrolases (Ntn hydrolases) superfamily protein;(source:Araport11)	defense response to bacterium [GO:0042742]; proteasomal ubiquitin-independent protein catabolic process [GO:0010499]; proteasome-mediated ubiquitin-dependent protein catabolic process [GO:0043161]	cytoplasm [GO:0005737]; cytosol [GO:0005829]; mitochondrion [GO:0005739]; nucleus [GO:0005634]; proteasome complex [GO:0000502]; proteasome core complex [GO:0005839]; proteasome core complex, alpha-subunit complex [GO:0019773]	endopeptidase activity [GO:0004175]	MGDSQYSFSL	A	975770	946750	1852500	1258340	1371800	1186800	1203100	1253900	0.996472	0.495179
At3g27740	Encodes carbamoyl phosphate synthetase (CPS) small subunit (carA), also named as VEN6. Heterologous expression of the Arabidopsis VEN3 and VEN6 genes in a CPS-deficient Escherichia coli strain fully restored bacterial growth in minimal medium, demonstrating the enzymatic activity of the VEN3 and VEN6 proteins.	'de novo' pyrimidine nucleobase biosynthetic process [GO:0006207]; 'de novo' UMP biosynthetic process [GO:0044205]; arginine biosynthetic process [GO:0006526]; cellular response to phosphate starvation [GO:0016036]; glutamine metabolic process [GO:0006541]; nitrogen compound metabolic process [GO:0006807]	carbamoyl-phosphate synthase complex [GO:0005951]; chloroplast [GO:0009507]; chloroplast stroma [GO:0009570]; cytoplasm [GO:0005737]	ATP binding [GO:0005524]; carbamoyl-phosphate synthase (glutamine-hydrolyzing) activity [GO:0004088]	MAMATRTLGF	A	1327600	1159300	1233000	1.23997e+06	1242500	1017600	1446100	1235400	0.996317	0.485336
At2g44610	Golgi-localized small GTPase, participates in the trafficking of CESA6 to the plasma membrane, maintaining Golgi organization and morphology, possible role in exocytosis. Plays and important role in hypocotyl growth by influencing cell elongation/growth and deposition of cellulose microfibrils in the cell wall. Plays an important role in cellulose synthesis. Influences both the distribution and v…	exocytosis [GO:0006887]; intracellular protein transport [GO:0006886]; intra-Golgi vesicle-mediated transport [GO:0006891]; plant-type cell wall cellulose biosynthetic process [GO:0052324]; regulation of cell growth [GO:0001558]; retrograde transport, endosome to Golgi [GO:0042147]; retrograde vesicle-mediated transport, Golgi to endoplasmic reticulum [GO:0006890]	cytosol [GO:0005829]; endomembrane system [GO:0012505]; endosome [GO:0005768]; Golgi apparatus [GO:0005794]; Golgi membrane [GO:0000139]; membrane [GO:0016020]; plasma membrane [GO:0005886]; plasmodesma [GO:0009506]; trans-Golgi network [GO:0005802]; vacuolar membrane [GO:0005774]	GTPase activity [GO:0003924]; GTP binding [GO:0005525]	MAPVSALAKY	A	3087300	2650400	2214200	2.65063e+06	2714800	2718600	2465700	2.63303e+06	0.99336	0.466471
At1g07110	Encodes the bifunctional enzyme fructose-6-phosphate 2-kinase/fructose-2,6-bisphosphatase.	fructose 2,6-bisphosphate metabolic process [GO:0006003]; fructose 6-phosphate metabolic process [GO:0006002]; fructose metabolic process [GO:0006000]; regulation of carbon utilization [GO:0043609]	cytosol [GO:0005829]; plasma membrane [GO:0005886]	6-phosphofructo-2-kinase activity [GO:0003873]; ATP binding [GO:0005524]; fructose-2,6-bisphosphate 2-phosphatase activity [GO:0004331]; starch binding [GO:2001070]	MGSGASKNTE	A	261630		240240	250935	255320	241550	250350	249073	0.992581	0.42761
At3g55400	methionyl-tRNA synthetase / methionine-tRNA ligase / MetRS (cpMetRS);(source:Araport11)	methionyl-tRNA aminoacylation [GO:0006431]; plant ovule development [GO:0048481]	chloroplast [GO:0009507]; chloroplast stroma [GO:0009570]; mitochondrion [GO:0005739]	ATP binding [GO:0005524]; methionine-tRNA ligase activity [GO:0004825]	MAARINTSLH	A			382060	382060	391640	441850	303310	378933	0.991816
At1g06950	Encodes a protein thought to be a part of the translocon at the chloroplast inner envelope. Involved in protein import into the chloroplast and chloroplast biogenesis. C-terminal half of Tic110 functions as scaffolds for protein-protein interactions.	chloroplast organization [GO:0009658]; protein import into chloroplast stroma [GO:0045037]	chloroplast [GO:0009507]; chloroplast envelope [GO:0009941]; extracellular region [GO:0005576]; integral component of membrane [GO:0016021]; plastid [GO:0009536]; Tic complex [GO:0031897]; TOC-TIC supercomplex I [GO:0061927]		MNPSLVTAIN	B	13445000	8201600	9271200	1.03059e+07	9843800	11989000	8743000	1.01919e+07	0.988938	0.481205
At1g58080	ATP phosphoribosyl transferase, catalyses first step of histidine biosynthesis	histidine biosynthetic process [GO:0000105]	chloroplast [GO:0009507]; chloroplast stroma [GO:0009570]	ATP phosphoribosyltransferase activity [GO:0003879]; magnesium ion binding [GO:0000287]	MSLLLPTNLQ	A	1290900	1015600	1000800	1.10243e+06	960210	1125600	1177200	1087670	0.986608	0.467268
At2g42130	Plastid-lipid associated protein PAP / fibrillin family protein;(source:Araport11)		chloroplast [GO:0009507]; chloroplast stroma [GO:0009570]; chloroplast thylakoid [GO:0009534]; cytosol [GO:0005829]; plastoglobule [GO:0010287]; thylakoid [GO:0009579]		MQRIDVNERI	B	1905000	1763400	1682500	1.78363e+06	1832800	1445400	1989100	1.75577e+06	0.984376	0.446082
At1g60730	NAD(P)-linked oxidoreductase superfamily protein;(source:Araport11)		cytosol [GO:0005829]; nucleus [GO:0005634]	D-threo-aldose 1-dehydrogenase activity [GO:0047834]	MAEACGVRRI	A	1129100	1325800	1194600	1216500	1349400	952390	1288200	1.19666e+06	0.983694	0.461268
At3g20390	Encodes a plastidial RidA (Reactive Intermediate Deaminase A) homolog that hydrolyzes the enamines/imines formed by Thr dehydratase from Ser or Thr. RidA accelerates the deamination of reactive enamine/imine intermediates produced by threonine dehydratase (At3g10050) with threonine or serine as substrates. In the absence of RidA, the serine-derived imine inactivates BCAT3 (At3g49680). RidA thus p…	branched-chain amino acid biosynthetic process [GO:0009082]; cellular amino acid biosynthetic process [GO:0008652]; isoleucine biosynthetic process [GO:0009097]; organonitrogen compound catabolic process [GO:1901565]; response to cadmium ion [GO:0046686]; response to toxic substance [GO:0009636]	chloroplast [GO:0009507]; chloroplast envelope [GO:0009941]; chloroplast stroma [GO:0009570]; cytosol [GO:0005829]; mitochondrion [GO:0005739]; plastid [GO:0009536]; thylakoid [GO:0009579]; vacuole [GO:0005773]	2-iminobutanoate deaminase activity [GO:0120242]; 2-iminopropanoate deaminase activity [GO:0120243]; deaminase activity [GO:0019239]	MTWSVFRSIN	A	930880	1044900	652410	876063	1111100	743880	728470	861150	0.982977	0.464024
At1g65980	thioredoxin-dependent peroxidase	cell redox homeostasis [GO:0045454]; cellular response to oxidative stress [GO:0034599]; hydrogen peroxide catabolic process [GO:0042744]; response to cadmium ion [GO:0046686]	chloroplast [GO:0009507]; cytoplasm [GO:0005737]; cytosol [GO:0005829]; nucleus [GO:0005634]; plasma membrane [GO:0005886]	thioredoxin peroxidase activity [GO:0008379]	MAPIAVGDVV	A	797300	756590	605140	719677	883220	526990	710480	706897	0.982242	0.45852
At2g40690	Encodes a putative dihydroxyacetone phosphate (DHAP) reductase involved in glycerol-3-phosphate supply within the chloroplast for synthesis of glycerolipids. Mutants have reduced levels of hexadecatrienoic acid, which is rescued by exogenous glycerol-3-phosphate. This gene appears to be involved in the flux of fatty acids in the prokaryotic glyerolipid biosynthesis pathway.	carbohydrate metabolic process [GO:0005975]; glycerol-3-phosphate catabolic process [GO:0046168]; glycerol-3-phosphate metabolic process [GO:0006072]; glycerolipid biosynthetic process [GO:0045017]; glycerolipid metabolic process [GO:0046486]; glycerophospholipid metabolic process [GO:0006650]; NADH oxidation [GO:0006116]; phospholipid biosynthetic process [GO:0008654]; systemic acquired resistan…	chloroplast envelope [GO:0009941]; cytosol [GO:0005829]; glycerol-3-phosphate dehydrogenase complex [GO:0009331]	glycerol-3-phosphate dehydrogenase [NAD+] activity [GO:0004367]; NAD binding [GO:0051287]	MAASVQPACL	A	646240	554170		600205	476510	637570	652240	588773	0.980954	0.395378
At2g20610	Confers auxin overproduction. Mutants have an over-proliferation of lateral roots. Encodes a C-S lyase involved in converting S-alkylthiohydroximate to thiohydroximate in glucosinolate biosynthesis. Induced in epidermal cells attacked by powdery mildew. The RTY enzyme is expected to function as a dimer (or a higher order multimeric complex), as all RTY-related enzymes with a defined crystal struc…	adventitious root development [GO:0048830]; cellular amino acid metabolic process [GO:0006520]; defense response to fungus [GO:0050832]; glucosinolate biosynthetic process [GO:0019761]; indoleacetic acid biosynthetic process [GO:0009684]; regulation of cell growth by extracellular stimulus [GO:0001560]	cytosol [GO:0005829]; mitochondrion [GO:0005739]	carbon-sulfur lyase activity [GO:0016846]; pyridoxal phosphate binding [GO:0030170]; S-alkylthiohydroximate lyase activity [GO:0080108]; transaminase activity [GO:0008483]	MSEEQPHANL	A	642960	567260	718700	642973	714280	547380	630510	630723	0.980948	0.407869
At4g20360	Nuclear transcribed, plastid localized EF-Tu translation elongation factor. Referred to as AtRabE1b in DOI:10.1104/pp.013052. However, wider community usage and more publications assign the symbol RabE1b to At5g59840.	chloroplast organization [GO:0009658]; leaf development [GO:0048366]; mitochondrial translational elongation [GO:0070125]; translational elongation [GO:0006414]	apoplast [GO:0048046]; chloroplast [GO:0009507]; chloroplast envelope [GO:0009941]; chloroplast nucleoid [GO:0042644]; chloroplast stroma [GO:0009570]; chloroplast thylakoid [GO:0009534]; chloroplast thylakoid membrane [GO:0009535]; mitochondrion [GO:0005739]; nucleolus [GO:0005730]; nucleus [GO:0005634]; plastid [GO:0009536]	GTPase activity [GO:0003924]; GTP binding [GO:0005525]; mRNA binding [GO:0003729]; translation elongation factor activity [GO:0003746]	MAISAPAACS	A	51412000	53132000	63174000	55906000	64428000	52224000	47810000	5.48207e+07	0.980586	0.453369
At5g17920	Encodes a cytosolic cobalamin-independent methionine synthase, involved in methionine regeneration via the activated methyl cycle (SAM cycle). The protein undergoes thiolation following treatment with the oxidant tert-butylhydroperoxide. The mRNA is cell-to-cell mobile.	DNA methylation-dependent heterochromatin assembly [GO:0006346]; methionine biosynthetic process [GO:0009086]; methylation [GO:0032259]; positive regulation of histone H3-K9 methylation [GO:0051574]; response to cadmium ion [GO:0046686]; response to zinc ion [GO:0010043]	apoplast [GO:0048046]; chloroplast [GO:0009507]; chloroplast stroma [GO:0009570]; cytosol [GO:0005829]; extracellular region [GO:0005576]; peroxisome [GO:0005777]; plasma membrane [GO:0005886]; plasmodesma [GO:0009506]; vacuolar membrane [GO:0005774]	5-methyltetrahydropteroyltriglutamate-homocysteine S-methyltransferase activity [GO:0003871]; copper ion binding [GO:0005507]; methionine synthase activity [GO:0008705]; mRNA binding [GO:0003729]; zinc ion binding [GO:0008270]	MASHIVGYPR	A	117400000	98713000	105090000	1.07068e+08	116540000	92382000	105670000	104864000	0.979418	0.202524
At3g52960	Thioredoxin superfamily protein;(source:Araport11)	cell redox homeostasis [GO:0045454]; cellular response to oxidative stress [GO:0034599]; defense response to bacterium [GO:0042742]; hydrogen peroxide catabolic process [GO:0042744]	chloroplast [GO:0009507]; chloroplast envelope [GO:0009941]; chloroplast stroma [GO:0009570]; cytoplasm [GO:0005737]; cytosol [GO:0005829]; plastid [GO:0009536]; thylakoid [GO:0009579]	thioredoxin peroxidase activity [GO:0008379]	MATSLSVSRF	A	4185200	5743600	4286300	4.73837e+06	4887800	3863600	5170800	4.64073e+06	0.979395	0.461449
At5g35360	Encodes biotin carboxylase subunit (CAC2).	fatty acid biosynthetic process [GO:0006633]; malonyl-CoA biosynthetic process [GO:2001295]	chloroplast [GO:0009507]	acetyl-CoA carboxylase activity [GO:0003989]; ATP binding [GO:0005524]; biotin carboxylase activity [GO:0004075]; metal ion binding [GO:0046872]	MDASMITNSK	B	8403700	6573800	6552700	7.17673e+06	6957500	6173400	7932900	7.02127e+06	0.978337	0.433963
At3g63190	The gene encodes a chloroplast ribosome recycling factor homologue. Analysis of mutants revealed its role in the chloroplast development and eary stages of embryo development.	chloroplast organization [GO:0009658]; defense response to bacterium [GO:0042742]; defense response to fungus [GO:0050832]; embryo development ending in seed dormancy [GO:0009793]; plastid translation [GO:0032544]; translation [GO:0006412]	chloroplast [GO:0009507]; chloroplast stroma [GO:0009570]; cytosol [GO:0005829]; mitochondrion [GO:0005739]; thylakoid [GO:0009579]	copper ion binding [GO:0005507]; ribosomal large subunit binding [GO:0043023]	MAASFSSTAP	A	628620	738510	516100	627743	637100	596450	604420	612657	0.975967	0.421993
At1g47260	Encodes mitochondrial gamma carbonic anhydrase. Component of the NADH dehydrogenase complex.	anther dehiscence [GO:0009901]; photorespiration [GO:0009853]; protein homotrimerization [GO:0070207]; regulation of reactive oxygen species metabolic process [GO:2000377]	mitochondrial membrane [GO:0031966]; mitochondrial respiratory chain complex I [GO:0005747]; mitochondrion [GO:0005739]; nucleus [GO:0005634]; respiratory chain complex I [GO:0045271]	carbonate dehydratase activity [GO:0004089]; identical protein binding [GO:0042802]; metal ion binding [GO:0046872]	MGTLGRAIYT	A	815640	741460	767770	774957	729880	1004500	533320	755900	0.975409	0.454491
At2g42590	14-3-3 gene. Binds calcium and displays induced structural changes.		cytoplasm [GO:0005737]; nucleus [GO:0005634]		MGSGKERDTF	A	5146900	6735700	5636700	5.83977e+06	5277200	4967700	6818400	5.68777e+06	0.973972	0.438215
At1g50450	Saccharopine dehydrogenase;(source:Araport11)		chloroplast [GO:0009507]; chloroplast thylakoid [GO:0009534]; nucleus [GO:0005634]	oxidoreductase activity [GO:0016491]	MTRALLLQPY	A	2548800	2399100	2181800	2.37657e+06	1603600	2551800	2788700	2314700	0.973968	0.452736
At1g14810	encodes an aspartate semialdehyde dehydrogenase, which produces the branch point intermediate for lysine and threonine/methionine biosynthesis	cellular amino acid biosynthetic process [GO:0008652]		NAD binding [GO:0051287]; oxidoreductase activity, acting on the aldehyde or oxo group of donors, NAD or NADP as acceptor [GO:0016620]; protein dimerization activity [GO:0046983]	MATFTHQTPQ	A	3981200	3655600	3524200	3.72033e+06	3451300	3526800	3872300	3616800	0.972171	0.361409
At5g46110	Encodes a chloroplast triose phosphate / 3-phosphoglycerate translocator that transports triose phosphates derived from the Calvin cycle in the stroma to the cytosol for use in sucrose synthesis and other biosynthetic processes. A tpt mutant has altered acclimation responses. The mRNA is cell-to-cell mobile.	carbohydrate transport [GO:0008643]; phosphoglycerate transmembrane transport [GO:0015713]; photosynthetic acclimation [GO:0009643]; triose phosphate transmembrane transport [GO:0035436]	chloroplast membrane [GO:0031969]; Golgi apparatus [GO:0005794]; integral component of membrane [GO:0016021]	antiporter activity [GO:0015297]; phosphoglycerate transmembrane transporter activity [GO:0015120]; triose-phosphate transmembrane transporter activity [GO:0071917]	MESRVLLRAT	B	3924000	4378400	2182700	3.49503e+06	4338900	3661800	2172900	3391200	0.970291	0.391412
At1g22940	Encodes a bifunctional enzyme required for thiamine (vitamin B1) biosynthesis. TH1 can phosphorylate HMP-P to produce HMP-PP, the pyrimidine heterocyclic subunit of thiamine. TH1 also catalyzes the condensation of HMP-PP and HET to form thiamine monophosphate (TMP). TH1 also appears capable of phosphorylating HMP based on E.coli mutant complementation assays. th1 mutants are thiamine auxotrophs t…	thiamine biosynthetic process [GO:0009228]; thiamine diphosphate biosynthetic process [GO:0009229]	chloroplast [GO:0009507]; chloroplast stroma [GO:0009570]	ATP binding [GO:0005524]; hydroxymethylpyrimidine kinase activity [GO:0008902]; metal ion binding [GO:0046872]; phosphomethylpyrimidine kinase activity [GO:0008972]; thiamine-phosphate diphosphorylase activity [GO:0004789]	MNSLGGIRSW	B	1084000	675330	869410	876247	658860	751130	1136400	848797	0.968673	0.453178
At3g59020	ARM repeat superfamily protein;(source:Araport11)	protein import into nucleus [GO:0006606]	cytosol [GO:0005829]; nuclear envelope [GO:0005635]	small GTPase binding [GO:0031267]	MAFVTTAEVC	A	291440	348950	645530	428640	409610	382110	453020	414913	0.967976	0.447931
At3g59020	ARM repeat superfamily protein;(source:Araport11)	protein import into nucleus [GO:0006606]	cytosol [GO:0005829]; nuclear envelope [GO:0005635]	small GTPase binding [GO:0031267]	MDLPSLALIV	B	642300	650310	568740	620450	534930	687000	579000	600310	0.96754	0.346906
At3g61440	Encodes a cysteine synthase isomer CysC1. The isomer is however less effective in cysteine biosynthesis. It is involved in beta-cyanoalanine biosynthesis, an intermediate of cyanide detoxification pathway. The mRNA is cell-to-cell mobile.	cyanide catabolic process [GO:0019500]; cyanide metabolic process [GO:0019499]; cysteine biosynthetic process [GO:0019344]; cysteine biosynthetic process from serine [GO:0006535]; detoxification of nitrogen compound [GO:0051410]; immune response [GO:0006955]; root hair cell development [GO:0080147]	chloroplast [GO:0009507]; cytoplasm [GO:0005737]; cytosol [GO:0005829]; mitochondrion [GO:0005739]	copper ion binding [GO:0005507]; cysteine synthase activity [GO:0004124]; L-3-cyanoalanine synthase activity [GO:0050017]; pyridoxal phosphate binding [GO:0030170]	MASVSRRLLR	A	21180000	17571000	10586000	1.64457e+07	12982000	19491000	15217000	1.58967e+07	0.966617	0.450522
At3g51260	20S proteosomal alpha subunits. Interacts with SnRK, SKP1/ASK1 during proteasomal binding of an SCF ubiquitin ligase.	proteasomal ubiquitin-independent protein catabolic process [GO:0010499]; proteasome-mediated ubiquitin-dependent protein catabolic process [GO:0043161]	cytoplasm [GO:0005737]; cytosol [GO:0005829]; cytosolic ribosome [GO:0022626]; nucleus [GO:0005634]; phragmoplast [GO:0009524]; proteasome complex [GO:0000502]; proteasome core complex [GO:0005839]; proteasome core complex, alpha-subunit complex [GO:0019773]; spindle [GO:0005819]; vacuolar membrane [GO:0005774]; vacuole [GO:0005773]	endopeptidase activity [GO:0004175]	MARYDRAITV	A	6405000	5345000	7293100	6347700	5932200	5934500	6534700	6133800	0.966303	0.326976
At1g74960	Encodes a plastidic beta-ketoacyl-ACP synthase II, involved in fatty acid elongation from 16:0-ACP to 18:0-ACP. Homozygous knock-out mutants are embryo lethal, indicating early embryo development is sensitive to elevated 16:0.	cold acclimation [GO:0009631]; embryo development ending in seed dormancy [GO:0009793]; fatty acid biosynthetic process [GO:0006633]; unsaturated fatty acid biosynthetic process [GO:0006636]	chloroplast [GO:0009507]; chloroplast stroma [GO:0009570]; cytosol [GO:0005829]; plastid [GO:0009536]	3-oxoacyl-[acyl-carrier-protein] synthase activity [GO:0004315]	MVGASSSYAS	A	5380700	4858800	4422100	4887200	3652200	4807600	5691000	4.71693e+06	0.965161	0.431252
At3g24190	Protein kinase superfamily protein;(source:Araport11)			ATP binding [GO:0005524]; protein kinase activity [GO:0004672]	MEAAVPRLVN	B	455400	413000		434200	381960	388620	484760	418447	0.963719	0.147974
At2g30950	Metalloprotease that functions in thylakoid membrane biogenesis. Involved in the repair of PSII following damaged incurred during photoinhibition. Forms a complex with VAR1. Mutants show a variegated phenotype, which decreases during development. Transcript and protein levels increase with light intensity. In plsp1-1 mutant plastids, the nonmature form of the protein localizes in the membrane.	chloroplast organization [GO:0009658]; multicellular organism development [GO:0007275]; photoinhibition [GO:0010205]; photosystem I assembly [GO:0048564]; photosystem II repair [GO:0010206]; protein catabolic process [GO:0030163]; proteolysis [GO:0006508]; PSII associated light-harvesting complex II catabolic process [GO:0010304]; reactive oxygen species metabolic process [GO:0072593]; thylakoid …	chloroplast [GO:0009507]; chloroplast envelope [GO:0009941]; chloroplast thylakoid [GO:0009534]; chloroplast thylakoid membrane [GO:0009535]; integral component of membrane [GO:0016021]; peroxisome [GO:0005777]; thylakoid [GO:0009579]; thylakoid lumen [GO:0031977]	ATP binding [GO:0005524]; ATP-dependent peptidase activity [GO:0004176]; metal ion binding [GO:0046872]; metalloendopeptidase activity [GO:0004222]; metallopeptidase activity [GO:0008237]	MAASSACLVG	A	4369200	3309000	4028100	3902100	4181300	4033900	3054800	3.75667e+06	0.962729	0.39744
At1g15140	FAD/NAD(P)-binding oxidoreductase;(source:Araport11)			oxidoreductase activity [GO:0016491]	MSTLPFAPSV	A	2283500	2673500	2306800	2.42127e+06	2127300	2255800	2606500	2.32987e+06	0.962251	0.352681
At3g48110	glycine-tRNA ligase	embryo development ending in seed dormancy [GO:0009793]; glycyl-tRNA aminoacylation [GO:0006426]; regulation of embryonic development [GO:0045995]	chloroplast [GO:0009507]; chloroplast stroma [GO:0009570]; mitochondrion [GO:0005739]	ATP binding [GO:0005524]; glycine-tRNA ligase activity [GO:0004820]; protein dimerization activity [GO:0046983]	MAILHFSLPL	A	4760800	4068300	3681200	4170100	4074700	4109500	3839000	4.00773e+06	0.961064	0.300609
At2g35490	Involved in photoprotection of photosystem II.		chloroplast [GO:0009507]; chloroplast thylakoid [GO:0009534]; chloroplast thylakoid membrane [GO:0009535]; endoplasmic reticulum [GO:0005783]; plastid [GO:0009536]; plastoglobule [GO:0010287]; thylakoid [GO:0009579]		MATLFTVARP	A	5407300	5399600	7058300	5.95507e+06	5529200	5615000	6006000	5.71673e+06	0.959978	0.309066
At2g36880	methionine adenosyltransferase 3;(source:Araport11)	lignin biosynthetic process [GO:0009809]; one-carbon metabolic process [GO:0006730]; pollen tube growth [GO:0009860]; S-adenosylmethionine biosynthetic process [GO:0006556]	cytosol [GO:0005829]; endoplasmic reticulum [GO:0005783]; nucleus [GO:0005634]; plasma membrane [GO:0005886]; plasmodesma [GO:0009506]	ATP binding [GO:0005524]; copper ion binding [GO:0005507]; methionine adenosyltransferase activity [GO:0004478]	METFLFTSES	B	5409100	4874700	4039900	4.77457e+06	4415400	4343100	4986200	4.58157e+06	0.959577	0.386419
At1g08980	Encodes an enzyme with similarity to bacterial acylamidohydrolases and exhibits indole-3-acetamide amidohydrolase activity in vitro. This enzyme may be involved in the in vivo biosynthesis of indole-acetic acid from indole-3-acetamide, a native metabolite of A. thaliana. It appears to exist as a monomer.	auxin biosynthetic process [GO:0009851]; indoleacetic acid biosynthetic process [GO:0009684]	cytoplasm [GO:0005737]; cytosol [GO:0005829]; extracellular region [GO:0005576]; nucleoplasm [GO:0005654]	amidase activity [GO:0004040]; asparaginase activity [GO:0004067]; hydrolase activity, acting on carbon-nitrogen (but not peptide) bonds [GO:0016810]; indoleacetamide hydrolase activity [GO:0043864]	MATNNDFGAF	A	943550	1016100	778710	912787	1014600	622340	987390	874777	0.958358	0.427055
At3g60750	Transketolase;(source:Araport11)	pentose-phosphate shunt [GO:0006098]; reductive pentose-phosphate cycle [GO:0019253]; response to cadmium ion [GO:0046686]	chloroplast [GO:0009507]; chloroplast envelope [GO:0009941]; chloroplast stroma [GO:0009570]; cytosol [GO:0005829]; plastid [GO:0009536]	metal ion binding [GO:0046872]; mRNA binding [GO:0003729]; transketolase activity [GO:0004802]	MASTSSLALS	A	160490000	160970000	114930000	1.45463e+08	141480000	136150000	140510000	139380000	0.95818	0.36958
At3g53420	a member of the plasma membrane intrinsic protein subfamily PIP2. localizes to the plasma membrane and exhibits water transport activity in Xenopus oocyte. expressed specifically in the vascular bundles and protein level increases slightly during leaf dev. When expressed in yeast cells can conduct hydrogen peroxide into those cells.	hydrogen peroxide transmembrane transport [GO:0080170]; response to abscisic acid [GO:0009737]; response to water deprivation [GO:0009414]; water transport [GO:0006833]	integral component of membrane [GO:0016021]; plasma membrane [GO:0005886]; plasmodesma [GO:0009506]; vacuole [GO:0005773]	mRNA binding [GO:0003729]; ubiquitin protein ligase binding [GO:0031625]; water channel activity [GO:0015250]	MAKDVEAVPG	A		3110100	2868900	2989500	5089600	1926500	1576600	2.86423e+06	0.958098	0.0139659
At3g53750	Member of the Actin gene family. Expressed in mature pollen.		cell wall [GO:0005618]; cytoplasm [GO:0005737]; cytoskeleton [GO:0005856]; cytosol [GO:0005829]; nucleus [GO:0005634]; plasmodesma [GO:0009506]	ATP binding [GO:0005524]; structural constituent of cytoskeleton [GO:0005200]	MADGEDIQPL	A	4485200	4179900	3910900	4192000	2992800	5296600	3741700	4.01037e+06	0.956671	0.415955
At4g33350	Tic22-like family protein;(source:Araport11)	protein transport [GO:0015031]	chloroplast [GO:0009507]; chloroplast envelope [GO:0009941]; chloroplast intermembrane space [GO:0031972]; plasma membrane [GO:0005886]; plastid [GO:0009536]		MESSVKPNPF	B	555170	512500		533835	540680	482830	507500	510337	0.955982	0.105391
At4g11150	Encodes a vacuolar H+-ATPase subunit E isoform 1 which is required for Golgi organization and vacuole function in embryogenesis. The mRNA is cell-to-cell mobile.	defense response to bacterium [GO:0042742]; embryo development ending in seed dormancy [GO:0009793]; Golgi organization [GO:0007030]; plant-type cell wall biogenesis [GO:0009832]; response to cold [GO:0009409]	cytosol [GO:0005829]; cytosolic ribosome [GO:0022626]; Golgi apparatus [GO:0005794]; plant-type vacuole [GO:0000325]; plant-type vacuole membrane [GO:0009705]; polysomal ribosome [GO:0042788]; proton-transporting two-sector ATPase complex, catalytic domain [GO:0033178]; vacuolar membrane [GO:0005774]; vacuole [GO:0005773]	proton-transporting ATPase activity, rotational mechanism [GO:0046961]; P-type proton-exporting transporter activity [GO:0008553]; structural constituent of ribosome [GO:0003735]	MNDGDVSRQI	B	3590000	4303300	2988000	3627100	3052900	3685200	3623000	3453700	0.952193	0.35508
At3g14210	A semidominant QTL which has an epistatic effect on the Epithiospecifier gene. Represses nitrile formation and favors isothiocyanate production during glucosinolate hydrolysis. The functional allele deters the insect herbivory T. ni.	defense response to bacterium [GO:0042742]; glucosinolate catabolic process [GO:0019762]; lipid catabolic process [GO:0016042]; response to cold [GO:0009409]; response to insect [GO:0009625]	apoplast [GO:0048046]; chloroplast [GO:0009507]; chloroplast envelope [GO:0009941]; cytosol [GO:0005829]; cytosolic ribosome [GO:0022626]; nucleus [GO:0005634]; peroxisome [GO:0005777]; plasmodesma [GO:0009506]; secretory vesicle [GO:0099503]; vacuole [GO:0005773]	hydrolase activity, acting on ester bonds [GO:0016788]	MDNLNLVSVL	B	38650000	39026000	27212000	3.49627e+07	35375000	29512000	34949000	3.32787e+07	0.951834	0.3851
At5g15090	Encodes a voltage-dependent anion channel (VDAC: AT3G01280/VDAC1, AT5G67500/VDAC2, AT5G15090/VDAC3, AT5G57490/VDAC4, AT5G15090/VDAC5). VDACs are reported to be porin-type, beta-barrel diffusion pores. They are prominently localized in the outer mitochondrial membrane and are involved in metabolite exchange between the organelle and the cytosol. Purified VDAC3 is shown to have voltage-dependent an…	aerobic respiration [GO:0009060]; defense response to bacterium [GO:0042742]; plant-type hypersensitive response [GO:0009626]; regulation of seed germination [GO:0010029]; response to bacterium [GO:0009617]; response to cold [GO:0009409]	cell wall [GO:0005618]; chloroplast [GO:0009507]; chloroplast envelope [GO:0009941]; mitochondrial outer membrane [GO:0005741]; mitochondrion [GO:0005739]; nucleolus [GO:0005730]; plasma membrane [GO:0005886]; plastid [GO:0009536]; pore complex [GO:0046930]; vacuolar membrane [GO:0005774]; vacuole [GO:0005773]	porin activity [GO:0015288]; voltage-gated anion channel activity [GO:0008308]	MVKGPGLYTE	A	2813100	2679500	3318300	2.93697e+06	3328600	4262200	789070	2793290	0.95108	0.458905
At4g01690	Encodes protoporphyrinogen oxidase (PPOX).	chlorophyll biosynthetic process [GO:0015995]; heme biosynthetic process [GO:0006783]; porphyrin-containing compound biosynthetic process [GO:0006779]; protoporphyrinogen IX biosynthetic process [GO:0006782]	chloroplast [GO:0009507]; chloroplast envelope [GO:0009941]; chloroplast thylakoid [GO:0009534]; cytosol [GO:0005829]	oxidoreductase activity [GO:0016491]; oxygen-dependent protoporphyrinogen oxidase activity [GO:0004729]	MELSLLRPTT	B	6553700	5974700	7086600	6.53833e+06	6472000	6319300	5863200	6.21817e+06	0.951032	0.282297
At1g72610	germin-like protein (GLP1)		apoplast [GO:0048046]; cell wall [GO:0005618]; extracellular matrix [GO:0031012]; mitochondrion [GO:0005739]	manganese ion binding [GO:0030145]	MLRTIFLLSL	C/E/F	16835000	16361000	21574000	1.82567e+07	12354000	21501000	17985000	17280000	0.946504	0.390237
At5g49650	Encodes a cytosolic protein capable of phosphorylating xylulose and deoxy-xylulose. It most likely plays a role in producing precursors for isoprenoid biosynthesis.	carotenoid biosynthetic process [GO:0016117]; D-xylose metabolic process [GO:0042732]; phosphorylation [GO:0016310]; xylulose metabolic process [GO:0005997]	cytosol [GO:0005829]; plastid [GO:0009536]	ATP binding [GO:0005524]; phosphotransferase activity, alcohol group as acceptor [GO:0016773]; xylulokinase activity [GO:0004856]	MADLSLPPDS	A	388780	480010	416260	428350	391610	376160	446880	404883	0.945216	0.31236
At4g19640	Encodes Ara7.	intracellular protein transport [GO:0006886]; late endosome to vacuole transport [GO:0045324]; vacuole organization [GO:0007033]	cytoplasm [GO:0005737]; early endosome [GO:0005769]; early endosome membrane [GO:0031901]; endocytic vesicle [GO:0030139]; endomembrane system [GO:0012505]; endoplasmic reticulum [GO:0005783]; endosome [GO:0005768]; intracellular organelle [GO:0043229]; multivesicular body membrane [GO:0032585]; plasma membrane [GO:0005886]	GTPase activity [GO:0003924]; GTP binding [GO:0005525]	MAAAGNKSIN	A		644250	527530	585890	569390	566990	522890	553090	0.944017	0.230906
At5g11880	Meso-diaminopimelate decarboxylase which catalyzes the decarboxylation of mesodiaminopimelate, the final reaction in the diaminopimelate L-lysine biosynthetic pathway.	lysine biosynthetic process via diaminopimelate [GO:0009089]	chloroplast [GO:0009507]; chloroplast stroma [GO:0009570]; cytosol [GO:0005829]; plasma membrane [GO:0005886]	diaminopimelate decarboxylase activity [GO:0008836]	MAAVTQFLSQ	A	3503200	3736300	2792000	3.34383e+06	3369700	2785000	3308600	3.15443e+06	0.943358	0.349617
At1g56050	GTP-binding protein-like protein;(source:Araport11)		chloroplast [GO:0009507]; chloroplast stroma [GO:0009570]; cytoplasm [GO:0005737]; nucleus [GO:0005634]	ATPase activity [GO:0016887]; ATP binding [GO:0005524]; GTP binding [GO:0005525]; ribosomal large subunit binding [GO:0043023]; ribosome binding [GO:0043022]	MARAACSSVV	A	5105500	3679200	4379300	4388000	3740700	3778700	4889500	4136300	0.942639	0.350745
At4g17270	Putative MO25-like protein; commonly-enriched candidate LPS-interacting PM-associated proteins from the three affinity chromatography systems with LPS chemotype Xcc 8530 as ligand.	intracellular signal transduction [GO:0035556]	cytosol [GO:0005829]; plasma membrane [GO:0005886]	protein serine/threonine kinase activator activity [GO:0043539]	MRGLFKSKPR	X	2191800	1361700	1903800	1819100	1404700	1322800	2414100	1.71387e+06	0.942151	0.40293
At1g03475	Encodes coproporphyrinogen III oxidase, a key enzyme in the biosynthetic pathway of chlorophyll and heme, a tetrapyrrole pathway. Mutants express cytological and molecular markers associated with the defense responses, usually activated by pathogen infection.	chlorophyll biosynthetic process [GO:0015995]; protoporphyrinogen IX biosynthetic process [GO:0006782]	apoplast [GO:0048046]; chloroplast [GO:0009507]; chloroplast stroma [GO:0009570]; cytoplasm [GO:0005737]; extracellular region [GO:0005576]	coproporphyrinogen oxidase activity [GO:0004109]; protein homodimerization activity [GO:0042803]	MASHSSTLLS	A	5676900	5915800	5226400	5.60637e+06	5574900	4317600	5951200	5.28123e+06	0.942006	0.339818
At1g02500	encodes a S-adenosylmethionine synthetase. SAM1 is regulated by protein S-nitrosylation. The covalent binding of nitric oxide (NO) to the Cys114 residue inhibits the enzyme activity.	ethylene biosynthetic process [GO:0009693]; one-carbon metabolic process [GO:0006730]; response to cadmium ion [GO:0046686]; S-adenosylmethionine biosynthetic process [GO:0006556]	cell wall [GO:0005618]; cytosol [GO:0005829]; extracellular region [GO:0005576]; plasma membrane [GO:0005886]	ATP binding [GO:0005524]; metal ion binding [GO:0046872]; methionine adenosyltransferase activity [GO:0004478]	METFLFTSES	B	2627100	2844400	3441100	2.97087e+06	2790400	2240300	3345200	2.79197e+06	0.939782	0.255276
At5g58330	lactate/malate dehydrogenase family protein;(source:Araport11)	carbohydrate metabolic process [GO:0005975]; malate metabolic process [GO:0006108]; NADH metabolic process [GO:0006734]; oxaloacetate metabolic process [GO:0006107]; response to redox state [GO:0051775]; tricarboxylic acid cycle [GO:0006099]	apoplast [GO:0048046]; chloroplast [GO:0009507]; chloroplast envelope [GO:0009941]; chloroplast stroma [GO:0009570]; mitochondrion [GO:0005739]; plastid [GO:0009536]; thylakoid [GO:0009579]	L-malate dehydrogenase activity [GO:0030060]; malate dehydrogenase (NADP+) activity [GO:0046554]; NAD(P)+ transhydrogenase activity [GO:0008746]	MISNHLLFKL	C/E/F	5107900	6690400	4624500	5.47427e+06	5679800	3969500	5765200	5.13817e+06	0.938604	0.403146
At1g50250	encodes an FTSH protease that is localized to the chloroplast. Involved in the D1 repair cycle of Photosystem II. FtsH1 and FtsH5 are interchangeable in thylakoid membranes.	multicellular organism development [GO:0007275]; photosystem II repair [GO:0010206]; proteolysis [GO:0006508]; PSII associated light-harvesting complex II catabolic process [GO:0010304]	chloroplast [GO:0009507]; chloroplast envelope [GO:0009941]; chloroplast thylakoid [GO:0009534]; chloroplast thylakoid membrane [GO:0009535]; integral component of membrane [GO:0016021]; nucleus [GO:0005634]; thylakoid lumen [GO:0031977]	ATP binding [GO:0005524]; ATP-dependent peptidase activity [GO:0004176]; metal ion binding [GO:0046872]; metalloendopeptidase activity [GO:0004222]; mRNA binding [GO:0003729]	MASNSLLRSS	A	4247100	3836500	3483300	3.85563e+06	3875200	3869000	3095700	3613300	0.937148	0.110018
At3g58610	ketol-acid reductoisomerase;(source:Araport11)	isoleucine biosynthetic process [GO:0009097]; response to cadmium ion [GO:0046686]; valine biosynthetic process [GO:0009099]	apoplast [GO:0048046]; cell wall [GO:0005618]; chloroplast [GO:0009507]; chloroplast envelope [GO:0009941]; chloroplast stroma [GO:0009570]; cytosol [GO:0005829]; mitochondrion [GO:0005739]; plastid [GO:0009536]	copper ion binding [GO:0005507]; ketol-acid reductoisomerase activity [GO:0004455]	MAAATSSIAP	A	16652000	15525000	13022000	1.50663e+07	15084000	11492000	15715000	14097000	0.935662	0.335291
At5g26780	Encodes a protein with serine hydroxymethyltransferase activity which is thought to be localized in the mitochondrial matrix. SHM2 expression fails to rescue the conditional lethal phenotype of the shm1-1 mutant, defective in SHM1.	folic acid metabolic process [GO:0046655]; glycine biosynthetic process from serine [GO:0019264]; glycine metabolic process [GO:0006544]; L-serine catabolic process [GO:0006565]; L-serine metabolic process [GO:0006563]; one-carbon metabolic process [GO:0006730]; tetrahydrofolate interconversion [GO:0035999]; tetrahydrofolate metabolic process [GO:0046653]	cytoplasm [GO:0005737]; cytosol [GO:0005829]; mitochondrial respiratory chain complex I [GO:0005747]; mitochondrion [GO:0005739]; plastid [GO:0009536]	cobalt ion binding [GO:0050897]; glycine hydroxymethyltransferase activity [GO:0004372]; pyridoxal phosphate binding [GO:0030170]; serine binding [GO:0070905]; zinc ion binding [GO:0008270]	MALALRRLSS	A		375560	300000	337780	303050	364010	280330	315797	0.934918	0.0809946
At3g12780	PGK1 was localized exclusively in the chloroplasts of photosynthetic tissues and is the photosynthetic isoform. The pgk1.1 knock-down mutant displayed reduced growth, lower photosynthetic capacity and starch content. Expression studies in PGK mutants showed that PGK1 and PGK3 were down-regulated in pgk3.2 and pgk1.1, respectively. These results indicate that the down-regulation of photosynthetic …	galactolipid biosynthetic process [GO:0019375]; gluconeogenesis [GO:0006094]; glycolytic process [GO:0006096]; reductive pentose-phosphate cycle [GO:0019253]; response to cadmium ion [GO:0046686]; response to cold [GO:0009409]; thylakoid membrane organization [GO:0010027]	apoplast [GO:0048046]; cell wall [GO:0005618]; chloroplast [GO:0009507]; chloroplast envelope [GO:0009941]; chloroplast stroma [GO:0009570]; cytoplasm [GO:0005737]; cytosol [GO:0005829]; mitochondrion [GO:0005739]; nucleus [GO:0005634]; stromule [GO:0010319]; thylakoid [GO:0009579]	ADP binding [GO:0043531]; ATP binding [GO:0005524]; mRNA binding [GO:0003729]; phosphoglycerate kinase activity [GO:0004618]; protein kinase activity [GO:0004672]	MASAAASSAF	A	374120000	344750000	306410000	341760000	269500000	319380000	368210000	319030000	0.933491	0.341418
At3g01910	Encodes a homodimeric Mo-enzyme with molybdopterin as organic component of the molybdenum cofactor. It lacks the heme domain that other eukaryotic Mo-enzymes possess and has no redox-active centers other than the molybdenum. SO protein has been found in all parts of the plant. The plant SO combines its enzymatic sulfite oxidation with a subsequent nonenzymatic step using its reaction product H2O2…	chlorophyll metabolic process [GO:0015994]; response to sulfur dioxide [GO:0010477]; sulfur compound metabolic process [GO:0006790]	cytosol [GO:0005829]; mitochondrion [GO:0005739]; peroxisome [GO:0005777]	heme binding [GO:0020037]; molybdenum ion binding [GO:0030151]; molybdopterin cofactor binding [GO:0043546]; sulfite oxidase activity [GO:0008482]	MPGIRGPSEY	X	963280	1174600	1058600	1.06549e+06	965950	914890	1099500	993447	0.932382	0.262691
At1g48860	5-enolpyruvylshikimate-3-phosphate synthase involved in shikimic acid biosynthesis.	aromatic amino acid family biosynthetic process [GO:0009073]; cellular amino acid biosynthetic process [GO:0008652]; chorismate biosynthetic process [GO:0009423]		3-phosphoshikimate 1-carboxyvinyltransferase activity [GO:0003866]	MLNGSEIRPV	B	1832600	1870900	1425600	1709700	1493400	1501400	1781600	1.59213e+06	0.931235	0.334467
At1g29660	GDSL-motif esterase/acyltransferase/lipase. Enzyme group with broad substrate specificity that may catalyze acyltransfer or hydrolase reactions with lipid and non-lipid substrates.	lipid catabolic process [GO:0016042]; systemic acquired resistance [GO:0009627]	apoplast [GO:0048046]; nucleus [GO:0005634]; secretory vesicle [GO:0099503]	hydrolase activity, acting on ester bonds [GO:0016788]	MESYLRKWCL	B	781910	743070	800000	774993	853750	676950	633920	721540	0.931027	0.259714
At4g23895	Pleckstrin homology (PH) domain-containing protein;(source:Araport11)				MDDGTPKKLN	B	713210	1283800	924330	973780	877150	803370	1036000	905507	0.929888	0.386245
At2g17340	pantothenate kinase;(source:Araport11)	coenzyme A biosynthetic process [GO:0015937]	cytosol [GO:0005829]; mitochondrion [GO:0005739]; nucleus [GO:0005634]	hydrolase activity [GO:0016787]; metal ion binding [GO:0046872]; pantothenate kinase activity [GO:0004594]	MESDSEMVPF	B	663250	767020	545280	658517	735170	510970	590280	612140	0.929574	0.351103
At1g63940	monodehydroascorbate reductase 6;(source:Araport11)	response to cadmium ion [GO:0046686]; response to cold [GO:0009409]	chloroplast [GO:0009507]; chloroplast stroma [GO:0009570]; mitochondrion [GO:0005739]; nucleus [GO:0005634]; stromule [GO:0010319]	ATP binding [GO:0005524]; flavin adenine dinucleotide binding [GO:0050660]; monodehydroascorbate reductase (NADH) activity [GO:0016656]	MQCAGNRRTA	B	10586000	12757000	8630800	1.06579e+07	10060000	8866600	10694000	9.87353e+06	0.926402	0.346828
At5g51070	ATP-dependent Clp protease regulatory subunit The mRNA is cell-to-cell mobile.	protein-containing complex assembly [GO:0065003]	chloroplast [GO:0009507]; chloroplast envelope [GO:0009941]; chloroplast stroma [GO:0009570]; plastid [GO:0009536]	ATPase activity [GO:0016887]; ATP binding [GO:0005524]	MEVLSTSSPL	B	790090	825320	788580	801330	747700	669420	808030	741717	0.925607	0.18274
[truncated: 329 more rows]
