# Supplementary material for: Cotranslational N-degron masking by acetylation promotes proteome stability in plants
Source: Nat Commun. 2022 Feb 10;13:810. doi: 10.1038/s41467-022-28414-5 (PMC8831508; doi:10.1038/s41467-022-28414-5)
Supplement: Supplementary file 5 — Supplementary Data 2 [file 41467_2022_28414_MOESM5_ESM.xlsx]

## Sheet: Supplementary Data 2
TAIR ID	N-Terminus	Nat Substrate	LFQ.intensity WT	LFQ.intensity WT	LFQ.intensity WT	LFQ mean WT	LFQ.intensity amiNAA10	LFQ.intensity amiNAA10	LFQ.intensity amiNAA10	LFQ mean amiNAA10	Ratio LFQ amiNAA10/WT	p-value	Test for NatA	Test for NatB	Test for NatC/E/F	Test for X
At2g22990	MANIIFLDQP	A					785450	478900	583600	615983			1	0	0	0
At1g64710	METQGKVITC	B					1075100	1431400	1495400	1.33397e+06			0	1	0	0
At3g26720	MAVKCFSLYL	A					283730	281780	296560	287357			1	0	0	0
At3g25230	MDANFEMPPV	B					507900	345900	579930	477910			0	1	0	0
At5g38830	MEAEKMELKL	B					803150	664690	1128300	865380			0	1	0	0
At1g13470	MYVTRRLSEY	C/E/F					1591100	1516000	460840	1.18931e+06			0	0	1	0
At1g08450	MGLPQNKLSF	A					789270	547450	644060	660260			1	0	0	0
At1g76140	MLTAFASHAR	C/E/F					321270	281480	341450	314733			0	0	1	0
At1g70570	MKALLNPESS	C/E/F					198070	106880	197200	167383			0	0	1	0
At3g02760	MAAERSSITL	A					487140	638230	608800	578057			1	0	0	0
At3g57520	MTITSNISVQ	A					334530	308910	379520	340987			1	0	0	0
At3g12050	MAKFGEGDKR	A					369230	313690	351850	344923			1	0	0	0
At4g36760	MSEILSSLRS	A					561790	493790	646940	567507			1	0	0	0
At4g38225	MLSSSGSSLL	C/E/F					391110	331530	399130	373923			0	0	1	0
At5g41970	MMFSVTKGLI	A					294110	238240	255810	262720			1	0	0	0
At5g58060	MKITALLVLK	C/E/F					726820	833580	717950	759450			0	0	1	0
At5g10840	MAMEFLRSSR	A					904190	854480	413760	724143			1	0	0	0
At2g43570	MAKPTSRNDR	A					5476500	3799200	6069300	5115000			1	0	0	0
At2g30140	MDPNESPPNQ	B					748990	450620	443310	547640			0	1	0	0
At4g00620	MASMMFTDCS	A					462780	519690	531590	504687			1	0	0	0
At2g29720	MSLVRPIYPF	A					1189500	1479300	1623200	1.43067e+06			1	0	0	0
At1g06290	MSDNRALRRA	A					429330	451380	418170	432960			1	0	0	0
At1g60950	MASTALSSA	A					1691700	4558900	1558500	2.60303e+06			1	0	0	0
At5g52640	MADAETFAFQ	A					686100	1157000	645100	829400			1	0	0	0
At1g75040	MANISSIHIL	A					7735200	9649000	13980000	1.04547e+07			1	0	0	0
At3g44300	MSTSENTPFN	A					2897500	1336500	2278700	2170900			1	0	0	0
At2g14610	MNFTGYSRFL	B					4720400	3662000	6321500	4901300			0	1	0	0
At2g21160	MMNLRVLFLA	A					1154600	629490	275060	686383			1	0	0	0
At3g47340	MCGILAVLGC	A					1495600	695060	1037500	1.07605e+06			1	0	0	0
At1g09830	MSSLCASNCY	A					423410	362240	387180	390943			1	0	0	0
At5g14800	MEILPIPAES	B					539540	891290	459240	630023			0	1	0	0
AtCg01090	MLPMITGFMN	C/E/F					195590	307490	150020	217700			0	0	1	0
At5g20230	MAGVFKTVTF	A					1044400	1141300	1146700	1110800			1	0	0	0
At3g08530	MAAANAPITM	A					1819000	1839300	1621100	1759800			1	0	0	0
At4g15560	MASSAFAFPS	A					263210	285520	438090	328940			1	0	0	0
At3g20410	MGNCFAKNHG	A					292250	196530	149090	212623			1	0	0	0
AT4G19006	MAAKKVFGSA	A					251790	420560	199830	290727			1	0	0	0
At1g23900	MNPFSSGTRL	B					195290	236020	189360	206890			0	1	0	0
At4g20960	MQISCLPISI	B					152230	141110	350050	214463			0	1	0	0
At1g53210	MRFRSLISLL	X					745750	715560	271480	577597			0	0	0	1
At3g54960	MASSSTSISL	A					509280	536440	290400	445373			1	0	0	0
At2g31865	MELRADLRSI	B					1031500	1360900	1282400	1.22493e+06			0	1	0	0
At4g16260	MTTLFLLIAL	A					2030200	710640	1264300	1.33505e+06			1	0	0	0
At4g21150	MMAGGNVRFL	A					2038200	1522900	607420	1.38951e+06			1	0	0	0
At3g14930	MSLSSPTSAC	A					1033400	640520	506980	726967			1	0	0	0
At5g12470	MAIASCFFCV	A					179820	187250	152370	173147			1	0	0	0
At3g51840	MAVLSSADRA	A					888490	763690	894680	848953			1	0	0	0
At1g20630	MDPYRVRPSS	B					492180	447080	449420	462893			0	1	0	0
At1g50940	MTRTVLLRAL	A					480710	540480	621020	547403			1	0	0	0
At5g49460	MATGQLFSRT	A					233580	403790	199550	278973			1	0	0	0
At5g08530	MAPVRGILGL	A					871680	660690	489560	673977			1	0	0	0
At5g13520	MAPIDPHSFT	A					360470	354980	436810	384087			1	0	0	0
At5g10760	MSIMRNFLSM	A					1838800	1527100	1519300	1628400			1	0	0	0
At3g15000	MATHTISRSI	A					223200	178870	200850	200973			1	0	0	0
At1g59610	MEAIDELSQL	B					321370	257460	229090	269307			0	1	0	0
At1g14880	MEAQLHAKPH	B					3292000	3640100	885370	2.60582e+06			0	1	0	0
At1g22740	MSTRRRTLLK	A					947250	976390	918800	947480			1	0	0	0
At3g44100	MAISQAQPLL	A					850810	823940	1376000	1.01692e+06			1	0	0	0
At3g58750	MEISQRVKAR	B					272010	388030	378250	346097			0	1	0	0
At3g60340	MDFLKATIIV	B					376770	313290	338350	342803			0	1	0	0
At4g04910	MAGRYGSQVM	A					622570	408050	324600	451740			1	0	0	0
At1g33030	MEEQNLSSYA	B					291680	326610	393750	337347			0	1	0	0
At1g70770	MDPIESVEYN	B					2559900	3357400	1586900	2501400			0	1	0	0
At3g07720	MAATPMEGKW	A					526050	327320	483760	445710			1	0	0	0
At1g30630	MASMAGPDHL	A					990410	1036300	720040	915583			1	0	0	0
At1g52400	MVRFEKVHLV	A					1198300	628320	602430	809683			1	0	0	0
At2g31390	MASNGDKGLI	A					769000	589400	701600	686667			1	0	0	0
At2g24820	MAVPFLSSSL	A					294000	199230	184880	226037			1	0	0	0
At3g46440	MASSDKQTSP	A					353150	347100	302040	334097			1	0	0	0
At3g48170	MAITVPRRQL	A					832600	419820	423270	558563			1	0	0	0
At3g48090	MAFEALTGIN	A					1125800	930710	889920	982143			1	0	0	0
At4g13780	MEDDGKSSPK	B					443040	325250	297950	355413			0	1	0	0
At5g56680	MADEIVPPAT	A					270620	249390	252080	257363			1	0	0	0
At1g50370	MDLDQWISKV	B					441440	475140	481000	465860			0	1	0	0
At1g50380	MAESRSPPVA	A					204150	189770	197610	197177			1	0	0	0
At4g01870	METPKGTIIF	B					1492900	754570	1095300	1.11426e+06			0	1	0	0
At3g11820	MNDLFSSSFS	B					430190	450230	308880	396433			0	1	0	0
At2g18660	MIKMAVKFVV	C/E/F					1069200	1032500	1349100	1.15027e+06			0	0	1	0
At2g41250	MALRIRKATT	A					472550	430340	572570	491820			1	0	0	0
At1g03230	MASSRIIIFS	A					594170	325630	425980	448593			1	0	0	0
At2g29420	MAERSNSEEV	A					299170	289390	244520	277693			1	0	0	0
At3g57260	MSESRSLASP	A	292230	170360	160630	207740	9306600	3888200	10711000	7968600	38.3585	0.032163	1	0	0	0		0.032163
At4g24190	MRKRTLVSVL	X	874360	4819900	2135800	2610020	15871000	44630000	43745000	3.47487e+07	13.3136	0.0322745	0	0	0	1		0.0322745
At3g49120	MHFSSSSTSS	X	439970	640950	352580	477833	6132500	4298900	7485500	5972300	12.4987	0.0160241	0	0	0	1		0.0160241
At1g02930	MAGIKVFGHP	A	2218600	820110	735200	1257970	11480000	9837100	11224000	1.0847e+07	8.62265	0.00112377	1	0	0	0		0.00112377
At2g47130	MSGLRLDGKI	A	610290	658900	463480	577557	3301300	6303200	5054300	4.88627e+06	8.46024	0.0189737	1	0	0	0		0.0189737
At1g02920	MAGIKVFGHP	A	5710700	4402600	2040000	4051100	31114000	24833000	37751000	3.12327e+07	7.70968	0.0131643	1	0	0	0		0.0131643
At5g17380	MADKSETTPP	A	755960	587120	767390	703490	4645800	4778200	5220500	4881500	6.93898	0.000756828	1	0	0	0		0.000756828
At5g37600	MSLVSDLINL	A	1794000	1322900	1117300	1411400	7664600	9582700	10369000	9.20543e+06	6.5222	0.00808704	1	0	0	0		0.00808704
At4g34180	MTRSVSFPLF	A	276340	251290	339790	289140	2025600	1085300	1969100	1.69333e+06	5.85645	0.0196874	1	0	0	0		0.0196874
At4g15530	MLYIRKKMTS	C/E/F	854200	924200	787170	855190	5796900	3974100	4948900	4.90663e+06	5.73748	0.00894143	0	0	1	0		0.00894143
At1g21750	MAMRGFTLFS	A	1118900	1425500	1088400	1.21093e+06	6614200	6233600	7132900	6.66023e+06	5.50008	0.00214008	1	0	0	0		0.00214008
At3g16530	MQIHKLCFLV	B	1442500	1378100	944630	1.25508e+06	5703200	5949900	8681000	6.77803e+06	5.40049	0.0190608	0	1	0	0		0.0190608
At4g02520	MAGIKVFGHP	A	24506000	20792000	16420000	2.05727e+07	102970000	99743000	125450000	1.09388e+08	5.31714	0.00635373	1	0	0	0
At2g26560	MQMDSPKSPL	B	530960	424830	428070	461287	1574700	3526200	1890000	2330300	5.05174	0.0483793	0	1	0	0
At5g49360	MSCYNKALLI	A	546080	441400	797790	595090	2481600	2530500	3908100	2973400	4.99656	0.0115985	1	0	0	0
At4g16660	MGKIFSWLVV	A	403450	950290	480310	611350	2426500	4885000	1793200	3034900	4.96426	0.0452114	1	0	0	0
At5g28540	MARSFGANST	A	4036800	6149400	4242500	4.80957e+06	17508000	22444000	23548000	2.11667e+07	4.40095	0.00521988	1	0	0	0
At1g12780	MGSSVEQNIL	A	654170		378780	516475	2056600	2195200	2285900	2.17923e+06	4.21944	0.0481696	1	0	0	0
At5g57655	MKKVEFFMLL	X	848190	855250	586920	763453	4086500	2366800	3173200	3.20883e+06	4.20305	0.0199323	0	0	0	1
At3g17810	MASMSFALNR	A	580980		649000	614990	2616400	2057700	2902400	2525500	4.10657	0.0161642	1	0	0	0
At1g80460	MAKENGFIGS	A	1226900	1295800	993040	1.17191e+06	4172300	4665600	5444600	4.76083e+06	4.06244	0.00762629	1	0	0	0
At2g47470	MAKSQIWFGF	A		1121000	1049000	1085000	4198300	4151800	4664100	4.33807e+06	3.99822	0.0279137	1	0	0	0
At5g14780	MAMRQAAKAT	A	5504000	6345600	5778000	5.87587e+06	19398000	24254000	20465000	2.13723e+07	3.63731	0.00310802	1	0	0	0
At3g55410	MVWFRAGSSV	A	992120	1304300	1491600	1.26267e+06	5328200	4158600	4220200	4569000	3.61851	0.0117572	1	0	0	0
At4g23850	MSQQKKYIFQ	A	1547000	1298600	1029600	1.29173e+06	4445500	5094600	3924000	4.48803e+06	3.47443	0.00434313	1	0	0	0
At3g04720	MKIRLSITII	C/E/F		1274200	753310	1013755	3751400	3492000	3194300	3.47923e+06	3.43203	0.0152377	0	0	1	0
At5g56030	MADAETFAFQ	A	1155500	10724000	5945100	5.94153e+06	17792000	27272000	15828000	2.02973e+07	3.41618	0.0117117	1	0	0	0
At5g02490	MAGKGEGPAI	A	980570	807140	610080	799263	2236500	3164500	2670000	2.69033e+06	3.36602	0.0144773	1	0	0	0
At5g54500	MATKVYIVYY	A	1146200	1342600	1077500	1.18877e+06	3447700	3822500	3954100	3.74143e+06	3.14732	0.00220183	1	0	0	0
At5g07440	MNALAATNRN	B	762150	614170	671050	682457	2867500	2153700	1367400	2.12953e+06	3.12039	0.0357721	0	1	0	0
AT1G11910	MKIYSRTVAV	A	1560100	1526500	1600600	1562400	5396800	3605400	5546300	4849500	3.10388	0.0161188	1	0	0	0
At1g33590	MNSSFTLFIF	B	1555100	1415900	1812900	1.59463e+06	5596400	4236000	4568700	4.80037e+06	3.01033	0.00829769	0	1	0	0
At2g36580	MHSSHLLLEE	x	1664400	1825900	1704900	1.73173e+06	5450100	5085300	4958700	5164700	2.98239	0.00131457	0	0	0	1
At2g26740	MEHRKVRGNG	B	1007500	929240	876960	937900	2996900	2598000	2741900	2.77893e+06	2.96293	0.00128001	0	1	0	0
At3g15730	MAQHLLHGTL	A	2099200	3343900	2903100	2.78207e+06	8659700	9955600	6058800	8224700	2.95633	0.0207116	1	0	0	0
At3g57090	MDAKIGQFFD	B	480430	363820		422125	1141400	1192400	1371000	1.23493e+06	2.92552	0.0356674	0	1	0	0
At1g03400	MESTDRSSQA	B	692080	635680	701620	676460	1493000	1904700	2312000	1.90323e+06	2.81352	0.0173429	0	1	0	0
At3g60190	MTTMESLIGL	A	253350	259750		256550	783930	936320	425790	715347	2.78833	0.0383096	1	0	0	0
At3g14990	MASFTKTVLI	A	5050400	4160400	3978900	4.39657e+06	11636000	11293000	13778000	1.22357e+07	2.783	0.00782936	1	0	0	0
At3g52990	MSVARFDFSW	A	1053500	852580	864710	923597	2606000	2301100	2687600	2.53157e+06	2.74099	0.00239008	1	0	0	0
At3g11710	MEGAADQTTK	B	866540	784050	821060	823883	1844400	2208700	2549200	2.20077e+06	2.67121	0.0120709	0	1	0	0
At1g54100	MGSANNEYEF	A	6731600	4240600	5342300	5.43817e+06	13798000	15259000	13994000	1.43503e+07	2.63882	0.0080989	1	0	0	0
At2g16950	MAATAVVWQP	A	967110	1116500	939580	1007730	1877500	3048700	3011900	2.64603e+06	2.62574	0.0232523	1	0	0	0
At1g09430	MARKKIREYD	A	2081900	1804300	1643900	1.84337e+06	4060200	4318300	5783600	4720700	2.56091	0.0237055	1	0	0	0
At1g78860	MKFSITLALC	C/E/F	2926600	3491700	4109900	3509400	8706900	8530800	9517200	8918300	2.54126	0.000780602	0	0	1	0
At2g05710	MYLTASSSAS	C/E/F	993690	1468000	1345200	1.26896e+06	3032600	2456600	4100500	3.19657e+06	2.51904	0.0320499	0	0	1	0
At2g20580	MAPTQDPNSV	A	1029300	1091600	1624500	1.24847e+06	3197000	2938000	3179800	3.10493e+06	2.487	0.00447686	1	0	0	0
At1g17290	MASVNSRSGF	A	6653000	8046800	6358400	7019400	18444000	14857000	18119000	17140000	2.4418	0.0128605	1	0	0	0
At5g63680	MSNIDIEGIL	A	1058400	823380	848620	910133	2040100	2039600	2537100	2205600	2.42338	0.0123936	1	0	0	0
At3g54640	MAIAFKSGVF	A	13493000	8593600	11395000	1.11605e+07	20722000	27576000	31647000	2.66483e+07	2.38773	0.0323825	1	0	0	0
At2g38860	MASAVQKSAL	A	431580	442310	518580	464157	1100200	903520	1277800	1093840	2.35662	0.00953101	1	0	0	0
At1g53750	MVRDIEDEIR	A	1299200	1667100	2504600	1.82363e+06	3399800	4096600	5183400	4226600	2.31768	0.0024101	1	0	0	0
At4g31480	MDKSSTMLVH	B		505590	587260	546425	1185000	1238200	1376000	1266400	2.31761	0.0117387	0	1	0	0
At2g42790	MEISERVRAR	B	439400	595830	485010	506747	831060	1461600	1166800	1.15315e+06	2.2756	0.0213409	0	1	0	0
At4g33090	MDQFKGEPRL	B	2074100	2260000	1734300	2022800	5077800	4144000	4508500	4.57677e+06	2.26259	0.00870544	0	1	0	0
At2g04400	MEGLVPVQRL	B	2270200	2092900	2565000	2.30937e+06	4771500	5031900	5813200	5.20553e+06	2.2541	0.00277526	0	1	0	0
At3g22200	MVVINSLRRL	A	3469600	2968500	3169400	3202500	7457600	7253800	6768500	7.15997e+06	2.23574	0.00125542	1	0	0	0
At3g24503	MENGKCNGAT	B	3707700	3332500	3723000	3.58773e+06	7532100	7931600	8525800	7996500	2.22884	0.00226947	0	1	0	0
At1g53280	MASSSLCHRY	A	1841200	1180600	1250300	1.42403e+06	2830600	3264700	3412600	3169300	2.22558	0.0219895	1	0	0	0
At5g36880	MKIGSPSSPI	C/E/F	2213700	2054700	1891800	2053400	4169700	4637300	4825300	4544100	2.21296	0.00646047	0	0	1	0
At3g17240	MAMASLARRK	A	1303400	838260	871900	1004520	2384100	2531900	1681700	2.19923e+06	2.18934	0.0223492	1	0	0	0
At2g47730	MGAIQARLPL	A	13339000	10293000	11768000	11800000	23573000	30006000	23214000	2.55977e+07	2.16929	0.0217853	1	0	0	0
At1g17890	MADNTGSEMK	A	519070	355200	373280	415850	708380	924100	1025000	885827	2.13016	0.0403929	1	0	0	0
At5g03630	MAEEKSFKYV	A	2628500	2355200	2111200	2.36497e+06	5337600	4782800	4939600	5020000	2.12265	0.000998358	1	0	0	0
At1g24510	MALAFDEFGR	A	2127600	2387700	2161500	2225600	4263800	4610900	5266200	4.71363e+06	2.11792	0.00755508	1	0	0	0
At5g09590	MATAALLRSI	A	571550	632740	674890	626393	1186700	1229700	1478000	1.29813e+06	2.07239	0.00474299	1	0	0	0
At5g08300	MSRQVARLIG	A	988060	1198700	865810	1.01752e+06	2113800	1826200	2379100	2.10637e+06	2.07009	0.025608	1	0	0	0
At3g17020	MAESGGRRIG	A	2121300	2156600	2068900	2115600	3466100	4971400	4677200	4.37157e+06	2.06635	0.0195329	1	0	0	0
At2g33150	MEKAIERQRV	B	3231800	3287200	3237600	3252200	5481800	6790200	7850800	6707600	2.06248	0.0184402	0	1	0	0
At4g17830	MASSSKALIE	A	822550	918860	817970	853127	2006100	1320900	1862500	1.72983e+06	2.02764	0.0339013	1	0	0	0
At4g31180	MSSESEIPPL	A	1254800	1168800	982160	1.13525e+06	2106400	2262300	2455500	2.27473e+06	2.00372	0.0121507	1	0	0	0
At5g13420	MATISNLANL	A	753310	735600	561070	683327	1499300	1055100	1526100	1.36017e+06	1.99051	0.0351245	1	0	0	0
At3g53990	MPKDRNIGIA	X	1369500	1761600	1320600	1483900	2462300	2753400	3549400	2921700	1.96893	0.0341834	0	0	0	1
At3g20050	MSISAQNPDI	A	4644500	3828200	3818200	4.09697e+06	6935100	8247000	8765900	7.98267e+06	1.94843	0.0205026	1	0	0	0
At1g20200	MTQDVEMKDN	A	1232200	1585900	1410800	1.40963e+06	2984900	2610800	2626600	2.74077e+06	1.94431	0.0128789	1	0	0	0
At1g55450	MAALSDKLAD	A	1088800	917460	888360	964873	1645000	2060700	1907300	1871000	1.93911	0.0183624	1	0	0	0
At3g06860	MDSRTKGKTV	B	1378200	892390	929610	1.06673e+06	2054500	1962500	2161600	2.05953e+06	1.93069	0.0132644	0	1	0	0
At4g01370	MSAESCFGSS	A	883550	821520	884600	863223	1690600	1623100	1680600	1.66477e+06	1.92855	7.91887e-06	1	0	0	0
At1g66200MSLLADLVNL	MSLLADLVNL	A	7725000	7118600	9047200	7963600	13464000	16819000	15527000	15270000	1.91747	0.0132983	1	0	0	0
At4g24820	MDGGAEGSQQ	B	4183300	4463500	2869800	3.83887e+06	6959200	8749800	6336000	7.34833e+06	1.91419	0.00756168	0	1	0	0
At5g54810	MAASGTSATF	A	3513600	3602200	2628000	3.24793e+06	5538300	6583600	6507400	6.20977e+06	1.91191	0.015584	1	0	0	0
At5g63400	MATGGAAADL	A	142330		135580	138955	267380	227020	296650	263683	1.89762	0.0398627	1	0	0	0
At1g21130	MGYLLEETLS	A	1245500	813760	1128600	1062620	1946400	2026300	2067500	2013400	1.89475	0.0116641	1	0	0	0
At1g13320	MSMVDEPLYP	A	693560	543150	541380	592697	1062500	1156100	1145500	1.12137e+06	1.89197	0.0110453	1	0	0	0
At1g51980	MYRTAASRAR	C/E/F	4738300	2708300	4546600	3.99773e+06	7748500	8299800	6635500	7.56127e+06	1.89139	0.0383553	0	0	1	0
At5g15650	MVEPANTVGL	A	19353000	16092000	14453000	1.66327e+07	28877000	29605000	34786000	3.10893e+07	1.86917	0.0222474	1	0	0	0
At5g26360	MHAPVLVLSD	C/E/F	4440600	3639200	3378100	3819300	6250700	7089000	7991600	7.11043e+06	1.86171	0.0279847	0	0	1	0
At3g63460	MACIKGVGRS	A	4394100	3984100	3374800	3.91767e+06	6985400	6138300	8738100	7.28727e+06	1.8601	0.0392914	1	0	0	0
At3g52880	MAEKSFKYII	A	14188000	13915000	10178000	1.27603e+07	26771000	20271000	23966000	2.36693e+07	1.85491	0.0208954	1	0	0	0
At4g02340	MEKIEHTTIS	B	506560	547800	474050	509470	988500	1150800	679690	939663	1.84439	0.0336323	0	1	0	0
At1g56070	MVKFTADELR	A	29950000	32956000	36091000	32999000	69218000	58189000	54322000	6.05763e+07	1.8357	0.0233987	1	0	0	0
At2g21250	MEITLNSGFK	A	422170	499320	374970	432153	887680	687610	792190	789160	1.82611	0.0264265	1	0	0	0
At4g26970	MYRRATSGVR	C/E/F	2701500	2968500	2596400	2.75547e+06	5175900	4443000	5458000	5.02563e+06	1.82388	0.0157869	0	0	1	0
At3g25800	MSMIDEPLYP	A	4912800	4790400	4812600	4838600	6465200	9686600	10288000	8.81327e+06	1.82145	0.0415042	1	0	0	0
At3g23600	MSGPQCCENP	A	495120	444260	438220	459200	911500	857120	735100	834573	1.81745	0.00538126	1	0	0	0
At1g50480	MSSSTRKLEV	A	3288100	3235600	3644900	3.38953e+06	5738200	6498700	6160500	6.13247e+06	1.80924	0.00445876	1	0	0	0
At3g48990	MDSDTLSGLL	B	4919500	3219800	2130900	3423400	7145600	5333200	6094900	6.19123e+06	1.8085	0.021889	0	1	0	0
At1g15950	MPVDVASPAG	X	821300	846770	745110	804393	1271800	1533500	1556100	1453800	1.80732	0.0127476	0	0	0	1
At3g05530	MATPMVEDTS	A	2627700	1667200	2195600	2163500	3529900	3708300	4469000	3902400	1.80374	0.0272773	1	0	0	0
At2g44350	MVFFRSVSAF	A	3706000	3102100	3616000	3474700	6188900	5367200	7215200	6257100	1.80076	0.0106756	1	0	0	0
At4g24830	MAEISATSFP	A	1417800	1694200	1556000	1556000	2969100	2378600	3020200	2789300	1.79261	0.0232412	1	0	0	0
At4g36210	MVEQEMALAK	A	417650	308470	472700	399607	648090	800290	698920	715767	1.79118	0.0346326	1	0	0	0
At2g17420	MCWISMSQSR	A	800890	783840	750730	778487	1674100	1112500	1365000	1.38387e+06	1.77764	0.0306691	1	0	0	0
At1g45000	MSDGDDAARR	A	748990	899180	1299600	982590	1534500	1431500	2258500	1741500	1.77236	0.0128087	1	0	0	0
At5g49030	MSSFFKSFAG	A	361420	408510	452690	407540	771660	661870	705260	712930	1.74935	0.0141139	1	0	0	0
At4g34200	MSATAAASSS	A	10039000	9371500	8403200	9.27123e+06	13150000	17252000	18219000	16207000	1.7481	0.0367645	1	0	0	0
At2g45790	MAAKIPGVIA	A	2492400	2296500	1610400	2133100	3527000	4136300	3492900	3.71873e+06	1.74335	0.0144726	1	0	0	0
At2g36460	MSSFTSKFAD	A	2751000	2703800	2082000	2.51227e+06	4287700	3866200	4969700	4.37453e+06	1.74127	0.0354278	1	0	0	0
At1g79600	MSLVVGQSLG	A	2195400	1551600	1223400	1656800	2944600	2730700	2950000	2875100	1.73533	0.0249477	1	0	0	0
At1g09620	MASESKSYAR	A	2643500	2786300	2066100	2.49863e+06	4711100	3709100	4545200	4321800	1.72967	0.0297297	1	0	0	0
At5g13200	MTGSQEDQPK	A	346690	333740	322460	334297	707090	424070	591550	574237	1.71775	0.0470487	1	0	0	0
At1g12050	MALLKSFIDV	A	530610	552910	574980	552833	957500	845200	1042800	948500	1.71571	0.00874393	1	0	0	0
At3g18190	MAAVAAPMAS	A	1740200	1819300	1585400	1.71497e+06	3059600	3105700	2648100	2937800	1.71304	0.00215985	1	0	0	0
At4g35830	MASENPFRSI	A	6070100	6055800	5120900	5.74893e+06	9976100	9757700	9675100	9.80297e+06	1.70518	0.00199627	1	0	0	0
At5g41670	MESVALSRIG	B	9936800	10353000	8606500	9632100	14131000	16389000	18131000	16217000	1.68364	0.0259933	0	1	0	0
At5g16050	MSSDSSREEN	A	4018800	3962100	3622900	3.86793e+06	6708600	5562800	7242700	6504700	1.6817	0.0228197	1	0	0	0
At5g12040	MKSAISSSLF	C/E/F	1127100	1011000	823960	987353	1732100	1937900	1282700	1650900	1.67205	0.020395	0	0	1	0
At1g67280	MVRIIPMAAS	A	2135900	2474000	1952300	2187400	3568500	3232700	4118100	3.63977e+06	1.66397	0.0350661	1	0	0	0
At5g19990	MAAVGVDSRR	A	572460	756490	766030	698327	1309900	1011900	1161000	1.16093e+06	1.66245	0.0419671	1	0	0	0
At1g20510	MASVNSRSGF	A		378040	498980	438510	954910	557820	663270	725333	1.65409	0.0143206	1	0	0	0
At4g38630	MVLEATMICI	A	1054600	1055700	1179200	1096500	1659800	2046400	1725200	1.81047e+06	1.65113	0.0180401	1	0	0	0
At5g41210	MMKLKVYADR	A	892250	661830	863250	805777	1275500	1160300	1540600	1.32547e+06	1.64496	0.0130253	1	0	0	0
At1g66970	MNSRPSNPTK	B	3518600	2425700	1484000	2476100	4622900	3932800	3556400	4.03737e+06	1.63053	0.0154265	0	1	0	0
At1g59900	MALSRLSSRS	A	1835900	1833700	1391400	1687000	2508800	2723400	3016400	2.74953e+06	1.62984	0.0331488	1	0	0	0
At5g10540	MASEDTLSSN	A	2507000	2332200	1946600	2.26193e+06	4268600	2950700	3790900	3.67007e+06	1.62254	0.0353216	1	0	0	0
At5g43830	MLAVFEKTVA	C/E/F	1253200	1019100	978850	1.08372e+06	1957300	1604300	1699500	1753700	1.61823	0.0020149	0	0	1	0
At5g05010	MVVLAAAIVV	A	1169300	1301900	910500	1.12723e+06	1885500	1965400	1614700	1.82187e+06	1.61623	0.000263329	1	0	0	0
At2g41530	MASGLSEIGS	A	3224200	3287500	2431000	2980900	5311100	4112600	5022300	4.81533e+06	1.6154	0.0365539	1	0	0	0
At3g08590	MGSSGDVNWK	A	1386700	1973900	1599000	1653200	2609400	2319600	3017500	2.64883e+06	1.60225	0.0472302	1	0	0	0
At5g11670	MGSTPTDLPG	A	6449600	7354200	7006200	6.93667e+06	11527000	9957600	11581000	1.10219e+07	1.58893	0.0162489	1	0	0	0
At1g79920	MSVVGFDFGN	A		489620	401360	445490	800960	719960	597160	706027	1.58483	0.0257437	1	0	0	0
At2g47510	MSIYVASRRL	A	2449200	2426600	1924200	2.26667e+06	2923700	4056500	3790900	3.59037e+06	1.58399	0.0456643	1	0	0	0
At4g33680	MSSTHQLVSS	A	3105000	3268400	2266600	2880000	5062900	3900400	4715000	4.55943e+06	1.58314	0.0452114	1	0	0	0
At1g76030	MGTNDLDIEE	A	12158000	13184000	11639000	12327000	22203000	19162000	16999000	1.94547e+07	1.57822	0.019988	1	0	0	0
At5g19550	MDSVFSNVAR	B	26858000	24529000	19623000	23670000	31339000	42715000	37280000	3.71113e+07	1.56786	0.0477756	0	1	0	0
At5g66760	MWRCVSRGFR	X	1046900	1136800	877840	1.02051e+06	1602400	1866300	1302500	1590400	1.55843	0.0115863	0	0	0	1
At2g36530	MATITVVKAR	A	31662000	31224000	27605000	3.01637e+07	51585000	41466000	47971000	4.70073e+07	1.55841	0.0181879	1	0	0	0
At3g06580	MAKPEEVSVP	A	552450	461340	523810	512533	851150	635120	908360	798210	1.55738	0.0214735	1	0	0	0
At1g12410	MAVSFNTTLH	A	2746700	2091900	3885800	2.90813e+06	4219700	4215400	5117700	4517600	1.55344	0.0131481	1	0	0	0
At5g50850	MLGILRQRAI	C/E/F	4582100	4947800	3817500	4.44913e+06	6086000	7601500	6890600	6.85937e+06	1.54173	0.0179248	0	0	1	0
At3g59760	MVAMIMASRF	A	764240	710620	605310	693390	1114500	1229200	859780	1.06783e+06	1.54001	0.0199857	1	0	0	0
At1g78300	MASGREEFVY	A	2535600	2980800	2599500	2705300	4013100	3867200	4561600	4147300	1.53303	0.0217555	1	0	0	0
At1g64520	MDPQLTEVSQ	B	3197300	3054400	2428100	2.89327e+06	4571200	4644600	4009100	4408300	1.52364	0.00108275	0	1	0	0
At1g79550	MATKRSVGTL	A	51385000	47258000	36194000	4.49457e+07	58901000	77782000	68572000	6.84183e+07	1.52225	0.04955	1	0	0	0
At3g13860	MYRVLSKLSS	C/E/F	699680	694830	670520	688343	1219000	976460	944240	1.04657e+06	1.52041	0.0235287	0	0	1	0
At3g09810	MTMTAFLARR	A	3003000	2452400	2677800	2.71107e+06	3713400	4166200	4432300	4.10397e+06	1.51378	0.0275834	1	0	0	0
At5g09900	MGDSGKLEAT	A	2240300	2125800	1976500	2114200	3285600	3042000	3255300	3194300	1.51088	0.00475688	1	0	0	0
At2g17130	MSRQSFSLLK	A	778440	700070	561100	679870	941580	1038100	1086000	1.02189e+06	1.50307	0.0409801	1	0	0	0
At3g22960	MSQSIQFSTP	A	2315200	2587200	2012000	2304800	3771100	3021600	3561800	3451500	1.49753	0.042428	1	0	0	0
At4g02930	MASVVLRNPS	A	2971000	2506600	2697200	2.72493e+06	3877000	3944500	4411400	4.07763e+06	1.49642	0.0146955	1	0	0	0
At1g64190	MESAALSRIG	B	1821700	1456400	1370300	1.54947e+06	2337300	2389100	2227900	2318100	1.49606	0.0133868	0	1	0	0	Total
													162	43	19	8	232
													69.8276	18.5345	8.18966	3.44828
													NatA (%)	NatB (%)	NatC/E/F (%)	no NTA (%)
