# Supplementary material for: Cotranslational N-degron masking by acetylation promotes proteome stability in plants
Source: Nat Commun. 2022 Feb 10;13:810. doi: 10.1038/s41467-022-28414-5 (PMC8831508; doi:10.1038/s41467-022-28414-5)
Supplement: Supplementary file 6 — Supplementary Data 3 [file 41467_2022_28414_MOESM6_ESM.xlsx]

## Sheet: Supplementary Data 3
Category	Term	Count	%	PValue	Genes	List Total	Fold Enrichment	Bonferroni	Benjamini	FDR
GOTERM_CC_DIRECT	GO:0005829~cytosol	141	61.3043	4.54604e-87	AT1G13320, AT3G48170, AT5G19990, AT1G64190, AT2G36530, AT5G13520, AT5G36880, AT4G33680, AT2G20580, AT4G16660, AT1G64520, AT4G02930, AT1G59610, AT2G33150, AT5G37600, AT1G02930, AT5G10540, AT4G19006, AT3G60340, AT5G12040, AT5G41970, AT3G47340, AT1G53280, AT2G29420, AT4G13780, AT1G56070, AT4G02520, AT3G49120, AT4G00620, AT5G50850, AT1G80460, AT1G33030, AT4G24190, AT3G25230, AT1G12050, AT3G26720, AT5…	227	6.76481	4.18236e-85	4.18236e-85	3.13677e-85
GOTERM_CC_DIRECT	GO:0005774~vacuolar membrane	35	15.2174	2.91134e-19	AT5G19550, AT3G49120, AT5G50850, AT4G24190, AT3G26720, AT5G09590, AT3G22200, AT1G70770, AT1G53210, AT3G14990, AT5G28540, AT5G07440, AT1G76030, AT3G13860, AT4G16260, AT3G60190, AT4G16660, AT3G54960, AT4G21150, AT1G55450, AT5G54500, AT1G30630, AT2G33150, AT5G10840, AT2G47730, AT1G51980, AT1G78300, AT5G63400, AT5G11670, AT5G57655, AT2G05710, AT1G79550, AT2G47470, AT2G21160, AT1G56070	227	7.23375	2.67843e-17	1.33922e-17	1.00441e-17
GOTERM_CC_DIRECT	GO:0009506~plasmodesma	44	19.1304	1.02777e-17	AT5G19550, AT4G02520, AT3G08530, AT3G58750, AT3G57520, AT4G24190, AT2G36530, AT1G52400, AT1G79920, AT3G63460, AT1G70770, AT1G53210, AT3G14990, AT5G28540, AT1G76030, AT1G24510, AT4G31480, AT3G11820, AT2G20580, AT5G56030, AT5G09900, AT3G60190, AT3G53990, AT4G21150, AT3G06860, AT5G41670, AT4G04910, AT1G59610, AT2G36460, AT1G11910, AT5G37600, AT1G02930, AT5G11670, AT5G05010, AT1G45000, AT1G20200, AT1…	227	4.83562	9.45549e-16	3.15183e-16	2.36387e-16
GOTERM_CC_DIRECT	GO:0005618~cell wall	34	14.7826	3.8421e-17	AT1G13320, AT5G19550, AT1G33590, AT3G49120, AT5G15650, AT5G09590, AT5G66760, AT3G57260, AT2G18660, AT5G14800, AT2G44350, AT1G79920, AT3G16530, AT5G02490, AT5G28540, AT3G44100, AT1G75040, AT1G03230, AT4G16260, AT5G56030, AT1G20630, AT5G16050, AT3G06860, AT4G02930, AT5G52640, AT2G14610, AT5G37600, AT1G02930, AT4G34180, AT5G11670, AT5G08300, AT1G78860, AT2G05710, AT1G45000	227	6.40563	3.53473e-15	8.83683e-16	6.62762e-16
GOTERM_CC_DIRECT	GO:0005737~cytoplasm	89	38.6957	1.86595e-14	AT5G19550, AT5G19990, AT1G64710, AT3G48090, AT3G52990, AT3G57520, AT5G26360, AT1G64190, AT2G36530, AT4G01370, AT4G31180, AT5G13520, AT5G13200, AT3G17020, AT1G54100, AT5G07440, AT1G50380, AT2G20580, AT5G09900, AT2G26560, AT3G05530, AT1G15950, AT3G06860, AT1G55450, AT5G41210, AT3G06580, AT3G52880, AT1G17890, AT1G59610, AT2G36460, AT2G16950, AT5G37600, AT1G02930, AT4G19006, AT1G50370, AT1G76140, AT3…	227	2.23721	1.71596e-12	3.43334e-13	2.575e-13
GOTERM_CC_DIRECT	GO:0009570~chloroplast stroma	32	13.913	4.06886e-14	AT4G02520, AT4G24830, AT3G59760, AT5G54810, AT3G22960, AT1G64190, AT1G67280, AT1G12410, AT4G15530, AT5G13420, AT5G36880, AT1G70570, AT1G09830, AT1G60950, AT4G33680, AT3G14930, AT5G16050, AT3G54640, AT5G41670, AT4G20960, AT5G49030, AT2G47730, AT2G05710, AT2G04400, AT5G12040, AT5G03630, AT3G48990, AT1G79550, AT1G53280, AT4G34200, AT4G15560, AT3G17810	227	5.42872	3.73834e-12	6.23891e-13	4.67918e-13
GOTERM_CC_DIRECT	GO:0005773~vacuole	31	13.4783	9.60271e-14	AT4G02520, AT3G49120, AT4G24190, AT3G26720, AT3G57260, AT1G52400, AT1G02920, AT1G53210, AT3G14990, AT5G28540, AT3G44100, AT1G75040, AT1G76030, AT3G60190, AT5G20230, AT1G14880, AT4G04910, AT1G59610, AT5G54500, AT1G11910, AT3G04720, AT2G22990, AT1G02930, AT1G78300, AT5G57655, AT3G60340, AT4G35830, AT3G15730, AT2G21160, AT1G22740, AT1G21750	227	5.45973	8.83515e-12	1.26207e-12	9.46553e-13
GOTERM_CC_DIRECT	GO:0009507~chloroplast	80	34.7826	2.19532e-13	AT3G48170, AT3G48090, AT1G08450, AT1G66970, AT5G14780, AT5G09590, AT1G64190, AT2G36530, AT1G52400, AT2G44350, AT3G15000, AT1G17290, AT4G15530, AT3G57090, AT5G13520, AT1G79600, AT1G53210, AT3G14990, AT5G36880, AT5G28540, AT2G24820, AT5G12470, AT1G60950, AT4G33680, AT2G26560, AT4G16660, AT4G24820, AT3G52880, AT2G33150, AT1G51980, AT5G10540, AT5G11670, AT4G34180, AT2G05710, AT1G76140, AT5G12040, AT3…	227	2.29893	2.01932e-11	2.52462e-12	1.89346e-12
GOTERM_CC_DIRECT	GO:0048046~apoplast	27	11.7391	5.22401e-13	AT4G02520, AT3G49120, AT5G50850, AT1G66970, AT4G24190, AT2G36530, AT3G57260, AT2G18660, AT5G49360, AT3G16530, AT3G17240, AT1G50480, AT1G75040, AT4G16260, AT2G14610, AT3G52880, AT3G23600, AT2G43570, AT5G10540, AT5G10760, AT5G11670, AT3G08590, AT3G48990, AT1G79550, AT4G35830, AT2G41530, AT1G56070	227	6.05476	4.80571e-11	5.3401e-12	4.00507e-12
GOTERM_CC_DIRECT	GO:0005794~Golgi apparatus	38	16.5217	9.19769e-11	AT5G19550, AT3G49120, AT3G08530, AT5G50850, AT4G24190, AT5G15650, AT5G09590, AT5G66760, AT3G22200, AT2G44350, AT3G63460, AT1G70770, AT3G17240, AT5G02490, AT5G28540, AT5G07440, AT1G76030, AT1G03230, AT5G56030, AT4G16660, AT5G16050, AT4G21150, AT1G12780, AT4G04910, AT4G23850, AT2G31390, AT5G10840, AT1G78300, AT5G63400, AT4G34180, AT5G57655, AT2G05710, AT5G58060, AT1G79550, AT2G47470, AT2G21160, AT1…	227	3.43363	8.46187e-09	8.46188e-10	6.34641e-10
GOTERM_CC_DIRECT	GO:0000502~proteasome complex	11	4.78261	2.7916e-10	AT3G05530, AT1G64520, AT5G19990, AT1G53750, AT4G19006, AT4G24820, AT1G45000, AT1G20200, AT2G20580, AT5G09900, AT4G38630	227	19.0403	2.56828e-08	2.3348e-09	1.7511e-09
GOTERM_CC_DIRECT	GO:0005886~plasma membrane	66	28.6957	4.00772e-08	AT1G13320, AT5G19550, AT5G19990, AT1G66970, AT2G36530, AT1G79920, AT3G16530, AT5G13520, AT3G17020, AT1G79600, AT3G14990, AT5G28540, AT1G03230, AT2G20580, AT4G21150, AT4G04910, AT4G24820, AT3G52880, AT2G36580, AT1G59610, AT2G36460, AT4G23850, AT3G25800, AT5G37600, AT4G33090, AT5G11670, AT4G35830, AT3G15730, AT4G36760, AT1G56070, AT4G02520, AT1G33590, AT3G08530, AT4G24190, AT5G49460, AT5G54810, AT3…	227	1.975	3.6871e-06	3.07259e-07	2.30444e-07
GOTERM_CC_DIRECT	GO:0005777~peroxisome	14	6.08696	1.48546e-07	AT3G48170, AT1G06290, AT3G06860, AT3G58750, AT5G41210, AT3G52880, AT4G02340, AT2G33150, AT1G52400, AT3G57090, AT3G51840, AT1G20510, AT2G42790, AT1G20630	227	6.86246	1.36661e-05	1.05125e-06	7.88437e-07
GOTERM_CC_DIRECT	GO:0008540~proteasome regulatory particle, base subcomplex	6	2.6087	4.36872e-07	AT3G05530, AT5G19990, AT1G53750, AT1G45000, AT2G20580, AT4G38630	227	36.9266	4.01914e-05	2.87087e-06	2.15316e-06
GOTERM_CC_DIRECT	GO:0005788~endoplasmic reticulum lumen	7	3.04348	1.46602e-06	AT1G52400, AT3G54960, AT1G08450, AT5G28540, AT4G24190, AT1G21750, AT4G16660	227	19.3865	0.000134865	8.99157e-06	6.74368e-06
GOTERM_CC_DIRECT	GO:0031595~nuclear proteasome complex	5	2.17391	2.97168e-06	AT3G05530, AT5G19990, AT1G53750, AT1G45000, AT5G09900	227	46.1582	0.000273358	1.70872e-05	1.28154e-05
GOTERM_CC_DIRECT	GO:0008541~proteasome regulatory particle, lid subcomplex	5	2.17391	1.06215e-05	AT1G64520, AT4G19006, AT4G24820, AT1G20200, AT5G09900	227	34.6187	0.000976705	5.7481e-05	4.31107e-05
GOTERM_CC_DIRECT	GO:0005739~mitochondrion	55	23.913	1.77103e-05	AT3G48170, AT5G14780, AT5G09590, AT1G50940, AT2G36530, AT2G17130, AT2G44350, AT3G15000, AT1G17290, AT3G57090, AT3G14990, AT5G08530, AT5G07440, AT5G12470, AT3G13860, AT3G09810, AT4G21150, AT4G02930, AT2G36460, AT2G33150, AT2G47510, AT1G51980, AT1G02930, AT5G08300, AT2G05710, AT5G41970, AT3G48990, AT4G35830, AT1G53280, AT3G15730, AT4G26970, AT5G50850, AT1G80460, AT4G24190, AT3G59760, AT3G22200, AT5…	227	1.78887	0.00162804	9.05196e-05	6.78897e-05
GOTERM_CC_DIRECT	GO:0005783~endoplasmic reticulum	20	8.69565	2.18436e-05	AT4G02520, AT3G54960, AT4G21150, AT3G48090, AT1G08450, AT4G24190, AT3G57260, AT1G52400, AT4G31180, AT3G63460, AT4G33090, AT4G34180, AT1G70770, AT5G57655, AT5G28540, AT2G47470, AT3G15730, AT2G21160, AT1G21750, AT4G16660	227	3.15163	0.00200761	0.000105769	7.93267e-05
GOTERM_CC_DIRECT	GO:0005759~mitochondrial matrix	8	3.47826	5.57511e-05	AT2G44350, AT3G17240, AT5G50850, AT5G08300, AT2G17420, AT5G09590, AT1G50940, AT1G59900	227	8.20591	0.00511611	0.000256455	0.000192341
GOTERM_CC_DIRECT	GO:0009505~plant-type cell wall	12	5.21739	0.000280783	AT2G43570, AT1G33590, AT4G21150, AT3G16530, AT3G49120, AT1G78860, AT3G26720, AT1G03230, AT2G47470, AT1G21750, AT5G10840, AT5G49360	227	3.89841	0.0255048	0.00112313	0.000842349
