# Supplementary material for: Cotranslational N-degron masking by acetylation promotes proteome stability in plants
Source: Nat Commun. 2022 Feb 10;13:810. doi: 10.1038/s41467-022-28414-5 (PMC8831508; doi:10.1038/s41467-022-28414-5)
Supplement: Supplementary file 7 — Supplementary Data 4 [file 41467_2022_28414_MOESM7_ESM.xlsx]

## Sheet: Supplementary Data 4
Tair_ID	Protein IDs	-Log(P-value)	fold change
AT2G43570	A0A178UMN9;D7M5X2;Q6ICZ8	3.10282	7.06776
AT5G20230	A0A178WN90;O48802;P92988;D7KUR1;Q56W52;Q6DT61;B2CXF3;B2CXF2;B2CXF1;B2CXF0;B2CXE9;B2CXE7;B2CXE6;G8JG46;G8JG43;G8JG39;G8JG33;G8JG28;G8JG20;G8JG19;D9ZRS4;D9ZRQ3;D9ZRP9;D9ZRK2;D9ZRJ7;D9ZRJ4;D9ZRG9;D9ZRG7;D9ZRF4;D9ZRE6;D9ZRD9;D9ZRD3;D9ZRD1;D9ZRB0;D9ZRA6	2.72117	5.99374
AT2G43590; AT3G47540; AT2G43580	A0A178WA64;Q9LPW0;A0A1P8APR6;D7KPE1	2.70129	3.48577
AT3G44300	Q9SUI4;A0A1P8B6D0;A0A178V7V9;D7MVJ5	0	3.09005
AT3G15356; AT1G53080	B9DFR1;A0A178W0Z4;P48347;F4I1C1;D7KLP9;Q56ZM0;A0A178W018;D7KL31;Q9S9Z8	2.26248	3.08332
AT5G37600; AT5G16570	A0A178V632;Q9T076;D7MEE7	2.51842	3.00402
AT5G06320	D7MFR7;A0A178V5S0;Q9C5D0	2.472	2.99948
AT1G75040	D7LUC9;A0A178VHG0;Q949U7	2.89117	2.85147
AT3G16530	A0A178VN59;P93028;D7LBJ8;Q0WWQ3;D7MWT8	3.4803	2.70528
AT1G02920	D7M4R7;A0A178UHF4;Q84WV1	2.98956	2.61437
AT2G30140	Q9ZVS5;A0A178WJ14	2.79122	2.60231
AT5G25250; AT5G64870	A0A178VZ49;O48844;D7LFK4	0	2.52879
AT3G14990	A0A178UM84;Q07488;D7LZZ2	0	2.5186
AT1G77510	D7M809;A0A178UF36;Q8L7N0;D7KZI4	2.80578	2.4922
AT1G08450	A0A178VAG3;Q9ZPI1;D7LAQ8;A0A178UQZ8;A0A178UPW1;D7LRT9	2.11346	2.48721
AT5G07830; AT5G61250	A0A178VDL9;O49006;Q56W36;D7L333;A0A178W7W4;Q42534;O04049;D7KLC0;O04050	2.83299	2.47552
AT1G09210	Q9SW09;A0A178UTJ5;F4JTD3;D7MFX5;B9DH50;A0A178UA34;Q9LTF2;Q0WWM0;D7MS73	3.60302	2.47422
AT5G49360	D7LZB6;A0A178UTQ9;A0A178UGA1;Q56WH1;B9DHQ0	1.93954	2.43658
AT1G02930	Q944P7;D7MBK6;D7MBK7;Q0WLI4	1.53546	2.42861
AT5G02490	D7MXM1;D7LD51;A0A178VT67;O80634	1.08894	2.41181
AT3G51890	Q8LC58;A0A178VVU2;Q9S714;D7L599	2.1532	2.40471
AT3G01290	A0A178UD49;P37107;D7LWV6	1.45294	2.37943
AT1G03230	Q9SD66;Q94CB6;A0A178V7E2;D7LNA1	2.45908	2.36009
AT5G17380	A0A1P8AYB1;A0A178VW80;O48832;D7LAB6	2.72923	2.35957
AT3G57240	Q9MBH2;D7LM63;A0A178VLQ5	4.29008	2.34159
AT4G25900	A0A178UU73;F4JL78;Q8VZR8;Q9M0H8	2.10969	2.31192
AT3G49120	A0A1B1W4S8;A0A175DN28;P56757;Q8HAW6;Q8HAW5	1.65172	2.29255
AT4G17830	A0A178UAN3;O82663;D7MLY6;D7L067;A0A178VRF6;Q9ZPX5	2.45737	2.26412
AT2G31390; AT1G06020; AT3G59480; AT1G06030	Q42546;A0A178UF94;D7MQJ8	1.93012	2.20406
AT4G34180; AT1G44542	D7KFE7;A0A178UGH7;Q9LZG0;A0A1P8BAP0	2.44712	2.19405
AT3G54960	A0A178WJ77;P51412;D7KLX1	2.35906	2.15655
AT4G16260	A0A178V6D3;Q94K73;D7LW05	1.56844	2.12448
AT3G52140	D7MC22;A0A178V4V1;P92963;D7MC23;A0A178UXW9;O23561	1.20225	2.12003
AT1G03220	Q940G5;Q8LAN4;A0A178UXN6;Q9SVZ5;Q9SZG5;D7MFV7	2.60588	2.11563
AT4G24190	A8MS48;Q8W480;Q8H0X5;A0A178U7E8;Q9C5U9;D7L0A5;D7M871	3.89537	2.10075
AT5G13420	A0A178VAM7;Q9LVW7;D7LPK0;A8MRD8;D7MY65;D7L800	2.85535	2.08908
AT1G13470	D7KKA7;Q8GYJ9;A0A178W0T5;Q9SA09;A0A1P8AVM2	0	2.08606
AT3G57560	A0A178U9P4;Q9LTB2;D7MPF5;Q0WM74	0	2.05821
AT5G57655	A0A178UMW9;Q9ZWT2;D7MMM7;D7MXR5	2.54507	2.03758
AT2G37970	F4J9K9;A0A384KUC9;A0A1I9LR13;Q9SFF5;Q0WL60	0	2.03469
AT4G02520	P10896;F4IVZ7;A0A178VUM0;A0A178VW63;D7LDR2;Q0WLM1	2.84935	2.03191
AT2G16430	B9DFQ9;A0A178UK51;Q9FGI6;Q8L7R7;D7KDT4	2.62398	2.01803
AT3G27890	A0A178UZM6;Q9SUR6;F4JP99;D7M930	1.62791	1.99399
AT3G47800	D7M874;A0A178UQT5;F4KE63	3.24542	1.97582
AT4G16660	D7KB96;A0A178WMF0;Q9S834	3.37314	1.9424
AT4G22240	A0A178WES1;P23686;D7KB92	0	1.9191
AT3G24503	D7LY42;A0A178UW55;Q9XF89;B3SIN4;B3SIN1;B3SIM9;B3SIL0;B3SIK0;B3SIJ9	2.74385	1.91505
AT1G21250; AT1G211210; AT1G21230; AT3G25490; AT1G21240;AT1G16260; AT1G19390	D7KVK2;A0A178W5Y6;Q9SY97;A0A178V669	0	1.91297
AT2G41100	Q03250;F4IHK9;A0A178VQY8;C0Z2N6;A0A178VP50;C0Z387;D7LBX2	1.65939	1.87896
AT3G14840	B9DHM7;F4IFZ9;Q8RXP0;A0A178VY37;P54887;B9DFG0;D7LDS7;D7MY37;Q9C5B6	3.74995	1.87429
AT1G33590	A0A178V5V9;Q9M2Y6;D7LSX1	2.27369	1.86677
AT5G61790	B3H6I9;D7M2J3;A0A178UYD4;Q9M0V3;D7MFF3;O49552	2.71762	1.85981
AT3G54640	A0A178WMV9;Q9SYP2;D7KJW3	2.55252	1.85879
AT3G57260	A0A1B1W4V8;A0A175DND1;P56771;A0A2C9C9M6;A0A1U9S133;A0A175DNV3;A0A175DMC5;A0A175DL07;A0A175DJL8;A0A175DIN5;A0A175DFD5;A0A175DEV6;A0A175DEH2;A0A175DCF8;A0A175DAG3;A0A175DA06;A0A175D9S8;A0A175D9H9;A0A175D9B5;A0A175D908;A0A175D310;A0A0U5J9W1;A0A0U5J881;D7KRA2;A0A2K8DP83;A0A1B2CXM3;A0A175DLD4;A0A175DHS2;A0A0U5J7L6;A0A175DLV6;A0A175D8J1;A0A175DKX0;A0A175DD24;A0A175DBZ2;A0A175DBW4;A0A175DAE4;A0A0U5J8X7;…	2.17278	1.85111
AT1G20620	A0A178UJF2;Q9FGC7;D7MKU3	0.320736	1.83852
AT3G08580; AT4G28390	D7L9M3;A0A178VBX0;Q9SS87	0.710718	1.8172
AT3G25230; AT5G48570	A0A175DNG6;P56759;A0A2C9C403;A0A1U9S1B3;A0A1J1ELN2;A0A1B2CXJ4;A0A175DV75;A0A175DTJ7;A0A175DRV1;A0A175DP51;A0A175DLE1;A0A175DIV6;A0A175DI41;A0A175DGB4;A0A175DF86;A0A175DEL9;A0A175DB29;A0A175DAL2;A0A175DA61;A0A175D961;A0A175D8P2;A0A175D879;A0A175D1R1;A0A0U5J9J7;A0A0U5J8K0;A0A0U5J7C0;A0A0U5J5B3;A0A0U5ENH5;D7KRC8	1.126	1.8106
AT1G11910; AT1G62290	A0A178UIL9;Q8LE52;Q56YI5	3.15429	1.80956
AT5G54500; AT4G27270	A0A178UV94;O23403;D7MAH0	1.7682	1.8095
AT2G37130	Q9XEX2;A0A178W6B9;D7KT32;F4ID64;A0A178WCY7;Q8L9P7;D7KT31;B4G289;A0A178WKG0;Q9SRZ4;O22711	1.20925	1.79912
AT3G53110	Q8LA63;O48588;A0A178USQ4;F4KBN2	2.65048	1.78986
AT1G56340	A0A178UQ07;A0A178URD2;Q9FIJ7;A0A1P8B9K9;D7MUT7	3.78226	1.78551
AT1G45000	A0A178WGF2;Q9FVT2;C0Z2J4;D7KC82;Q56WV5;Q56ZZ4;Q42034	1.54728	1.78274
AT4G39640	A0A178VL96;O82628	0	1.77675
AT3G19010	A0A178W5M3;A0A1P8AT97;D7KZ05;F4I893;D7KZ10	1.91906	1.77623
AT5G28540	Q9XI10;A0A178W654;D7KK38	3.10189	1.77377
AT5G07340	O23404;B9DHM5;A0A178UZQ3;D7MAG8;Q0WLY6	2.26222	1.77211
AT3G03780	A0A2C9C3X9;A0A1U9S0R6;A0A1B2CXI6;A0A1B1W4S7;A0A175DNA6;A0A175DN02;A0A175DM17;A0A175DKL5;A0A175DK41;A0A175DIP0;A0A175DHN1;A0A175DF87;A0A175DBZ4;A0A175DBE1;A0A175DAY2;A0A175DAG9;A0A175D9J9;A0A175D9H3;A0A175D929;A0A175D1L0;A0A0U5J8E2;A0A0U5J6Q6;A0A0U5J6G1;A0A0U5J4R9;A0A0U5EN38;P83755;A0A175D904;D7MWC2	0.65369	1.76906
AT3G10060	D7LAV8;A0A178VBD4;P28769	1.07305	1.76836
AT1G17290	Q93ZG7;A0A178VC43;A0A097PLX2;D7LUE8;A0A097PLX5	3.95614	1.7661
AT5G52920	Q9M1J1;D7LH61;D7LVN6	0.484106	1.75483
AT1G69840	A0A178VFQ5;Q8VYM4	1.05566	1.75309
AT2G04400	Q43307;A0A178WCW7;D7KHH3;C0Z249	4.48019	1.75162
AT2G47470	B9DFU6;A0A384KAQ5;Q9M9K1;Q8LF55	1.97285	1.73638
AT4G15530	F4JG94;A0A178V0B8;Q9SEU8	0	1.72686
AT5G66680	A0A178V2Z2;O23365;D7MAX6	1.40407	1.72345
AT5G44070; AT1G03980	O49160;A0A178VBT8;D7LVC9;D7LW45;D7L2G2	2.9912	1.70376
AT2G33380	B9DGD1;A0A384L697;Q43127;D7MHT9;C0Z2E9;Q56ZK3	0.944574	1.70261
AT5G19550; AT1G62800	A0A178V188;Q9SU40;D7M114;Q9LV68;D7MLP1;A0A1P8BGY1;A0A178UMB3;F4K1P9	3.83628	1.69947
AT1G30630; AT2G34840	D7LN67;D7MMV3;A0A178UP81;Q9ASR0;Q56YW9;A0A178ULE0	2.87905	1.68604
AT1G02840; AT4G02430	D7L4G3;D7MKG5	0	1.68101
AT1G08830	A0A178W1J2;F4HS63;A0A178W0T4;Q944I4;A0A1P8AMB3;A0A1P8AMB5;C0Z2X8;D7KX64	2.76543	1.67961
AT2G27030; AT5G21274; AT3G43810; AT3G56800; AT2G41110	B2BDD7;Q9SU72;B2BDD6;B2BDD9;B2BDD1;B2BDC6;B2BDE2;B2BDD3;B2BDC9;B2BDC7;B2BDC5;B2BDC4;A0A178VDK9;Q9XF23;B2BDE3;B0ZUA3;B0ZU24;B0ZU30;B0ZUA0;B0ZU93;B0ZU82;B0ZU76;B0ZU49;B0ZU44;B0ZU37;B0ZU28;B0ZU25;B2BDU8;B2BDU7;B2BDU4;B0ZU94;B0ZU51;A0A178VJQ4;D7LRI7;Q9SU71	1.48876	1.66443
AT2G04690	Q9M328;A0A384LEC5;Q8LC99;D7LUP3	2.51038	1.66135
AT5G26710	A0A178VY00;Q9SJI7	1.92618	1.65869
AT3G62600	P42643;A0A178UZ53;F4JJ94;A0A178V1F3;Q42020;Q42260	1.39016	1.65799
AT5G34850	A0A178VSS7;O22160;B9DFY4;D7LBT8	3.06199	1.65755
AT1G09760	A0A178VR05;Q9SKK4	0	1.65705
AT5G18170	A0A178VKH7;Q9SU63;D7LRH8;D7KJH3;D7L0Y7;D7MG72;I0J3B9	2.04241	1.6566
AT3G62360	A0A178UTF1;Q94B78;B3H5Y8;D7M9B4;Q42350	2.14549	1.65622
AT2G01140	A0A178UZT1;Q42262;D7MDJ7;C0Z2V4;Q42297;Q42108;Q42008	1.85678	1.64358
AT2G31880	A0A178VV64;Q5GM68;D7LIU5;A5YWW9;Q3EAR4	0	1.64189
AT1G21750	Q8LDV3;A0A178UWJ4;D7MVC2	2.85656	1.62967
AT4G12720	A0A178UJF9;Q96251;B9DGP8;D7M5A5	1.46065	1.62116
AT1G60420	A0A178VQ14;Q9SIU8	1.52721	1.61915
AT5G06600	B9DHI9;A0A384KT07;O04487;D7KJS5;C0Z2L8	1.72583	1.61377
AT1G21670	O22875;Q949P6;Q8H114;A0A178VY96;D7LF60	1.61051	1.60331
AT2G32080	A0A178VHF3;Q42112;A8MQR4;D7L7S7;A0A2Z5WH69;D7LEE5;A0A178VZ87;O04204;A0A178V4X3;Q42294	1.3613	1.60166
AT1G35580; AT1G22650; AT1G72000; AT1G22650; AT4G09510; AT1G72000; AT4G34860	A0A178UC74;A0A178UDR2;Q9FPT1;D7LZS2;F4K3X1;Q56WJ6	2.30615	1.59466
AT4G37910	D7LMU9;A0A178VAR9;P28186;Q9FJF1;A0A178UCX7;D7MT34;D7LWQ6;D7L2P5;Q42069;D7M6C2	1.76088	1.59424
AT5G49810	F4J5M9;A0A178V6Z7;D7LTZ7;Q8L8Y7	2.86262	1.5907
AT5G22510	O48702;A0A178VTP7;F4IUJ0;F4IUI9;D7LDF7	0	1.57539
AT5G40770; AT3G27280;AT5G14300	D7MC06;O48593;A0A1P8B3X2;A0A178UXJ8	1.47957	1.57157
AT2G47730	Q9C9Y5;D7L774;Q8VZW6;A0A178VHZ7	0.730141	1.57094
AT5G41970	A0A178VPU7;A0A1P8AY87;Q84XU2;O22662	1.52235	1.56985
AT4G23180; AT4G23300; AT4G11480; AT4G23190;AT4G11460; AT23260;AT4G23230; AT4G23150; AT4G23300; AT4G11470; AT4G11530; AT4G11470	D7M3F9;A0A178V4M8;Q9ZQX4	0	1.56893
AT2G40600	C0SUV0;A0A384KX64;Q9SDS7;D7KPD5;Q0WVA3	1.0913	1.56647
AT2G03510	Q9ZPH2;A0A178V3D6;D7M1V6;O65541;A0A178UXB4	1.70317	1.56536
AT5G08380	O64767;Q8RWT5;A0A178VXL4;D7LHR8	2.82258	1.55985
AT2G30620; AT1G06760	A0A178VV33;Q9SK39;D7LJH3	1.07279	1.55599
AT4G13670	Q96242;A0A178UE59;A0A178VES9	0	1.54423
AT4G00100	A0A178VFI4;Q9LW00;D7L4X7	1.59048	1.54034
AT2G05920	Q93VB0;A0A178W0Z8;D7LFT2;Q56WI6;D7MNV3	1.60856	1.53743
AT3G52200	A0A178UCA6;P57751;D7LWZ4;A0A1P8BC93;A0A1P8BC98;F4KGY8	0	1.53602
AT4G26910	D7MEF6;A0A178V808;P21218;D7MYG9;D7MTR3;A0A178UR02;Q42536;Q570J8	1.0398	1.53011
AT1G53580	Q9SVD1;Q93ZE7;A0A178VK55;D7LU75;Q940U1	2.30495	1.5286
AT5G05780; AT3G11270	A0A178WCT0;Q9SFH9;D7KXI7	1.12138	1.52555
AT5G20950; AT3G47050	D7M5A2;Q9LYR4;A0A178UD24	3.19837	1.51908
AT4G32470; AT5G25450	A0A178VJ02;Q9LY66;D7LTR6;F4J296	1.14201	1.51742
AT1G78850; AT1G78860	Q93Z16;F4JIM7;A0A178UX86;D7MFE7;Q0Q7Q3	1.69561	1.51413
AT4G24820	C0Z300;A0A178VNV6;O80934	1.61278	1.51353
AT3G01280	A0A178V9U8;P49200;Q8H189;D7LNC4;D7MLC5;D7MLC6	0	1.51062
AT1G48830	D7MF45;A0A178V1W8;Q93V74;D7MX95;D7KNT1;A0A178WG68;Q94LA9;A0A178WE69	0	1.50913
AT3G15980	Q9ZUU4;A0A178VQM2;D7LJQ5	1.32633	1.50523
AT1G78300; AT1G26480	Q0WWY5;D7LJX0;A0A384KFF7;Q9SKX4	1.22334	1.50312
AT4G05160	A0A1P8AXD8;A0A178VTX0;O82533;D7LIQ0	1.94722	1.50252
AT5G16880	A0A178V4I8;O23553;D7MC27	2.79666	1.49773
AT2G05840	W8PUS4;A0A178V8I8;Q9LIB2;D7LNX4;Q56YE5	1.08262	1.48863
AT5G36210	A0A178VVM7;O80837;D7LD92	1.65225	1.48708
AT5G65430	D7L3C1;A0A178VD28;O22683;Q8LDF0;D7MWZ4;A0A1I9LTP8	1.38499	1.4852
AT1G78830	Q93XZ7;Q9FH68;A0A178US89;Q8LEB1;D7MS26	1.73571	1.485
AT1G51980; AT3G16480	A0A178W952;Q8L770;D7KIY4;F4HZE0;B7T504	2.98224	1.48468
AT5G36880	A0A178WCS3;O04486;D7KJS4	1.97832	1.48349
AT4G26970	A0A178VJ65;O81148;D7L1K6;F4JJE5;A0A178V2X9;D7MAX1	2.46873	1.48159
AT1G59610	A0A178VQZ7;Q8LAS8;D7LH83	1.55092	1.47865
AT3G09840	A0A178US04;Q9FGT8;D7MNZ4	3.15946	1.46604
AT3G57090	Q94K30;A0A178WIX4;Q9LQ75;D7KP71;A8MQD9	1.3832	1.46595
AT5G22640	F4J9A0;A0A096ZN48;Q9SCP3;A0A178VNQ1;D7LUF4;Q8W473;Q8W4B7	0	1.46518
AT3G53580	A0A178VB36;P55217;D7LAJ0;C0Z354;Q6QEF6	0	1.46502
AT1G65930	A0A090MHY5;A0A178UUU3;Q8H103;D7MGP5	5.3028	1.46465
AT5G66760	A0A178UVT6;F4JVN6;D7MFH7	1.94193	1.46276
AT2G45790	Q56YU0;A0A178VNA1	1.74643	1.46153
AT2G17420	A0A178USZ8;Q94JS0;D7M5A4;A0A178U9B8;Q9LYR2;D7M5A3	1.87571	1.46065
AT2G44350; AT3G60100	Q39191;A0A178W719;D7KJZ3;A0A178W780;Q9LMN6;A0A178WG66;Q9LMN7;D7KJZ4;A0A178WL61;Q9LSV3;A0A1P8AQU3;D7M493;D7KJZ5;O80808;D7L1U4;D7L155;A0A1P8AWN7;A0A178WDV6;Q9SA25;D7KDP3;A0A178WQQ5;A0A178WAS9;Q9LN59;D7KHD2	1.37516	1.4599
AT1G62390	Q949P3;A0A178VRR7;D7L8U4;A0A384L0N0;A0A178VSI6;Q6NLB4;B9DH75;A0A178VQN4;D7L8U3	1.42516	1.45929
AT3G48090; AT3G48080	Q5HZ35;A0A384LJY2;Q9C5M8;D7MGM9;A0A178WM91;D7KVN7;Q9FXD8;D7LPG2;Q9LTZ0;A0A1I9LNU6;A0A178VJQ9	0	1.45529
AT2G34040; AT1G29030	Q9SE50;A0A178WMG8;B0LYM3;B0LYG2;B0LYI5;B0LYK9;B0LYH7;B0LYF6;B0LYI4;B0LYJ6;B0LYK6;B0LYL5;B0LYL9;B0LYK5;B0LYM2;B0LYF7;B0LYE5;B0LYF0;B0LYG0;B0LYJ5;B0LYH3;B0LYG5;B0LYF8;B0LYH1;B0LYN3;B0LYM0;B0LYH4;B0LYH6;B0LYH9;B0LYM6;B0LYF4;B0LYE4;B0LYM1;B0LYI0;B0LYH2;B0LYH0;B0LYG8;B0LYF3;B0LYE7;B0LYL3;B0LYH8;B0LYF5;B0LYL4;B0LYE9;B0LYJ8;B0LYG7;B0LYF2;B0LYE6;B0LYJ7;D7L0S0;A0A178WJ10;Q84WV2;D7KT83	1.00459	1.45479
AT5G41520	A0A178U9M2;O04983;A0A178UBV9;D7MHR5;F4JYE1	1.38559	1.45278
AT3G13235	A0A178W4Y2;Q9S795;F4HXD2;D7KSI7	1.35733	1.45183
AT2G28190	A0A178VE97;Q38867;D7LVB5	2.27799	1.45071
AT2G36530	D7M0I9;A0A178UEW8;Q38946;C0Z209;F4K6P9;B9DH02;Q94F14;Q0WX01	2.34101	1.45021
AT2G33530	Q93Z11;A0A178UAG3;Q9FHS9	0.951801	1.44678
AT3G60190; AT2G06050	Q94A95;O80503;A0A178VX46;D7LLN8	1.25272	1.44504
AT1G70320	A0A178UW98;Q944G9;D7MFQ6;F4JUJ5	1.51764	1.44148
AT2G04030	A0A2H1ZE37;A0A178VXT1;Q0WP12;F4IT14;D7LKT9;A0A178VP08;D7LKU0;A0A178VP97;O80562	2.22069	1.44134
ATCG01310	Q3ECU3;A0A178W6R1;Q94AD1	0.583996	1.44028
AT5G11950	D7KVZ2;A0A178WA13;A0A178W2F8;Q8L4A7;O23708;D7KEF7	0.60928	1.43956
AT4G31180	A0A178WGH9;P11574;D7KT90;D7KIA8;Q683E8;A0A178VSC4;Q42022	1.9897	1.43738
AT1G70770; AT1G23170; AT3G11880	B9DHR5;A0A1P8BAU8;Q9FF91;Q8H149;B9DFF5;A0A178UK82;D7M2E2	1.65726	1.43653
AT4G02080; AT1G09180; AT1G02620	D7KI83;A0A178W9M8;P29513	0	1.43329
AT4G09000	A0A178W2K5;Q9SKB2;D7LEA5	1.37981	1.43303
AT3G07720	A0A1P8BBQ8;Q6NMA9;Q9FKE8;A0A178UCH3;D7MKU8	1.64559	1.4221
AT1G63770	A0A178USG2;Q9ZSA2;D7M1T2;A0A1P8B8Z1;D7MEB5;O49717;F4JKC7;Q9M101;F4JGW8;D7M1T4;A0A178V2X2;D7MEB0;D7M724;D7MEA4	2.38296	1.42037
AT5G05010	A0A178WD18;Q9CAR7;D7KXK6	0	1.4193
AT5G44020	F4IT21;A0A178VWL3;D7LKU3	1.94182	1.41794
AT2G24200	Q9M6K3;A0A178V9S3;Q42553;A0A1I9LM15;D7KZL1	2.03685	1.41482
AT2G26560	D7KI01;A0A178WCP0;Q9SGE0	1.10923	1.41433
AT4G31490; AT4G31480	A0A178UY83;P17745;D7MFK2;D7MLK3;B9DHZ8;Q56ZD8	1.55529	1.41421
AT1G44820; AT1G44180	A0A178W930;Q9SRG3;D7KUJ9	1.25335	1.41125
AT5G13430; AT5G13440	A0A178VRV1;O78310;D7LIE2;B2CU06;A0A178VQA7	0.849677	1.41091
AT3G55410	A0A178WK60;Q9XF90;Q9LMQ2;Q41957	2.58145	1.41036
AT5G60980	D7LJX7;A0A178W1Y9;Q9ZW85;F4IQ61	1.46628	1.40794
AT5G56260	A0A178WKD9;F4I7I0;D7KFD9;Q680M2;D7KYL5	1.67784	1.4057
AT1G66670	A0A178WM68;Q8W585;Q9LMH8;D7KZH1;A0A178VIN9;Q9M895	1.8408	1.40554
AT1G33600	A0A178V9N8;Q0WWQ5;Q43725;B9DFR6;B9DI60;Q570E6;F4J9F7;D7LWG7	0.861422	1.40288
AT1G09780	Q9SZD6;A0A178UYW8;Q0WWF9;F4JMU5;Q5QEA9;Q0WVD2;Q93ZG6	2.4838	1.40281
AT4G00620; AT4G00600	A0A178VFT9;P25873;D7LQW8;Q570N5	0	1.40236
AT5G62390	C0Z346;F4I2F8;Q0WVW0;D7KCG7;A0A384LMN8;O48741	1.36109	1.40149
AT1G07660	A0A178UIF2;Q9FM65;D7MKK7	0.374743	1.40042
AT5G17530	Q0WL95;D7KE20;A0A384KW03;A0A178WDV5;Q96293;Q96292;Q3ZDM5;F4J8V9;Q8LB94;B9DHA3;Q93ZL9;C0Z223;Q8GZK2;Q8GZK9;Q8GZK7;Q8GZK6;Q8GZK5;Q8GZK3;Q8GZK0;Q8GZJ9;Q8GZJ8;Q8GZJ7;Q8GZJ6;Q8GZJ5;Q8GZJ4;Q8GZJ3;Q8GZJ2;Q8GZJ1;Q8GZJ0;Q8GZI7;Q8GZI6;Q8GZI5;Q8GZI4;Q8GZI2;Q8GZI1;Q8GZI0;Q8GZH9;Q8GZH8;Q8GZH7;Q8GZH6;Q8GZH5;Q8GZH4;Q8GZH3;Q8GZH1;Q8GZK1;Q8GZI8	1.50707	1.39986
AT2G14720; AT2G14740	A0A178U932;Q9LEU8;D7M3J8	1.08977	1.39816
AT5G14740	A0A178VZ00;O80448;O80446	0.488661	1.39694
AT5G57020; AT2G44170	O80939;A0A178W2M6;D7LKF6;D7M3I1;D7M413;A0A178UU26;O81292;A0A178VFZ4;Q9M345;D7LUM6;D7KPR2	1.35616	1.39615
AT2G26740; AT2G26750; AT4G15955	A0A178V5W4;Q9SYX1;D7M9H7	1.84194	1.39461
AT3G13460; AT1G55500; AT1G09810; AT1G48110; AT3G17330; AT5G61020	A0A1P8B9N1;A0A1P8B9L1;A0A178UHK7;Q9S7E4;D7M6N1;C0Z349;Q56X34	1.29785	1.38673
AT1G48610	A0A178WAC3;Q9SYL9;D7KVT4	0	1.38459
AT1G65540	F4HTI7;A0A178W9P7;Q9M5P2;A0A178WBY3;A0A1P8ANB7;D7KW29;A0A178WC50;Q9SXA5;F4I7E4	1.78761	1.38132
AT2G44640	Q9M0F5;A0A178UY20	2.06452	1.38109
AT2G22480	A0A178UHN3;Q38798;F4K6M8	0	1.37824
AT5G67500	D7L2P9;D7L2P8;A0A178VV05;A0A178VT51;Q56ZQ3;O80977;P93027;D7LBM1;A0A178U6U5	2.72358	1.37796
AT5G07440	Q9LU85;D7LQY4;A0A178V6C2;A0A178VHA0;A0A178VF07;D7LQY5	0	1.3776
AT5G61510	Q42566;A0A178VUJ2;Q944I9;A0A178VNA6;D7LET5;O48789;D7LET6;Q8GX63;A8MR06;F4JKY3;O23444	0	1.37643
AT5G55230	A0A178W3M3;O24603	1.13029	1.37289
AT1G07140	A0A178WE91;Q8W493;D7KI86;B9DFU4	1.15632	1.37272
AT2G40660	Q93ZC2;D7MI06;A0A178UGW1;A0A1P8BB34;A0A178UIV8;Q9FG63;Q93ZY6;Q8LDC2;D7KQX3;A0A178WBU9;Q9S9K2;A0A178WBV7	2.75332	1.37207
AT3G08947	D7KPR3;A0A178W2Z6;Q9MAK9;B3H533	0	1.37197
AT5G03290	A0A178W962;O04130;D7KFI9	1.79351	1.37072
AT5G14590	D7M043;A0A178UDQ4;O65282;Q41950	1.93163	1.37043
AT5G02770	A0A178WHX3;O24456;D7KGA6	0.962747	1.36996
AT1G62740	F4JHJ0;Q8L7U4;A0A178UZE3;D7M3H6	1.58429	1.36972
AT3G08590	A0A178W4F9;Q9C8P0;D7KK66	1.54402	1.36967
AT4G04720; AT4G21940; AT4G04740	A0A178VI76;O65719	1.94392	1.36941
AT4G23710	A0A178VE16;Q9SRH5;Q8LA84;D7LAH2	1.80742	1.36861
AT1G61250; AT1G11180	A0A178VLH7;Q9M339;D7LUN1	0	1.36078
AT2G32240	A0A178WCE5;Q9MA79;D7KNM5;Q43287;Q42183	1.27171	1.36041
AT3G07770	D7L8M3;A0A178W1X5;Q9S7J7;A0A178VT95;Q9SHR7;A0A1P8AZ91	3.25927	1.3602
AT3G11710	P43333;A0A178WA06;D7KJT8	1.1367	1.36005
AT3G05530; AT1G09100	A0A178UM85;Q9LF46;D7LX00	1.08877	1.35788
AT5G11200; AT5G11170	A0A178V6F0;Q9LV33;D7L7Z4;A0A1I9LMX9;A0A1I9LMY0;A0A1I9LMX6;Q9LV34;D7L7Z3;A0A1I9LMX7;A0A1I9LMX8	0.781337	1.3577
AT3G02520	D7KH43;D7MT47;Q6NR90;D7LK81;A0A384LKZ7;P59259;A8MRV1;A0A178VER3	1.02435	1.35493
AT1G76080	A0A178UCS5;Q93WJ8;D7LWS2	0.155913	1.35329
AT5G56360	Q0IGL1;A0A384LCX8;O24521;D7L8Z8	0.560487	1.35053
AT5G09590; AT4G32208	Q9SJ90;F4IFA9;A0A384L3A5;Q8RY62;A0A178W272;A0A1P8AZ49;A0A1P8AZ71	2.81371	1.34954
AT4G13850	A0A178V742;Q9C522;D7L5X9;Q570J1;Q42036	0	1.34927
AT3G48990	A0A178UPP5;P34795;A0A1P8BG38;Q9FXM5;D7MRG4;Q8H9A4;Q7X9X6;Q7X9X5;Q7X9X4;Q7X9X3;Q7X9X2;Q7X9X1;Q7X9X0;Q7X9W9;Q7X8A0;Q7X833;Q9FXM4;A0A178UHI9	1.07844	1.34866
AT3G11130	A0A178WAZ3;P42699	2.5795	1.34699
AT4G35310; AT2G41860; AT1G18890	A0A178VT47;P25696;A0A1P8B1N1;Q944M3;Q56WK5;D7M001	2.06328	1.34482
AT2G41680	A0A178WB43;Q42601;D7KEN0;B9DI51	1.27025	1.34377
AT2G42810	A0A178V904;Q0WNJ6;D7L9U7	0	1.34336
AT2G25970	A0A178VXF8;Q9SJL8;D7LJ85	0.956536	1.34091
AT2G21390	Q9M1X8;A0A384LG12;D7LWJ6	2.0664	1.33939
AT2G33150	Q38858;Q8LC80;A0A178W4E4;D7KIZ5	3.22855	1.33809
AT2G05990	A0A178VGE7;Q39061;D7LU58	0	1.33692
AT1G65980; AT1G65970; AT1H60740	F4K1G7;A0A178UJD5;Q9FGC2;D7MHY2;B9DFE7	1.26876	1.33585
AT3G23940	A0A178V453;P49211;D7MRE7;D7MCW8	0.848409	1.33229
AT1G13750	Q8VZ10;A0A178WDB7;A0A178WFC1;A0A178WG82;I0J3D1;D7KB24;A0A178WE87	1.71415	1.33176
AT1G23820	Q56WN1;A0A178UKX4;D7MIE5;A0A1P8BF22	0	1.33143
AT3G14310; AT1G53830	A0A178VM57;P48491;D7LV43;Q43279	0.532024	1.32981
AT3G52990	A0A178VCG9;A0A178VCA4;Q9MA55;D7L3U2;D7M627;A0A178UP62;A0A1P8BFD3;A0A178UN82;Q8RWD9;A0A1P8BFG3;A0A1P8BFF0	1.19081	1.32955
AT5G25757	A0A219HZH3;Q9ZSR7;A0A219I0W9;A0A219HYB6;A0A178UCH2;D7MSM3	0	1.32916
AT4G35260; AT4G35650	Q0WWR6;A0A384KQ30;Q9LYN2;D7LVC2;Q9FPI8;D7LZ48;D7KY49	1.70431	1.32852
AT4G34120	D7LTA6;A0A178V9A8;Q9LZH9	0.549515	1.32787
AT1G47710	A0A178W2M7;Q8L636;D7KKF3	0.287364	1.32695
AT1G74260	A0A1I9LNZ1;Q9SRR9;Q94AG1;A0A384LM28;D7L6L0;D7L6K9	3.59567	1.32694
AT4G34870	A0A178UJR9;Q9LZ08;D7M7W0	0.388176	1.3248
AT2G33210	A0A178VKX6;Q9LK72;D7L5R0	1.52208	1.32428
AT2G47390	F4KE21;A0A178ULR4;A0A178ULU5;Q42533;D7M843;Q42048	1.96935	1.32301
AT1G43170	A0A178W6A5;Q8VZB9	0.399381	1.31946
AT2G17200; AT2G17190	Q9SFB1;A0A384KZ65;Q9C6U3;D7L743;Q56ZD9	0.736951	1.31808
AT5G67360	A0A178WCD2;Q9SI75;D7KU74;Q56XA2;Q56XT1	1.55424	1.31342
AT4G21150	Q9SAU2;D7MV16;A0A178UPG9;C0Z3J9	0.483588	1.31335
AT5G62300	A0A178WC69;P42763	2.27612	1.31289
AT3G44110	A0A178W7J7;Q9SSD2;D7KX96;A0A178V024;Q9T0I6;D7MFN3;D7MAI5	1.6571	1.31229
AT3G49470	D7L347;Q9LRR9;A0A178VGT8;A8MS37;B3H4B8;Q2V3V9;D7KVA4;D7MCT8;O49506;A0A178UV33;Q56ZN0;A0A1P8B993;Q41903	1.44101	1.3122
AT1G20200	Q9LPS0;Q94BZ0;A0A178W6N9;D7KFZ8	1.22081	1.31023
AT5G43940	O65351;A0A178UGF4;D7MV52;Q7DLJ7;D7LLT2	2.2595	1.30789
AT3G01120	A0A178VSS0;P46286;D7LAE5	0.898517	1.30659
AT3G16640	Q9SK50;A0A178VZY5;D7LJF8	1.3214	1.30452
AT3G43300	A0A178WAA2;Q9MAH3;A0A1P8AUR1;D7KKG0;Q56ZU8	1.93777	1.30374
AT2G16600	D7LR61;C0SVC9;A0A384LB08;Q41963	0.528269	1.30079
AT1G53850	A0A178VPH3;Q9FPF0;D7L3X8;Q56ZE0	0.996478	1.30058
AT3G22110; AT4G15165	A0A178VX60;P60040;D7LR12;A8MRH4	0.742837	1.30007
AT1G15130	D7M3N0;A0A178UKF1;Q9LFN6;Q56XG6;D7M3M9;F4JWF7;F4JWF6;F4JWF3;A0A178UI50;C0Z397;A0A178UHG5	1.80131	1.29986
AT1G12250	A0A178WMD1;Q9C7N4;A0A1P8ASL8;B9DI50	0.728968	1.29766
AT4G29260	F4IAX0;A0A178WGI5;Q9C6V9;Q9C6V8;D7KGL6;D7KGL4;A0A178W588;Q9C6W1;A0A178WFA4;Q8GZ62;P0DO00;F4IAX1	1.16166	1.29542
AT5G20290	Q94AY0;A0A178W6V9;O04499;Q93ZF2;Q8H161;D7KJU0	1.14461	1.29277
AT4G34450	A0A178UD85;Q9FFT4;D7MUY2;Q56Y83;Q8RWS2	1.60123	1.29191
AT5G27540	Q8GUI1;A0A178W681;O04153;F4HW29;F4HW30;D7KI25;Q0WLL6;Q570J4	0.433033	1.29162
AT4G02930	A0A178W7K0;Q9SRZ6;D7KT18;Q56ZW5;D7KT19	1.34911	1.28883
AT1G49970	A0A178UKF6;Q9FLP0;F4K3E4;D7MV15	1.91977	1.28384
AT3G58140	C0SVP9;A0A384KRF8;P31169	2.51768	1.2838
AT4G32260	D7KVC4;A0A178W4U5;Q9SYM5	0.198388	1.28266
AT3G13300; AT3G13290	Q9FZG9;Q93YR0;F4I7X1;A0A178W7S3;B9DHN1;D7KQZ2;Q9C8Q2	0.898001	1.28065
AT1G09620; AT1G09625	A0A178UGL7;Q9SCY0;D7MRJ2;D7LP15	3.43541	1.27836
AT1G66200	A0A178V345;Q9STW6	1.58732	1.27708
AT5G57330	Q9ZVS4;Q8LF70;A0A178W8S3;D7KCC9;D7LNT8	0.921893	1.27678
AT1G25350	A0A178VBL2;Q8RY11;D7L3T6	1.174	1.27583
AT1G58983;AT1G58684; AT1G58380	A0A1P8AZB4;F4IIQ3;D7LHM1;A0A178VVQ5;Q9SCV4;D7MXF5	1.46043	1.27355
AT5G27470	A0A178VFJ4;O24653;A0A178VGY2;D7LWJ0	1.83893	1.27271
AT4G39660	A0A178W5T1;Q9SRY5	0.791827	1.27174
AT1G47420	A0A178VFP8;Q43349;F4JAF3;D7LUI4	1.48708	1.27103
AT1G47128	Q9T0K5;A0A178UXP3;D7MV82	1.22188	1.2684
AT4G08390	A0A178WPQ4;Q9S7L9	1.49882	1.26676
AT4G00570	Q9ZUF6;A0A178VPX1;D7L9B5;Q56WY6	1.57405	1.26367
AT5G54810	Q9SRX2;Q8W101;D7KBB9;A0A178WAH0	1.38229	1.26346
AT5G53560	A0A178UWX1;O65902;A0A1P8B7W9;D7MF08	1.39166	1.26213
AT3G57050; AT3G57060	A0A178UEJ4;P42697;F4K015;D7MIM6;A0A1I9LMW7;A0A1I9LMW6;A0A178VE87;Q84XF3	0	1.26157
AT1G59900	A0A178U884;Q949W8;F4K670;D7MPD2	1.33158	1.26121
AT1G18270	A0A178UFR7;Q94EG6;D7M797;D7M798	0	1.26095
AT1G76160; AT1G21850	Q9M2T8;F4IWV2;A0A384KLZ3;Q84VW8;D7LV40;Q0WME3;Q56WF9	0.777517	1.26088
AT5G22800	F4IG09;A0A178VY17;D7LDT3	1.33697	1.26052
AT4G39690	Q94K48;Q9LZN7;A0A178VJL9;Q0WMY2	1.01366	1.26034
AT4G19410	D7LJW0;F1LIM0;D7LJV4;A0A384LCZ9;A0A178VSL1;P0CJ47;P0CJ46;D7LUM0;Q8GZH0;Q8GZK8;Q8GZK4;Q8GZI3;Q8GZH2	1.94848	1.25861
AT4G26900	A0A178VT62;O81644	0.658505	1.25824
AT2G20580	F4JFY5;A0A178V0Q5;Q42592;F4JFY4;D7M8F2	3.12084	1.25627
AT4G27500	A0A178W908;Q9C4Z6;D7KD36	0.853438	1.25569
AT5G63890	Q2V4Q4;A0A178WRI5;Q3EDH2;Q0WW46;A0A384KN11;O50061;D7KH11	1.03116	1.25568
AT5G63400	F4JMJ1;A0A1P8B8R9;A0A178V3C1;D7MCD3	1.31899	1.25479
AT2G27730	A0A178UKV3;Q39230;D7M641;D7M642	0	1.25338
AT2G30970	Q5E919;Q9LK23;A0A1I9LLZ7;A0A1I9LLZ6;A0A178VBL3;D7LLZ3	0.726466	1.25256
AT5G08540	Q9LT97;Q8GZ99;A0A178UIE9;D7MPF0	0.646197	1.25207
AT1G53750; AT1G53780	Q9FNX5;A0A178VKQ6;D7LRM5;B5X4Z5;Q8S3C9;D7LLN4;A0A178VN90	0.74262	1.25074
AT5G63800	D7KN61;A0A178WFZ3;O65396;A0A2H1ZEA9	0.916619	1.24841
AT5G56030	Q9SKR2;F4IFM6;A0A178VUN9;F4IFM7;D7LKK9;F4IFM9;A0A178VQL9;Q9SKR0	1.3774	1.24836
AT5G42740	A0A178VR54;O64745;D7LH47	0.40976	1.24813
AT1G79920	G1JSI6;G1JSH2;B5BRD8;A0A384KXC9;A0A178W7G7;Q93VB8;Q8L8Y0;Q56Z50	1.70073	1.24714
AT1G73230	A0A178W4Q5;Q9FX54;D7KQF9;C0Z2I0;F4HQT1	0	1.24695
AT5G63420	A0A178UZ24;O23342;Q8LBT9;D7MBA8	0.856643	1.24647
AT2G27020	A0A178VEP9;Q9LK36;D7L441	0	1.24456
AT3G22960	Q01525;A0A178WBI7;D7KV97;D7MVU3;D7MU66;A0A178WJF9;Q9C5W6;D7KQQ0	1.74088	1.24354
AT3G28940	A0A1P8AVD8;Q8VYC5;B3H739;F4IAP5;Q9LM23;Q9LPP9;A0A178W488;D7KGC3;Q9LPP8	1.2437	1.24342
AT4G29040; AT2G20140	D7MDF9;A0A1P8B564;A0A178UUD0;P25819;F4JM86;B9DFK6;Q940G2	1.25329	1.24154
AT1G80230	A0A178WLU9;A0A178WLJ9;Q944H0;A0A178WLK2;D7KD32	0.527791	1.24095
AT4G32720	C0SVD5;A0A384KJ08;P32961;Q944K7;Q8LFU8;C0Z2F4;D7LNQ6	1.73139	1.23985
AT1G64190	Q8W4Q4;Q56XH1;A0A384KU64;Q9SZX0;D7MGM6	1.27698	1.23971
AT1G80070; AT4G38780	B9DGB2;A0A384L3N6;Q8H0V3;B9DH52;A0A178WCL6;D7KHY9	0.781557	1.23956
AT4G32520	O80763;A0A178WMI9;I0J3F8;D7KWU8;L0S3L1	0.773584	1.23824
AT5G58290	A0A178UTB9;Q9M0Y8;D7M1V2;D7ME89;D7MJD7;D7MEP8	1.24049	1.23808
AT1G50200	A0A178WME1;Q8H0T4;A0A178WHZ8;Q8GY23;D7KN29;A6XER4	1.41386	1.23724
AT3G06483	Q93ZB4;A0A178UUG9;Q07356;D7MH55;B3SIV6;B3SIV3;B3SIW9;B3SIV4;B3SIV0;B3SIU1;B3SIU0;B3SIT9	0	1.23698
AT3G13860	B9DHT9;A0A384LAW6;Q0WW26;D7MF12	1.56691	1.23626
AT4G20850	A0A178V752;O81283;D7M3G9	1.11465	1.23608
AT5G20000;AT5G19990; AT4G27680	A0A1P8AS42;A0A178WM95;F4I907;Q9LNP0;D7KFH9	0.660695	1.23573
AT5G03630	O04630;A0A178UFA1;D7M5D8;A0A178W460;A0A1P8AVU9;D7KG95;Q8GZ45;D7KGB0	3.05491	1.23571
AT3G23400	A0A178UL90;P55229;D7LYN0;D7KBT6;A0A178W595;P55230	0.892519	1.23564
AT5G10450	O22265;A0A178VYX8;D7LGN1	0.387645	1.23513
AT1G63610	A0A178UVE7;Q93ZN9;D7MGH0	1.72082	1.2347
AT4G38630	A0A178VK19;P27140;D7L9P3;C0Z272	0.584017	1.23315
AT3G26720	Q940F6;Q5FV38;P42770;D7LUW4;A0A178V6S0	0.812526	1.23229
AT1G13440	A0A178UH95;Q84W56;D7MP09	0.802479	1.2321
AT5G61780	Q84TE3;Q0WU28;Q9ZQ87;A0A178VUW7;D7LQI5	2.42657	1.23133
AT1G47250; AT5G42790	A0A178W7M1;Q6NPR7;D7KDU2;D7LGZ3;B9DFE6;A0A178VZB0;Q0WT31	1.00819	1.2313
AT4G15510	D7L9A4;A0A178VUX1;O81147;A0A1P8B073;F4IIA5	0	1.2311
AT2G40300	F4HR88;Q9FW47;A0A1P8AWX3;Q8LGC3;A0A178WKH9;D7KJ86;Q42307;Q8L7Q8	1.41337	1.23091
AT4G20260	Q9LHA6;A0A178VE46;D7LPQ6	1.16921	1.23077
AT5G38480	F4JFN3;A0A178VBE8;A0A178V9D6;D7L714	0.636999	1.23003
AT4G10320; AT3G23145	A0A178UMN4;Q9S7Z3;A0A1P8BHA6;A8WBZ5;D7MN34;Q56VL5;A0A2H1ZEA1;A0A1P8AVJ0;D7KDA1;A0A178WLT1;Q9ZWB7;F1KLT6;A0A1P8AVN4	1.39121	1.22294
AT4G27320	Q94C76;Q0WLH2;A0A178W376;P11035;Q0WUE2;D7KMS1;C0Z2B5	0.666519	1.22279
AT3G23990	B9DHF9;A0A178W1P7;P49243;D7KUN6	2.98703	1.22235
AT1G63940	A0A178VH55;Q9M591;F4J0U9;D7LVL7	1.76403	1.22206
AT1G35620	Q8GYZ0;A0A178V228;Q9SV17;D7MB55;F4JSP1	0.50701	1.21873
AT3G55440	A0A178WM97;Q01474;D7KAZ4;D7LT72;D7KIZ2	1.38438	1.21805
AT5G08300	A0A178W2A6;F4HXZ1;D7KCN2	0.203119	1.21731
AT4G35630	A0A178VFR4;O81645;A0A1I9LLW3;D7LVS2;A0A1I9LLV6;Q8RWJ0	0.922514	1.21633
AT5G02500	O48723;A0A178VSV3;D7LE68	2.48206	1.21484
AT2G39990	Q9SCX3;A0A178ULS6;D7LZ89	1.68677	1.21273
AT3G05060	F4JTH0;B9DGA8;A0A384KDZ4;P46248;B9DG21;D7MAT0;Q56WQ1	1.65164	1.21253
AT3G54540	A0A178UDW2;P48349;F4KGV2;D7M2X2;F4KGV5;A5YVT9;Q94C13	0.959549	1.21222
AT3G51260	D7MA43;A0A178UU15;Q9SUU5;A0A178UU51;F4JUC2;F4JWS9;D7M3Z2;A0A178UDJ6;F4JWS8	1.89034	1.21143
AT1G61790	Q0WW10;A0A178V400;Q9LD55;Q0WW15;D7LZK1	0.540788	1.20964
AT1G06430; AT3G02450	A0A178UYA2;Q940J8;F4JT64;D7MGS6	0	1.20952
AT4G39960	D7KJ38;B2LWS0;B2LWR1;B2LWR5	0.438765	1.20948
AT3G46740	D7LW64;A0A178V9J8;Q9LXT3	0.949867	1.20834
AT4G19170	Q9SH69;D7KSU5;A0A178WJV9	0.541497	1.20793
AT1G09130	Q8L7R2;A0A097PK69;A0A178VPL4;D7L8T5;A0A097PKA3;D7MD19	1.01804	1.2061
AT1G04410	A0A178UJ28;Q84MC2;A0A1P8BGT5;D7M4E5;D7M4P5	2.01072	1.20605
AT1G32220	A0A178VI77;Q8GUN2;D7LVG6;Q42309	0.768633	1.20496
AT1G30230	A0A178UHP9;Q9C5Z1;F4K4D5;D7M626;Q8GUM1;A0A178UL74;D7M4L0;Q9M4T6;D7M5E3;Q56ZP3	2.18886	1.20397
AT5G50850	A0A178VP48;O48782;D7LE93;A0A178WN67;Q9LQC0;D7KXI5	0.409006	1.20167
AT4G34240	A0A178W0Z6;Q8L7F2;Q0WWB3;D7LFP2;Q96250	0	1.20092
AT3G02090	D7MT95;B9DH43;A0A384KI47;Q9FJP3	0.974866	1.20058
AT4G34200	A0A178VLB7;O82291;D7LHW8	0.957777	1.19994
AT1G71220	A0A178VG47;Q6STH5;D7L529	1.54026	1.19993
AT4G31530	E0Y422;A0A178UTT2;Q9ZR03	0.360374	1.19854
AT5G40370	B9DHR0;A0A178W2Q8;O80860;A0A1P8AXC1;B9DHT7;D7LCW7;F4K9Q6;D7M7A8;Q1PDW5;A0A178UJ03	0.95096	1.1982
AT3G62120	F4I891;A0A178W1C7;Q94AQ8;F4I890;C0Z2H4;D7KZ02	1.04319	1.19753
AT1G35160	O23275;Q8VXX0;Q8RW92;A0A178V0T7;F4JUM1;F4JUM3;D7MH62;D7LDB7;Q9SIJ7;A0A178VR60	1.4969	1.19748
AT1G01320	A0A178VB57;Q9M330;F4JBP8;A0A384KYJ5;D7LUP1	0.628065	1.19619
AT2G31670	A0A178V2T4;Q42560;B3H5Y0;D7MBS5;D7MUY1	0.664853	1.19596
AT3G22200	Q0WUG4;A0A178UD21;P46416;D7M652	0.4973	1.19537
AT1G79550	Q0WWW3;A0A384LF84;Q93VR3;D7M6Z2	0.884765	1.19298
AT5G13510	A0A178WI45;Q9C6B3;D7KAQ4	0.327356	1.19202
AT1G50480	F4JYC0;Q8VYL1;A0A178U850;Q56YE6;A0A178U7C8	1.46508	1.19099
AT5G44400	A0A178V1X0;O23254;D7MHA0	0	1.19083
AT1G33120; AT1G33140	Q8L785;A0A178VHQ7;A0A178VJS7;D7LRI9	1.19921	1.19015
AT3G62530	F4IYK3;A0A178V8H5;A0A178VBV4;A0A1I9LNM5;D7L7P5;Q0WML1;D7L7P6;Q0WRL3	1.45116	1.18912
AT1G24360	Q0WTE6;Q8LBU2;A0A178W9G4	2.53451	1.18791
AT2G05710	A0A1P8AZS7;A0A178VVD7;Q39242;D7L9D9	1.06131	1.18585
AT3G53970	A0A178UZL7;P46309;F4JMS5;D7MDW8;D7LQG3	0.972679	1.18516
AT5G20890	A0A178V9X5;Q9LU14;D7L5P2	1.69316	1.18469
AT3G52880	A0A178V9V1;P94078;A0A1I9LSB2;B3H6B8;A0A1I9LSB0;C0Z2D4;A0A1I9LSB1;D7LR85	0.452348	1.18364
AT5G59420; AT5G02100; AT3G09300	Q9FKG8;D7MV27;A1L4Y4;A0A178UK24;A0A1P8B9R5	1.19997	1.18263
AT5G39740	A0A178W8A7;O24457;D7KQB5	0.302704	1.18242
AT2G29450;AT2G29470	A0A178W3S9;Q0WL80;A0A178W3V2;A0A1P8AVX3;Q9FVU8;D7KYS8	0	1.18061
AT3G59760	A0A178VU78;P42761;D7LC97;Q42082;Q8LEQ8	0.90674	1.18035
AT3G05420; AT5G27630	Q0WW95;A0A384KAY1;P47999;D7LKI2	0.422389	1.18009
AT4G05420; AT4G21100	A0A178UUU1;Q9C5Y0;F4JNU6;D7MC37;D7KU50;D7LF13;D7L9S2	0.65478	1.18
AT1G62750	F4JBY2;A0A178VEI0;Q8RWV0;D7LRU1;B2LWU8;B2LWU6;B2LWU5	0.919293	1.17969
AT1G13280	O65449;A0A178USM7;D7ME96	0	1.17934
AT3G51800	P46283;A0A178VLD1;D7LV89	0.758161	1.17873
AT1G22300; AT1G34760	Q9C8L4;F4HRK0;A0A178WPN7;D7KKJ7	0.723376	1.17849
AT1G76140; AT1G20380	Q9FH46;A0A178U844;D7MKP6	0	1.17726
AT5G08740	Q9SPI3;Q9SPI4;A0A178W3Y8;Q9SPI5;A0A178W1Q4;Q9SPI2;O22315;Q9SPI1;A0A178W1M4;D7KBC9;D7M3H8;A0A1P8B3V3;A0A2H1ZEL7;F4JHI7;A0A1P8B3U4	0.41679	1.17449
AT3G20050	F4JDC2;F4JDC3;A0A384L1F9;Q9LJE5;F4JDC5;D7L1E8;Q0WLM0;D7KMA0;A0A1P8AS00;F4I0C1;A0A1P8AS28;F4I0C2;A0A178WG24;A0A1P8AS03;O04503;A1L4X2;A0A178W5H6;A0A1P8ANN7;A0A178W678;Q56XH8;D7KJU6;A0A178W3G0;A0A178UNW2;B9DGE5;A8MPR6;A0A178UM32;F4K1Z0;D7MUG7;Q1JPL5;Q0WPP4;A0A178VB01;D7L6R2;D7L0N2;F4HWS5;A0A178WFC5;D7KC17;Q9LNG4;Q9LUT8	1.40157	1.17429
AT3G08740	Q9ZUX0;A0A178VNX8;Q9FPJ7;D7LJ12;D7LJ14	0.792557	1.17385
AT5G45620	D7LTE4;A0A178VHT6;Q9M1X0	0.397982	1.17385
AT1G63460	A0A178V7M0;Q9SRH6;D7LAH1	0	1.1734
AT4G33090	A0A178VSM6;O82234;D7LG57;Q9FWJ5	0.916829	1.17303
AT5G16440	Q9FXA1;A0A178WMA6;B9DGR7	0	1.17258
AT3G49010; AT3G48960	A0A178WGF0;Q9C514;D7KD58	0.717548	1.17096
AT5G30510	A0A178UER1;Q9LXC9;D7M262;D7MRU7	0.361779	1.17087
AT3G53430	A0A178WMQ6;Q9SSB8	0.627259	1.16984
AT5G48810	O49299;Q56X28	2.27127	1.16791
AT3G62870	A0A178VKE4;Q9LS02	0	1.16786
AT2G35490	A0A178WJB0;P93736;D7KBM5;Q56X13;D7L7D0;D7L6V8	1.60014	1.1667
AT3G11910	A0A178WJJ8;Q9S720;D7KTT8	0.380291	1.16581
AT2G20270	Q42529;A0A178VIW0;A0A178VJ48;D7LUW2	0.190387	1.1658
AT4G25130	Q9M1P5;Q6ID97;D7LFZ7;D7KNG1;D7KLG4;A0A384LQJ7;A0A384LF04;A0A384L6Z1;A0A1P8BDK6;A0A178WFN4;A0A178VXE5;Q9LQC8;P36397;P0DH91;D7KY32;D7M6L8;Q9LYJ3;D7LSV8;D7KT27;C0Z3J4;A0A178WEN8;O22694;D7KWU1	1.00535	1.1657
AT3G53180	A0A178V804;Q9S726;D7L2Y7	1.95277	1.16562
AT5G35590	A0A178V0N3;Q9M084;D7MB89	0.402621	1.16401
AT5G16620	D7LGA3;A0A178VS42;O22793	0.383447	1.16258
AT1G15930	Q8L828;A0A1I9LTK3;B9DFE3;A0A384L3S6;C0Z2S5;F4J1E5;D7L4Z6	0.325849	1.16206
AT4G17040	Q5PNZ9;D7KJD2;A0A384KT69;P34788;Q6LAE1;A0A178W302	0	1.16003
AT3G43520	O65502;A0A178UXV2;D7MD26	0	1.15978
AT2G19520; AT4G29730	D7MDI0;A0A178UWH6;Q42406	1.00362	1.15941
AT5G44650	O23264;A0A178V0Q9;Q42227	0.12869	1.15873
AT3G27740	Q5M727;P45434;F4IGI4;Q8LC49;D7LL05;A0A178VTE4	0.382831	1.15753
AT4G17170; AT4G17160	A0A178VFW7;Q9LYK9	0.485981	1.15735
AT5G02790	Q9SSR9;Q8VZ68;A0A178WEY5;D7KJJ3	0.723377	1.15713
AT2G42790; AT3G58740	A0A1I9LMY7;D7L303;A0A178VB55;Q9SS17	0.465386	1.15676
AT3G63460	W8PW06;A0A384KPX2;Q9MAQ0;D7KID6;Q93ZL6	0.954639	1.15658
AT3G42170	A0A178U834;P68209	0	1.15438
AT3G18860	Q0WSR1;Q9LPE9;A0A178W446;D7KNU1;D7KNR9;Q9C6Y8;A0A178WGG4	0	1.15434
AT5G26830;AT1G17960	W8PUR4;A0A178VC18;Q9SD76;D7LN91	0.690737	1.15348
AT3G15730	A0A178URG7;P93025;A8MS49;F4KDJ3;D7MPL1	1.27748	1.15347
AT2G30110	Q547D7;A0A178U8D1;Q02166;D7L0Y9;D7LC24;D7LDH9	0.912966	1.15338
AT3G10350; AT5G60730	A0A178UEY6;Q9LHT0;D7LZ34;A0A178VQN5;B2BXK6;A0A178VVH1;Q9ZW20	0.228006	1.15311
AT3G52300	A0A178UHL8;Q9LSQ5;D7MUA0;F4K0D0;A0A1P8B765;A0A384KLQ0;A0A1P8B767;D7MEH6;A0A178UVC5;Q6NQE2	0.578211	1.15265
AT1G09630	Q8S9L5;A0A178UDF7	0.902792	1.15258
AT4G17390; AT4G16720	Q8RVG8;F4JQ55;A0A178UT76;Q9STX5;D7M8W9	0	1.15248
AT1G79210; AT1G16470	Q9LDZ0;A0A178UPX1;D7M255;B3H683	1.15186	1.15248
AT2G43090	A0A178WBT3;Q9LPC5;D7KP56;D7LRV1	0.530267	1.15138
AT1G59870; AT1G15210; AT3G16340; AT2G36380;AT1G66950; AT1G15520; AT3G30842; AT2G26910; AT2G29940	D7KGX1;A0A178WJ16;Q8LAP6;A0A178WIW1;A0A178WGU0;A0A178WH77	1.35434	1.1513
AT4G09670	Q8S9L3;F4JTK8;Q9SZM2;C0Z224;A0A178UWN8;C0Z3E9;D7MEX1;D7MIP1	0.389488	1.15067
AT4G22670	Q8W112;A0A178ULA6;A0A1P8BG25;D7M063;Q56Z65;F4JAB9;Q0WRU1;Q9SD68;A0A178VEU9	0.699311	1.14996
AT4G33510	O65572;A0A178V6B6;D7LTR9	0.601004	1.1475
AT5G20920	F4IL52;A0A178W1F8;O22263;B9DI05;A8MSC5;D7LGN3;F4IL53;Q570G2	0	1.1468
AT2G16950	Q43316;A0A178UG85;D7M1A2;Q56ZT3;Q42284	0.596138	1.14425
AT5G58330	A0A178VP66;Q9SBJ1;D7L5I5	1.09538	1.14281
AT1G53280	Q0WWL2;A0A178W9R9;Q8LCE1;F4ID91;D7KTL7;C0Z2C2;F4ID92;D9ZJH9;D9ZJH4;D9ZJG8;D7M6Z6	0.34453	1.14246
AT2G17265	A0A178VTA1;F4ISI7;A8MRK6;A0A178VUR1;Q9ZUP3;D7L6Z8	0.740052	1.14183
AT1G27090	Q9LFX8;A0A178W3A8;D7KPK8	0.143085	1.14168
AT1G18080	A0A178UNH3;Q93XM7;D7MQP1	0.657088	1.14096
AT2G32730	A0A178V9W3;Q42586;D7LUU2;C0Z2E7;A0A0E4B4D7;Q9LPX2	0.600522	1.14069
AT3G48000	C0SVL5;A0A384LEJ8;P93004;O23830;D7MDF8	0.654407	1.13956
AT4G31300	A0A178VSN5;P20649;A0A1P8AYX4;D7L1Z3;Q56WU9;Q570C2	0	1.13839
AT4G01850	A0A178VEW8;P25851;D7LUP9	0	1.13829
AT4G28300	A0A178W2D7;O80840;D7LD89	0.357162	1.13803
AT5G26742	A0A178WAW2;O65390;A0A1P8AV08;B9DHJ1;D7KN67;Q56YW8;Q56Z71;Q8H7F3;D7KUS6;A0A178WBC5;Q8VYL3;A0A1P8AVA7;Q8H786;A0A1P8AVH3;A0A1P8AVE7	0.536697	1.13798
AT3G56240	A0A178UC18;P41916;D7LZE0;D7MV11;D7LZE2;A0A178UQ77;A0A178UD71;Q8H156;P41917;Q42161;D7MUY7;Q56ZT1	0.254163	1.13751
AT3G12800	A0A178WCW8;Q9SPK5;D7KG02	0	1.13701
AT1G74970	D7KNC3;A0A178WNM1;Q9XJ36	0.544059	1.13676
AT3G23600	D7L305;A0A178VGG1;Q9S6Z7;A0A178UG47;A0A178UEA4;F4K5T2;D7MN67;D7M6S9	0.21861	1.13594
AT1G66970, AT1G66980	Q8VY01;A0A178W062;D7LGB3	1.63786	1.13568
AT4G35830	A0A178VZW6;P21238;D7LIG5;Q56WE3	1.97425	1.13557
AT1G56330	D7M056;A0A178UL10;Q940P8	0.629144	1.13496
AT1G62020	D7MD24;A0A178UVS2;Q8LFC0;D7MC59;A0A178V1N9;O81796	0.744723	1.13287
AT2G42590	A0A178UXW7;Q42564;D7MDG8;A0A1P8B5P9;D7MBQ9;A0A178V4R4;Q7XZP5;D7L8B0;A0A178VH43;Q1PER6;A0MEV1	0.358191	1.13217
AT4G14880; AT3G22460	Q9LYA9;A0A178VDH1;D7LTD9	0.780762	1.13216
AT5G03300	A0A178UAK1;Q9FKW6;A0A178UBS7;D7MN04;B9DI26;F4JZ46;Q56ZZ9	0	1.13127
AT2G18960	A0A178VVJ7;Q38900;Q41934;D7L7M1	0.774022	1.13045
AT3G14067	Q9SGT3;F4I3J0;A0A178W9E9;D7KNV0	0.608311	1.13034
AT1G23130	A0A178WD92;Q9SGZ5;D7KV70	0.294829	1.12814
AT3G03960	A0A178V326;P42734;D7MGD9;Q56Z31	1.06439	1.12766
AT3G53130	F4KDZ4;A0A178UMW0;Q9ZP05;A0A1P8BBQ0;A8MRP1;B3H560;D7M263	0.407679	1.12634
AT2G20760	D7KGE8;A0A178WDC7;Q9LPR4	0.406225	1.12588
AT1G09020	A0A178VR22;Q8GXB1;A0A2H1ZE19;D7L9H3	0	1.12541
AT1G12840	A0A178U6W0;Q9FGY1;D7MNR6;Q0WQK4	0.645486	1.12471
AT3G52930	A0A178UA42;P42644;D7MJY1;Q42053	0.89477	1.12407
AT2G46280; AT2G46290	A0A178VGT1;Q9SSA5;D7L9P5	0.816025	1.12389
AT2G47940	A0A178WG12;Q9LMK7;D7LBJ3	0	1.12372
AT4G13360	A0A384L5D6;A0A178W0D3;O80796;D7KQX7;Q0WWH3;Q0WPJ1;D7KRT3	0.466183	1.12354
AT4G33680	D7KLC2;A0A178W977;O81149	0.694681	1.12281
AT4G02450	A0A178W8B7;Q9S7T8;A0A1P8API2;D7KAX2	0.548682	1.12218
AT2G38670	A0A178VHU1;Q9LJL3;F4JA10;D7L983;Q8VY06;A0A1P8AMX1;A0A1P8AMU8;A0A178WF36;A0A178W480;A0A178W3J5;A0A178WFI2	1.02734	1.12214
AT2G36460	A0A178UNL2;Q38814;D7MUD1	1.20398	1.12106
AT5G03350	Q94AE5;Q9SX53;A0A1P8ATN7;A0A178WF37;Q0WN43;D7KFZ1	0.569825	1.12101
AT1G17880	Q8GZQ3;A0A178VFS9;D7L188;A0A178W1N9;A0A178VZ52	0.543357	1.12033
AT1G12310	Q9FUP0;A0A178VWD6;D7L9D4	0.839639	1.12016
AT1G15340	A0A178UU76;Q8H112;A0A2H1ZEN5;D7MDZ3	0.273265	1.11937
AT5G65010; AT5G10240	A0A1P8APN5;F4HTT6;D7KRY8;A0A178W840	0	1.11846
AT1G26110	A0A1P8B7C0;A0A178UV01;Q8W033;F4JKM4;A0A1P8B7C2;D7MF37	1.37214	1.11769
AT2G04842	A0A178WEJ5;Q9M8M7;D7KX39	1.29107	1.11519
AT5G10860	O50008;A0A178UNW3;D7KMU6	0.655221	1.11512
AT1G64520; AT5G32040	A0A178WC68;Q93VP3;Q42021;A0A178WD70;D7KQN5;Q42002;D7KBF3;A0A178WBN7;Q9XI91	0.242839	1.11509
AT4G00490; AT2G45880	D7MKN0;A0A178UBV0;P29402;D7MKM9	0.248063	1.11439
AT5G13030	Q8L768;A0A178WBU8;F4IA48;Q9C9R7;D7KV81;A0A178WQA0;Q9LP18;D7KLZ5;A0A178WNG0;D7M965;Q8VZT1;A0A178UXJ5;Q9SMR7;Q8LE90;A0A384LD95	0.817134	1.11417
AT3F24430	A0A178V4I4;P55034;D7MFL8;Q56Z34;B3SK78;B3SK60;B3SK48;B3SK47	0	1.11395
AT4G29130; AT1G47840	A0A178VF16;Q9SN86;D7LNE5;B9DI56	1.43306	1.11133
AT5G52520	A0A178U9B6;F4JZY1;D7MIR6	0.931738	1.11111
AT1G01960	Q8LPR9;A0A178WFU8;D7KG84;D7KG81	0.36258	1.11047
AT3G18130	A0A178WN35;P42760;D7KBE1	0.344766	1.10913
AT5G55480	D7KPF3;A0A178WCQ3;O23717;F4HP14;A0A178VFG8;Q9LIP2;D7LR41;D7KPF7;D7KPF6	0.558236	1.10787
AT3G02200	Q8VZB5;A0A178UEN7;Q8VY03;D7M620;Q9LYA3;A0A1P8BDE0	0.267351	1.10658
AT4G30920	Q9SMQ9;Q940V1;A0A178UVJ3;D7M979	1.69181	1.10649
AT5G53480	O48549;A0A178V5H2;A8MS03	0.42957	1.10538
AT3G56190; AT3G56450	D7KIQ7;A0A178WML3;Q9SUI6;Q0WWU6;A0A384L3S5;Q9SUI7	0.369101	1.10471
AT5G40450	D7LVU4;A0A178V7F4;Q9SCL7	0.545825	1.10462
AT4G24830	A0A178WN71;P11490;A0A1P8APR2	0.260222	1.10437
AT4G24800	Q9LXU5;Q94BN7;Q8LA03;A0A178UEW3;D7M546	0.534571	1.10425
AT5G50250	D7M3G7;O22773;A0A1P8B5H3;A0A178UVG3;A0A1P8B5G9	0.332604	1.10407
AT5G19510	Q9LJ65;A0A384KDE3;F4J9Y9;Q8L9Z7;F4J9Z1;D7L969	0.398495	1.10338
AT1G18210	A0A178UKW4;Q940B0;A0A1P8BGQ0;D7M5H2;O22254	0.355353	1.10336
AT5G62790	Q8LEI7;F4K1Y4;Q9FME2;A0A178U9D2;A0A178U8D7;D7MUG2	0.767438	1.10307
AT5G41670	Q9M0S5;A0A178V6J6;D7M7P5	0.731561	1.10234
AT5G16710	Q0WLF6;A0A384LM33;O23654;D7KVW2;B9DHY6;Q56X25;B9DHU7;Q570K4	0.263934	1.1023
AT4G23100	A0A178WD57;P10795;A0A075M569;A0A075M4Z1;Q41940;Q42046;F4HRR5;Q42306;C0Z396	0.398684	1.1022
AT5G37850	A0A178VXI8;O23647;A0A178VXF9;A0A178W019;A0A178W152;A0A178W1R0	1.4764	1.10183
AT5G28500	Q9SHG8;A0A178W6J0;D7KEL8	0.413354	1.1003
AT5G47880	B9DI38;D7KEC2;A0A178W979;O23049	0.431844	1.1
AT1G12410	A0A178W7I9;Q9FV81;F4HYH1	0.147672	1.09976
AT1G79230	A0A178VQ15;Q93ZM7;D7L293	0.679751	1.09967
AT4G22930	A0A178WMU1;P24704;D7KIV8;B2CTY5;A0A178WKK8	2.52066	1.0991
AT5G45170	Q96266;A0A178VZN0;Q94BT5;Q41979;D7LHB8	0.921984	1.09909
AT1G10630; AT3G62290; AT5G14670; AT2G47170; AT1G23490; AT1G70490	Q8L7S1;A0A178WJ12;A0A1P8AVY3;F4HRB4;D7KPT5	0.151937	1.09834
AT2G20420	A0A178W3Y5;Q39102	0.309251	1.0978
AT3G24830	F4JEL5;A0A178V707;P41376;C0Z2Q9;A8MRZ7;D7L2A1;F4JEL4;A0A1I9LSZ7;B9DI27;D7KR32;A0A178WL55;Q9CAI7	0.325893	1.09744
AT5G15650; AT5G50750	Q9ZQ26;A0A178W1Z0;D7LI69;Q8H7E8	0.547147	1.09729
AT5G65620	A0A1B1W4U8;A0A175DN30;O03042;A0A142I795;A0A075M556;A0A075M4R8;X5ICS1;A0A0F7C956;A0A075M3L8;A0A2C9C5B9;A0A175DMN7;A0A175DJ67;A0A175DIJ3;A0A175D9J3;A0A0U5JB59;A0A0U5J8G3;A0A0U5J5T9;D7KRA6;A0A2C9C574;A0A1U9S0T6;A0A1B2CXL2;A0A175DNJ9;A0A175DM38;A0A175DL81;A0A175DL48;A0A175DIF2;A0A175DF41;A0A175DC37;A0A175DBN5;A0A175DBM3;A0A175DAP2;A0A175DA09;A0A175D991;A0A175D650;A0A175D1P5;A0A0U5JA44;A0A175DE68;E0WE…	0.58911	1.09647
AT1G43670	A0A178VUH8;Q8RXD9;D7LFV1	0.274572	1.09547
AT3G04920	A0A178UB21;Q94AM1;A0A1R7T3A4;D7MU03;D7MWF5	0.697882	1.09475
AT4G22010	A0A178VYM2;Q9SID0;D7LDK5;D7KFA0;A0A178WHF2;Q9LNE4;Q8S2Z9;A0A178V8P2;Q9M1B9;A0A178WEN7;Q9LNE3;D7KFA1;Q9SX54;D7LWD7	0.302402	1.09381
AT4G24620	A0A1P8B4I3;A0A178V1Z9;A1A6M1;A0A178V1I4;A0A178UZL8;D7MHC8	0.313033	1.09366
AT2G17695	A0A1P8AU99;A0A1P8AU81;A0A178W5B2;Q24JL3;D7KEF6;Q43289	0.391155	1.09324
AT5G27850; AT2G47570	D7LK40;O24658;Q9SN84;A0A178V906;Q8GWP2;F4JBK4;A0A178W0E6;D7LNE7;A0A178VTN4;O24598	1.43166	1.0929
AT3G53740	A0A178VAS8;A0A178V8P4;P43286;Q42277;Q42114;Q56ZI3;D7LUI0	0.204189	1.09268
AT1G30580	A0A178UAR1;A0A178U917;Q8VZM7;A0A1P8BF77;A0A178U957;Q56W42;Q570E0;A0A178UJI7;D7MVW0;Q940Y9;A0A178UHF8;A0A178UHP7;A0A178UJ68;D7MNM1	0.465734	1.09244
AT1G29900	A0A178UJ51;Q8LPJ3;F4K5E7;D7M5Y8;Q56YT9	0.261849	1.09189
AT4G26110	A0A178UP37;Q9C5U8;D7MQI7	0.238182	1.09144
AT1G64790	F4J7I2;A0A384L9E9;A0A178VEE0;Q84WU2;D7LAT1	0.281474	1.0899
ATMG00070	A0A178WBS0;Q9ASR1;D7KNV2	0.257454	1.08816
AT5G14040; AT3G48850	Q9LW85;A0A178VGM4	0.217936	1.08708
AT5G16660	A0A178W6P6;Q9C524;D7KTQ2	0.486759	1.08568
AT3G02780	Q9XI11;A0A178WNC1;D7KK37	0.297339	1.08531
AT4G36195	A0A178US77;Q9ZNT1;D7LX45	0.691655	1.08505
AT4G13340	F4K0T6;F4K0T7;A0A178URT4;A0A178UT70;Q9FFK3;D7LZ04	0.464952	1.08468
AT4G12420; AT5G48450	A0A178UXM0;P16127;D7MCR6	0.273331	1.08429
AT4G35000; AT4G35970; AT3G09640	Q0WT72;A0A384LDY1;O82629;D7M920;B2WS67	0.217859	1.0841
AT5G12040	A0A178UC31;B9DGD6;A0A178UCJ4;A0A1P8BCV2;D7MI40	0	1.08409
AT5G27640	Q0WWU9;D7MCC6;D7MBZ8;A0A384KUF3;A0A178V5T1;Q8VYF1;O23515;D7LIJ6	0.562164	1.08385
AT1G09640	A0A178UMH6;Q9FF10;D7M0M7;D7MUJ0;B9DH99;A0A384LHC0;Q8L608	0.359517	1.08338
AT3G54470; AT1G127775	Q0WQZ1;D7M9F7;D7LW67;D7LJC6;A0A384KRK7;A0A178UAV2;P42795;P42794	0.852632	1.0833
AT1G71695	Q058N8;Q8LGI2;A0A178UCK9	0.28858	1.08199
AT3G09440	D7KR01;A0A2C9C948;A0A1U9S1D3;A0A1B2CXN5;A0A1B1W4Y0;A0A175DTS5;A0A175DRL1;A0A175DQG5;A0A175DNJ0;A0A175DMW2;A0A175DM43;A0A175DK95;A0A175DJT2;A0A175DH73;A0A175DG19;A0A175DFQ6;A0A175DEC7;A0A175DDW1;A0A175DDA9;A0A175DCD8;A0A175DAZ5;A0A175D385;A0A0U5JCC7;A0A0U5J8U3;A0A0U5J7W0;A0A0U5CL40;P56792;D7KRR7;D7KC72	0.258277	1.08137
AT5G48960	Q8S8R1;A0A178VRM3;Q94K79	0.193699	1.08097
AT5G42220	Q9ZTZ7;A0A178W449	0	1.08062
AT5G42570	Q9FNC4;A0A178UIR5;Q8LC74;D7MN40	0	1.07696
AT1G56450	A0A178UB91;Q9FK81;D7M0Z1	0.29296	1.0764
AT3G57410	D7M276;A0A178UEW4;P53492;A0A1P8AY15;Q8GWA5;A0A178VT34	0.166946	1.07558
AT3G18820; AT3G16100; AT1G52280	A0A1B1W512;A0A175DSY0;P56791;D7KQZ6;A0A2C9C804;A0A1U9S0Y0;A0A1B2CXQ2;A0A175DPB5;A0A175DMZ4;A0A175DMD3;A0A175DLW3;A0A175DL19;A0A175DK19;A0A175DGZ2;A0A175DGX1;A0A175DET2;A0A175DEK7;A0A175DE46;A0A175DDJ7;A0A175DAZ3;A0A175DAR6;A0A175DAH0;A0A175DAF7;A0A175DA54;A0A175DA20;A0A175D3H6;A0A0U5K005;A0A0U5J986;A0A0U5J865;A0A0U5J7S2;A0A2K8DPU4;A0A2K8DPC1;A0A2K8DP45;A0A1B1W4Z1;D7KRS1;Q41912;D7KFQ6;Q41927	0.320806	1.07525
AT3G11630	A0A1P8B8W6;P82281;A0A1P8B8Y3;A0A178UTM3	0.167041	1.07517
AT1G14610	Q93YR3;B9DHL5;A0A178UWH0;D7ME19	0.158775	1.07493
AT5G44720	A0A178W4F8;Q9ZVA1;D7KVV5	0.399653	1.0734
AT5G15090	D7KRE0;D7KRA8;D7KRH0	0.676704	1.07305
AT5G26000	A0A178W9Z4;F4HQD4;F4HQD5;A0A2H1ZEG9	0.374941	1.07259
AT2G35410	Q0WUX6;Q9SJH7;A0A178VTY9;D7LJD0;A0A178VG90;A0A178VEL4;Q9LXS7	0.233678	1.07229
AT3G48110	A0A178VVW3;Q9ZU52;D7LR03;Q41992;Q42207	0.283345	1.07226
AT4G04950; AT4G32580	O23157;A0A178USN7;D7MAP0	0.406317	1.07226
AT1G79340; AT1G79330	Q9SHI1;A0A178WBD9;D7KFC9	0.316567	1.07084
AT3G04940; AT5G28030	A0A178UNP9;Q9LEV3;D7M3J3	0	1.0701
AT5G08690; AT5G08670; AT5G08680	D7L6S2;A0A178VIP8;Q9LUT2;Q42242;Q41961	0.688876	1.06867
AT2G21250; AT2G21260	D7L8X8;A1L4Y1;F4J3Q8;A0A178VI70;Q9SS46;Q5XF80;D7MUD3;A0A178UJB5;Q9FF47	0.298584	1.06842
AT1G12230	W8Q6I5;A0A384LMR2;Q9T080;W8QNE6;A0A178UUT8;Q9T081;A0A1I9LQX5;A0A0K1SB51;Q9LJA6;D7MEE3;A0A178VDS3	0.26268	1.06663
AT1G50380	A0A178UY46;Q9XFT3;A0A178UXK4;D7MEV3	0	1.0665
AT3G20320	A0A178UWB3;P42731;D7MFR8;D7L4D0;Q56WH9	0.403812	1.06593
AT1G18070	A0A178VUX0;Q9ZUX4	0.390405	1.06539
AT3G61440	P55737;F4K6B6;D7MF83;Q0WLP0	0.843108	1.06407
AT1G65960; AT2G02010; AT3G17760; AT5G17330; AT2G0200O	Q8VZC3;D7MMB8;A0A178UEC9	0.074797	1.06347
AT3G53460	A0A178UMH0;P52410;F4KHF4;D7MRY8	0.496972	1.06246
AT4G30270; AT4G30290; AT4G30280; AT5G48070; AT1G65310; AT2G18800	Q9SN46;A0A178UV52;D7MCP5	0.218967	1.06196
AT3G01280	A0A178VJE3;P49077;D7LAY5	0.180036	1.06163
AT1G23190	A0A178WH62;Q9SGW3;D7KS89;D7MIN1;A0A178UB80;Q9FHY0	0.196533	1.06081
AT3G16110; AT1G522260	A0A178VHJ5;Q05758;D7LW57;B9DH71;Q56WU3	0	1.06073
AT3G04290	A0A178WM36;Q9LE22;D7KGB7;D7KRK4	0.174474	1.0597
AT3G20330	Q6KGZ1;D7MHQ9;D7KMT0;A0A2C9C760;A0A1U9S0X0;A0A1B2CXQ4;A0A175DVF2;A0A175DUU8;A0A175DLT0;A0A175DLJ8;A0A175DKC3;A0A175DJ20;A0A175DIK9;A0A175DHB3;A0A175DD12;A0A175DC74;A0A175DBQ8;A0A175DAP4;A0A175D9C2;A0A175D9A6;A0A175D8T7;A0A175D3J1;A0A175D1Y3;A0A0U5JYW9;A0A0U5J8M2;A0A0U5J724;A0A0U5EN90;P61841	0.487403	1.05915
AT2G44920	A0A178VH19;Q38931;B3H746;D7L6T0;D7MST5;A0A178UAH1;Q9FJL3	0.298473	1.05866
AT5G12370; AT5G12365	A0A178W2E1;Q9SA78;D7KFM4;A0A178VRZ1;B3H5Z4;O64748	0.178986	1.05758
AT5G07470; AT5G61640	D7KKF5;A0A178WFE8;Q9ZP06;I0J3E6	0	1.0554
AT5G08280	Q9SZ83;A0A178UWI8;D7LXC3	0.192024	1.05506
AT1G09750	A0A178U9Q0;Q9FNB0;D7M5U9;A8MR05	0.134021	1.05505
AT2G41530	A0A1P8AUL4;Q1KPV0;A0A178WFL1;D7KCC1;A0A1P8AUL2	0.574815	1.05477
AT5G50920	A0A178VX04;O22607;A0A0N7DVL5;A0A0N7DU65;A0A0N7DTY2;A0A0N6WM05;A0A0N6WLZ6;D7L6Z5;A0A0N7DVF7;A0A0N7DTK7;A0A0N6WLY8;A0A1P8B6T2;A0A178V1I9;Q9SU78;D7MCI5	0.406268	1.05433
AT5G09650	A0A178VZI0;O22788;D7LG96	0.147675	1.0542
AT5G09810; AT2G42170	Q53XH7;A0A384KVG9;Q9LV11;D7MMV1;A0A178VFQ4;Q9SU58;D7LRH2	0.490987	1.05374
AT1G76030; AT1G20260	A0A178UCD3;Q93VG5;D7LZZ7;Q56ZZ8;Q0WSK1;A0A384LK73;Q9FIF3;D7MR68	1.06326	1.05327
AT5G20280; AT1G04920	Q9STT3;D7LRF5;Q8LFH1;A0A178VGU7	0.133834	1.05306
AT5G02870	A0A178W894;Q9SAK4	0.120812	1.05297
AT3G479930	A0A178URC5;Q96533;F4K7D6;Q0WM36;D7MN51	0	1.05222
AT4G18480	O82462;A0A178UQG0;D7M5B1;D7KBZ2;Q0WMB4;Q56ZE1;A0A178WIC3	0.199793	1.0521
AT2G15620	A0A178WG76;Q9SXJ6;D7KUA5	0.299558	1.0517
AT1G18500	D7MSA3;A0A178U9G2;Q9FLW9	0.213277	1.05155
AT1G13060; AT3G26340	Q9FVQ1;A0A178W6B8;D7KDY1;Q9M994;D7L929;A0A1I9LLX8;A0A1I9LLX7;Q1PEP5	0.175748	1.05053
AT1G26850	A0A178W630;Q9FVR6;D7KHH5	0.170139	1.04966
AT1G75330	Q9FK35;A0A1P8BFG5;D7MQ61;A0A178UGN7	0	1.04852
AT2G18020	Q9M6K2;Q38929;A0A178ULI3	0.197542	1.04818
AT1G70730	A0A178V5Z1;Q9SQI8;Q94AM2;D7LQV9	0.0775924	1.048
AT4G31700	D7LAK3;A0A178VB37;Q9SGA6	0.219185	1.04672
AT4G34670	P10797;A0A075M574;A0A075M4T6;A0A075M3N4;A0A178URY8;A0A178UL15;P10798;A0A075M996;A0A075M4Z6;B3H5S2;F4KA76	0.370587	1.04405
AT3G18080; AT3GQ8070	P31265;A0A178VCS9;D7L655	0.375024	1.04202
AT5G35970	A0A178WBL6;Q9SAC6;D7KLJ1;Q0WLI2;A0A178V1S5;Q9STV0;D7M8U1	0.0620231	1.04189
AT1G54830; AT1G08970; AT3G48590; AT5G63470	A0A178VK18;Q9FWA3;D7KZG2	0	1.04124
AT2G21530	A0A178USU5;Q42342;D7MSZ7	0.0816886	1.0412
AT5G36230; AT1G65220	Q9SUR0;A0A178URY2;A0A178UT83;D7M924;Q42171;C0Z255;Q9SUQ9;O23267;D7MH78;D7M923;D7LQH5;D7LLS2;C0SV41;A0A384LD71;A0A178VYY4;A0A178V4S8;A0A178V316;Q9ZVF3;Q9ZVF2;Q39132;D7KCL4;A0A178W9B3	0.260137	1.04083
AT5G13450	O24412;F4K0U3;D7LZ07;A0A178U9D8;Q9C774;A0A178V9W6;F4J683;D7L9W0	0.216504	1.04043
AT1G48860	B3H658;A0A178VH13;Q9M401;D7LSM8	0.240678	1.04023
AT3G56490	A0A2C9C7P8;A0A2C9C6W0;A0A1U9S0P6;A0A1B2CXN6;A0A1B1W4X6;A0A175DQT0;A0A175DPR0;A0A175DNH4;A0A175DN55;A0A175DL85;A0A175DL32;A0A175DI26;A0A175DGU5;A0A175DGC5;A0A175DEG2;A0A175DDH5;A0A175DD11;A0A175DC28;A0A175DBE7;A0A175D9Q8;A0A175D989;A0A175D804;A0A175D4V7;A0A175D1M4;A0A0U5J8G6;A0A0U5J789;A0A0U5ENE8;P56798;A0A175DK82;A0A175DKM2;A0A175DHU8;A0A175D8S5;A0A0U5J6T9;A0A0U5J569;A0A175DAE0;A0A175D7T7;A0A175D…	0	1.03991
AT2G43560	A0A178V993;Q94K05;D7L202;D7LXS6	0.064435	1.03913
AT4G13430	A0A178VWV6;O82230;D7LG52;D7KJW9	0.388445	1.03897
AT5G25100	A0A178U7S3;Q9LV77;D7MSM2;B7U9R8;F4KGS3;D7M2V0;A0A178UAJ4;Q9LFU1	0.225755	1.03832
AT1G50450	Q9SLI4;A0A178W6Q7;D7KP11	0.230257	1.03713
AT3G63190	A0A178VI56;Q9LS94;D7L955;Q42248;D7L5K3;D7KIR1;A0A178VHX7;Q9LW76;Q9C820;A0A178WJU6	0.0947772	1.03713
AT3G01670	A0A1B1W4U6;A0A175DNP3;P56799;D7KRG5;D7KRB2;A0A2C9C4V6;A0A1U9S0R3;A0A1B2CXL4;A0A175DRR8;A0A175DQM3;A0A175DP74;A0A175DNJ1;A0A175DN14;A0A175DLS3;A0A175DLA9;A0A175DHU4;A0A175DGD1;A0A175DEU2;A0A175DEH9;A0A175DDF8;A0A175DCK4;A0A175DC25;A0A175DB46;A0A175DAM6;A0A175DA11;A0A175D7E2;A0A0U5J9L2;A0A0U5J8L7;A0A0U5J5C9;A0A0U5ENI4;A0A175DE06;A0A175DMJ1;A0A175D7Z3	0.0462651	1.03626
AT3G53560	Q0WUV8;A0A178V004;Q9ZT91;D7M3B6;D7KCE2;D7MIK9	0.164669	1.03583
AT5G04430	O04485;F4I116;A0A178W121;D7KJS2;D7KFW1;Q9LPN1;D7LAU2	0.129073	1.03542
AT1G78900	Q29Q46;A0A384LGX0;Q9SPE6;F4IZC8;D7LVD3;Q9LXZ5	0.45982	1.03532
AT1G02500	A0A178W823;Q8VZM1;F4HS68;D7KX61	0.0650847	1.03456
AT1G05010	A0A178UGJ0;Q9FKU8;D7MMH5	0.150297	1.034
AT5G41790	F4IFC5;D7L856;A0A178VWD0	0.155093	1.03355
AT3G17240	A0A178VWY7;F4K5C7;Q93VH9;A0A178UQ69;A0A178UFG0;Q8VYK6;P49204;C0Z342;D7MQD3;D7L9D5;D7LZX5;F4IMI7	0.0878785	1.03341
AT4G26500	A0A178WDE4;P0CZ23;D7KG20;P0CZ24;A0A178VK76;D7KG21;A0A178W833;Q9LMI7;Q9LNB8	0.163125	1.03295
AT1G56050	Q8L606;Q9LFG3;A0A384KTJ9;D7LUJ6	0.0884934	1.03202
AT4G02510	A0A178WA88;P33207;D7KAN7;D7M684;A0A178W5V8;A0A178WEC6	0.106306	1.02916
AT5G14260	Q9LVC5;A0A178UC08;D7MN90	0.104293	1.02906
AT3G09200; AT2G40010	A0A1B1W4T6;A0A175DMV6;P56766;D7KRB4;D7KRG2;A0A2C9C579;A0A1U9S0S3;A0A1B2CXL0;A0A175DN22;A0A175DME4;A0A175DLF8;A0A175DK64;A0A175DJ39;A0A175DIM6;A0A175DH80;A0A175DC14;A0A175DBF8;A0A175DBF6;A0A175DAZ4;A0A175D9L7;A0A175D948;A0A175D924;A0A175D8N2;A0A175D1N1;A0A0U5J8Z4;A0A0U5J804;A0A0U5J7K8;A0A0U5ENQ3;A0A0U5CL69;A0A178VY74	0.173982	1.02871
AT3G51160; AT5G66280	Q0WL48;A0A384KK16;P31168;C0Z2D8;D7KJ19;D7KTA6	0.0931394	1.02861
AT3G47520	Q0WRE5;D7KV33;A0A384L9X3;P51413;D7KBP8;F4HRW5	0.128306	1.02854
AT3G58610	D7KRB5;A0A2C9C4Q1;A0A1U9S0N3;A0A1B2CXK9;A0A1B1W4U2;A0A175DPL8;A0A175DND6;A0A175DMX0;A0A175DL41;A0A175DKZ3;A0A175DKL7;A0A175DKI1;A0A175DK40;A0A175DDV8;A0A175DCU9;A0A175DCT7;A0A175DBZ1;A0A175DBS7;A0A175DB10;A0A175D9V7;A0A175D951;A0A175D8N9;A0A175D218;A0A0U5JBW7;A0A0U5ENH6;A0A0U5EN71;A0A0U5CKJ3;P56767;A0A178W009;D7KRG1	0.187659	1.02838
AT5G17990	D7MGC5;B3H4B6;A0A178UWL1;Q9T029;C0Z3A5;A0A178UZI1;Q8GYL5;Q9SIW5;A0A178UU98;D7MEC9;D7L1U8	0.149989	1.02714
AT3G56150	A0A178WHK1;Q9SGS4;D7KT95	0.0534785	1.0266
AT2G42690	Q0WLE0;A0A384KTL6;Q42525;D7MD47;A0A1P8ARU7;A0A178WJK2;Q9FZG4	0.05339	1.02659
AT4G38460	D7KHF4;A0A178WLP9;P25697;C3URB7;C3URB6	0	1.02573
AT4G26630	D7MIS9;A0A178UQL8;Q9FFR3	0.156881	1.02557
AT1G11930	A0A178VV24;Q9SIB9;Q56WE8	0	1.02552
AT2G41840; AT3G57490	A0A178VU06;Q9SKQ0;D7LL02	0.187035	1.02447
AT1G29880	D7L8D0;A0A178VJX9;Q9SF85;Q56ZW2	0.109679	1.02431
AT1G80480	A0A1I9LSH2;Q9LZQ4;A0A178VGR0;A0A097PPH7;A0A097PPH4;Q56XW4;D7LSW6	0.0578993	1.02401
AT1G35680	Q93Y40;A0A178UKP8;D7MSE7;A0A1P8BCC1;A0A1P8BCB9;D7M779;A0A178UIY2;Q9LZM1;D7L7T7;A0A178VKM3;Q9SR33	0.0546042	1.02336
AT4G27090	A0A178U9H3;Q9FFC7;A0A1P8BCC6;D7M1J4	0.020977	1.0226
AT4G11380	P38418;A0A1I9LPH1	0.0964097	1.02229
AT4G11150; AT3G08560	Q9SYI0;A0A1P8B485;F4JG57;D7M487;A0A178V010;A0A178URB9	0.107779	1.02108
AT1G75350	A0A178V3A8;Q8W4S4;D7MGB1	0	1.021
AT2G46520	A0A178UFY7;Q39097;D7MUU1	0.0397617	1.02032
AT4G11420	D7KLA9;A0A178W3N8;Q9SSB5;D7KPV2;A0A178W9X1;A0A178WAU4;Q9SSB4;F4HTC5;A0A1P8APR7;F4HTC3	0.0359353	1.01989
AT2G21160	A0A178W9Z8;Q9XIE2;D7KXF0;Q0WM82;A0A178WAD4;Q7PC86;D7KCN9;A0A178VDK2;Q94A18;F4J1I6;D7L5N8;D7KUW5;D7LIR7;A0A178VWW9;Q7PC87;A0A178WE29;Q7PC84;A0A1P8AW07;A0A178WCE1;A0A178V735;D7LP83;Q7PC85;D7LFE1;A0A178VNA5;O81016;D7KDG8;Q9M9E1;A0A178VMV6;Q7PC88;D7LLE6;A0A178V5N7	0.103844	1.01867
AT3G13870; AT1G72960; AT5G45160	A0A178UEJ8;P48348;D7MTY1;F4KHY7	0.0427066	1.01734
AT3G25220	A0A178V3C5;Q9SW18;A0A1P8B4G1;D7MGJ7	0.0600388	1.01672
AT4G13200	A0A178WHT4;Q9ZVL6;D7KPZ1	0	1.0161
AT3G12290	Q9FVC4;Q8VYI4;A0A178W3P2;Q9LQU9;D7KCK0;A0A1P8ANY1	0.0396211	1.01539
AT2G43030	A0A1P8B846;A0A178V4N8;Q9SU14;A0A1P8B842;D7MVP8;F4JRE7	0.121593	1.01538
AT3G42050	D7LSS4;F4IX28;A0A178VJX5;P34791;F4IX26;D7LSN6	0.0586943	1.01496
AT3G56340	B9DI55;A0A384KA82;P54609;D7L8D2;D7LWN0;Q8H7F2	0.0641957	1.01412
AT3G04600	F4HST2;P42759;A0A178W8S5;D7KJ20	0.0328639	1.01367
AT1G48600	A0A178V700;Q93ZV7;D7M9Q0	0	1.01328
AT1G56070	Q8LPR8;A0A178UAZ1;F4K9Z1;A0A1P8BBB7;D7M1H5	0.0339051	1.01301
AT5G62810	A0A178VS91;O80476;A0A1P8AXQ5;C0Z395;A0A1P8AXW0;D7LG07	0.0248368	1.01106
AT5G13650	A0A178VGH8;Q9LW57;A0A1I9LQU5;D7L3B5;A0A1I9LQU3	0.0390932	1.01091
AT1G76450	A0A1P8B108;C0Z2J2;A0A178VYZ7;Q93Z70;D7L6F1	0.0484041	1.01089
AT5G49760	Q93ZV8;A0A178W753;Q9XIK2;D7KKS1;D7KPB0	0.0440691	1.01076
AT3G52500	Q8RXQ7;F4I2A1;F4I2A0;Q9SGR9;A0A178WB94;D7KTA1;A0A178WMX7;A0A1P8APL9;A0A178WL42;F4HSS5;D7KJ12;Q9LN30;Q9SGR8;D7KGI7	0.0349796	1.01015
AT3G22890	B3LF87;P48006;A8MRC4;D7KES3;Q42030;A0A178UCD6	0.0300687	1.00958
AT3G51140	D7KNB3;A0A178WE17;Q94AZ4	0.0210743	1.00863
AT1G53240	B0ZVS7;B0ZVS1;B0ZVQ2;B0ZVQ4;B0ZVZ0;B0ZVQ1;B0ZVP8;A0A178UB58;Q9FNH6;B0ZVY9;D7LZ63	0.0181435	1.00791
AT5G14780	Q96262;F4JUT8;A0A178UWZ8;F4JUT9;D7MFL3	0.0271783	1.00745
ATMG01190; AR2G07698	A0A178UN74;Q9ASS6;D7M570	0.0393738	1.00685
AT4G02620	A0A178V732;Q9LV21;D7L808	0.0299799	1.00681
AT1G80600	A0A1P8B3U2;Q8VZJ2;A0A178UWU7;D7M9X2	0.186754	1.00635
AT3G01390	B5TM95;A0A2P2CLH2;P93306;A7KNI1;G1C2V1;G1C2X4	0.0165694	1.0061
AT3G59980	Q9SGR6;Q93ZJ4;Q8L790;D7KTA4;A0A178WJJ9;Q0WLW2;A0A178W161;Q9SFF1;Q9SFF2;A0A178W9U5;Q9XHZ2	0.0147658	1.0059
AT1G06290; AT3G06690; AT1G06310	A0A178UXW6;Q8VYW6;Q39078;D7M8N6;A0A178V015;D7M8N7	0.0132978	1.00577
AT3G07470	A0A178UWP5;Q94AR8;D7MV68;C0Z3H8;B9W2J1;B9W2G9	0.00670318	1.00576
AT5G27380	A0A178VKB3;Q9SRV5;D7L198;B0FUS0;B0FUR9;B0FUR3;B0FUS7	0.0189142	1.00563
AT4G23650	P26569;A0A178VTB8;F4INW2;C0Z3A1;D7LC70;A0A178W387;P26568;D7KG63	0.0140195	1.00556
AT5G28050	A0A178V788;Q94C38;Q9LX65;B9DHN8;D7MF49;A0A178V834;Q0Q7Q9;A0A178V9F7;D7LMK6;Q0Q7Q8;Q0Q7Q7	0	1.00535
AT5G17770	A0A178V385;O65581;D7MF88;D7MF89;A0A178UUU6;A0A1P8B8S7;A0A1P8B8Q8;P22197	0	1.00423
AT5G39570	O04202;A0A178VU46;D7LDU9	0.0154872	1.00382
AT3G20390	A0A178V7Z2;Q9LJG3;D7L2D9	0.00539754	1.00284
AT3G13920; AT1G72730	A0A178UV45;Q9S7H1;A0A178W876;Q9SA56;D7M3D2;D7KCB7	0.0124146	1.00265
AT5G20500	F4K0X7;X5JA13;A0A178U724;X5JB51;D7M4I9;X5JAD2;C0Z285;A0A178UPZ3	0.00523307	1.00193
AT3G25920	A0A178UYS9;P54150;D7MGJ3	0.00837147	1.00167
AT5G50370	Q9SIJ8;A0A178VRN2;Q94II5;D7LBW8;Q94A58	0.00423789	1.00102
AT5G20720	A0A178UGP4;Q9LU01;D7MLI6	0.00171766	1.00042
AT1G20960	A0A178V2M2;A0A178V3X4;Q8H107;D7MEL2	0	0.999934
AT2G23600	A0A178V3J8;Q38871;D7MD17;D7L8T8;A0A178V0I0;A0A178UDC4;F4ILW9;A0A178VYK9;P93759;D7KH81;A0A178WR71;Q9M9V8	0.00199478	0.999301
AT3G07010; 1T5G48900	A0A178U901;Q94BQ2;A0A1P8BCJ5;D7LZD9;D7LZD8;A0A178UGX7;Q9C5U3;Q42271;Q42184;A0A178V464;D7KSP2;Q9T090;D7MDS6;A0A178V5Z4;D7MSZ5;Q9FJC9;A0A178UKA8	0.00593331	0.99817
AT5G13850	D7LYU8;B9DHH1;A0A178UTZ0;O49203;Q1ECR6;A0A384KE66;Q8LAH8;F4JPD8;D7M900	0.0124806	0.998146
AT1G68560; AT3G45940	A0A178UUL4;Q93Y35;D7MGM4	0.0146037	0.997039
AT3G53020; AT2G36620	A0A178U7L7;P37702;D7M4N0;Q43281	0.0148237	0.996968
AT5G63570	A0A1P8B252;D7LK31;A0A178VVY6;O22870	0.00991981	0.995845
AT2G41740	F4IX90;C0Z2P3;A0A384L124;Q39033;D7L750;A0A178VC04;Q9LY51;D7LVA3;A0A178VMF0	0.0167669	0.995224
AT3G23490	A0A178UCZ3;Q9LF37;D7M7C7;D7MGY3;A0A178UYX9;F4JVJ1;D7MGY0	0.0129989	0.994389
AT2G40490	A0A1P8APU0;Q42593;A0A178W4F0;D7KUJ7;Q56WP7;P92970	0.021794	0.993704
AT2G45990	A0A1I9LSL6;B9DHJ9;A0A178VJT7;Q9M8Z8;Q0WMI8;D7L622;Q42110;A0A178U829;D7MMN8;Q93WF1	0.0177167	0.993177
AT1G55480	A0A178W619;Q8W593;D7KV14	0.0277323	0.992221
AT2G19760	A0A178VGB4;Q9LFG2;D7LUJ8	0.0582135	0.991908
AT1G74070	Q94BT9;A0A178WQ64;D7KTM2	0.0331715	0.991329
AT5G06290	A0A178UP64;Q9LTX3;D7MPH0	0.0410007	0.99112
AT3G52230	F4I035;Q9FVP6;Q8LC97;A0A178WDZ9	0	0.988733
AT5G17710	A0A178VC12;F4J9G2;A0A178VA61;Q9M1Z6;D7LWG9	0.0168724	0.988703
AT3G01480	A0A178UVN5;P55826;D7M498	0.0454447	0.987467
AT3G02360	A0A178V984;P82658;D7LTS1	0.056119	0.987034
AT2G34480	Q9LKR8;A0A178UM58;D7M6V2	0	0.986892
AT5G20010; AT5G55190; AT5G20020	A0A178UKZ2;O04331;D7MJ38;A0A178VIY4;Q9LK25;D7LLZ0;D7M624;A0A178UG00;Q9LY99	0.0535364	0.986688
AT3G04840	A0A178VPP0;P46421;Q42199;B2BY05;B2BY06;B2BXJ1;B2BY08;B2BXI8;A0A178VZK8;Q9ZW28;D7LL98;B2BY12	0.0560517	0.986279
AT2G19480	Q39041;A0A178WLJ4;A0A178WMK4;Q8LGP2;Q8L4U9;Q8L4T3;Q8L3Z1;Q8LGN8;Q8L514;Q8L4G6;Q8L488	0.0577228	0.986151
AT5G16715	B9DH49;A0A384KSV2;Q9LXX5;D7LVI3	0.0777344	0.985543
AT4G38970	A0A178V898;O82089;A0A1I9LNC0;D7LVD8	0.0596981	0.985231
AT5G10920	F4ICX9;A0A178W7H1;D7KJH0	0.0732112	0.985185
AT5G15450;AT4G14670	A0A178V5S8;O04834;D7KBA0;Q42067;O80489;A0A178W2L1;Q3E6Q3	0.0809986	0.98408
ATCG00780	A0A178W8F0;Q9FWR4;D7KI37;A0A178WDB6;Q9LN39	0.0825983	0.982513
AT1G55490	D7LU48;A0A178V5U2;Q9FT52;Q2V3P9	0.0767796	0.98215
AT3G49720	A0A178VYU7;P30184;F4INR3;D7LHG7;Q56WM8	0.128622	0.979943
AT3G10920	A0A178V4R8;P48641;D7L478;Q56Z05	0.127693	0.978759
AT1G02780	D7L7P4	0.0256699	0.978664
AT5G49910	A0A178VZE7;O22229;D7LHA3;Q8W4M1	0.114774	0.977984
AT3G57610	B3LF88;A0A384LCI6;Q9ZWA8;D7KD88	0.0653405	0.977647
AT3G11830	A0A1B1W502;A0A175DP41;P56753;D7MVM0;A0A2C9CAW6;A0A1U9S0V7;A0A1B2CXQ5;A0A175DTU5;A0A175DQI9;A0A175DM62;A0A175DKK4;A0A175DHR4;A0A175DH90;A0A175DEE8;A0A175DDD0;A0A175DCF4;A0A175DBZ5;A0A175DBJ1;A0A175DB17;A0A175DAP7;A0A175D9Y1;A0A175D771;A0A175D6G3;A0A0U5J9D1;A0A0U5EN93;A0A175DDX9;A0A2C9C7Z0;A0A175DRN1;A0A175DNZ1;A0A175DMY2;A0A175DIW1;A0A175DAJ0;A0A0U5JZ97;A0A0U5JBH8	0.149575	0.977626
AT4G17090	D7KVX7;Q0WWI7;A0A384LAE0;P27202;C0Z2Y2;A0A178WGH2;A0A178WGP6	0.109755	0.976452
AT4G04910	A0A178VT29;O80477;A0A1P8B0R3;D7LG06;A0A178VWI8;O80474;D7LFD3;F4IMK2;A0A1P8B065	0.22219	0.975659
AT4G34110	A0A178VXA5;O82204;D7MCL9;D7L6X2	0.231425	0.974005
AT4G1460; AT2G21630	D7MPM6;A0A178UAH2;Q9SEI4;B1PBX8;Q42235	0.0526306	0.972751
AT5G52840	Q56Y57;B9DF94;A0A178VFT4;O48963;D7LMS0	0.0758042	0.972599
AT3G27850; AT3G27830	A0A178WA14;P31414;Q0WWI1;D7KDI3;A8MQH1;D7KX55;B2LWN7	0.150665	0.971901
AT1G48920; AT3G18610	O82299;A0A178W0G5;D7LHV9	0.132116	0.971685
AT1G37130	A0A178V0W7;D7MA76;F4JL11;Q8L7D3;D7KAQ0;D7M7E4;Q56WA3	0.112663	0.971662
AT5G26360	A0A178ULD7;Q9LVA0;D7MLV8	0.0887934	0.971268
AT3G11930	D7LK98;A0A178VQE6;Q9ZV24	0.141927	0.970941
AT1G08980	A0A178VES5;Q93Y07;D7L5I8	0.1168	0.97083
AT1G57720	A0A178UZ81;Q93V88;C0Z2B8;D7M8Q5	0.0952868	0.969352
AT3G11510	A0A2H1ZEJ8;A0A178VN92;Q9SU56;D7LRH0	0.101028	0.968775
AT1G67280	A0A178V4S0;Q8GUM2	0.185313	0.968597
AT5G66120	F4JLM5;A0A178UUR2;D7LY38;D7L2L0;D7MJD5;F4J2W0	0.534831	0.968529
AT3G61820	O49304;A0A178WM74;D7KMP3	0	0.967967
AT1G72370; AT3G04770	A0A178WM81;Q9C9W5;D7KW80;A0A1P8ANC0	0.339672	0.967691
AT3G09630	A0A178V1V6;Q9SV20;A0A178V6Q4	0.129292	0.966948
AT3G06510	F4KDU5;Q8GYH3;A0A178UAH8;P49691;Q9ASS3;D7LIC6;D7KL45	0	0.966576
AT3G16000	Q9C9I7;A0A178W9Y8;D7KYW2;Q0WKY6	0.0885584	0.965525
AT3G18190	Q1LYZ1;A0A384LD03;P32962;O04907	0.0751766	0.964064
AT2G33430	Q9LKR3;D7KS87;A0A178UPP6	0.204214	0.963644
AT1G01800	A0A178V8L7;A0A178V6Z2;A0A1I9LQK7;A0A1I9LQK6;B9DGA0;P53780;F4J244;D7LVN0;Q8LAA9;D7LVN1;F4J245;A0A1I9LM04;F4J246;Q9M1J4	0.214207	0.963276
AT2G33040	Q43727;A0A178UEB2;Q56WK7;A0A178UCB6;D7MHW1	0.145668	0.962219
AT5G37510	A0A097NUQ9;Q9C8G5;A0A178WAD7;D7KET4	0.288433	0.961958
AT3G17210	A0A2P2CLF9;P92549;G1C2Z0;G1C2S9;A0A178U7B7;F4IMB5;A7KNE3;D7L705	0.234713	0.96129
AT2G37270	D7KEA3;A0A178WHU2;Q06588;I3RT08;I3RT06;I3RT05;I3RT07	0.0853966	0.960921
AT4G35790	O80988;A0A178W2X1;D7LCP3	0.210086	0.960079
AT1G07930; AT5G60390; AT1G07920; AT1G35550; AT1G07930; AT1G07940	Q5XF32;A0A384KB83;Q9FMT1;B9DHH9;F4K5H6;D7KM07	0.633838	0.95939
AT5G55220	Q8H152;Q56XB4;F4JY76;A0A178U9L8;A0A178UM83;D7L7F6;D7M4K2	0.278635	0.959077
AT1G80560; AT1G80555	Q9SKU1;A0A178VQQ3;D7L4J9	0.132916	0.95866
AT3G49910	A0A178V860;Q9LRX8;D7L5T4;Q56Z82	0.0722579	0.957961
AT4G27700	D7LXK6;A0A178UPZ1;Q9LZ66	0	0.957453
AT1G48420	A0A178VA59;Q9M352;D7LJV2	0.145014	0.956846
AT2G35040	A0A178WLS5;Q9SHJ6;G8JFJ9;G8JFJ7;G8JFJ6;G8JFJ3;G8JFI4;G8JFH7;G8JFH1;G8JFH0;D9ZPU4;D9ZPS8;D9ZPI9;D9ZPI2;D9ZPI0;D9ZPG6;G8JFJ5;G8JFH9;Q6DT75	0	0.956304
AT3G19170; AT1G49630	A0A2C9C4F3;A0A175DV96;A0A175DT00;A0A175DRW3;A0A175DP63;A0A175DNH6;A0A175DLF0;A0A175DIW8;A0A175DIL9;A0A175DI49;A0A175DHN0;A0A175DFR3;A0A175DF97;A0A175DAM2;A0A175DA70;A0A175D8Q3;A0A175D1S2;A0A0U5J8G1;A0A0U5J6S2;A0A0U5J6H5;A0A0U5J4T8;A0A0U5EN44;D7KRF8;A0A1U9S0P3;A0A1B2CXJ5;A0A1B1W4T4;P56778;A0A2K8DQ11;A0A2K8DPN5;D7KUZ9;Q8HT11;D7MGZ1	0.571138	0.955998
AT3G27925	A8MQA1;D7LS33;B9DGA4;A0A384KBX2;P41127;F4IWP7;B9DFM3;A0A178V6A2;Q9SMT4;D7LX62	0.193476	0.955366
AT4G18100	A0A178WKB4;P25857;D7KMU9;A0A178WKB6	0.268392	0.954684
AT5G60640	A0A178V455;O65271;D7M5L8;O65269;A0A178UZX2;D7M5L9	0.691671	0.95425
AT3G63490	D7M5S8;A0A178UZQ9;P59224;D7MVK0	0.181127	0.9533
AT4G11010; AT4G23900; AT4G23895	Q0WMN4;Q9LTV6;D7L0K5;A0A178V7H2;Q9XE46;Q9S9S7;A0A178W170	0.147911	0.952056
AT5G20630	O23523;Q8LFI3;A0A178V3J2;D7MCA9	0.142789	0.95082
AT2G01250	D7L6H1;A0A178VSE7;Q42449	0.213609	0.95081
AT1G32200	A0A178UW68;Q9SZ30;B9DHU6;D7MEL3	0	0.950357
AT1G72150	B9DHP0;A0A384KMY9;Q9T043;A0A178UTG0;A0A178UVK7;D7MEJ2;D7L3N5	0.154735	0.949984
AT1G15140	Q8LFA4;Q0WWK6;D7MNC2;A0A178UDJ9;Q9FKK7;F4KC24;Q56Z35;B7ZEI2	0.842423	0.949289
AT1G67430	A0A178V516;Q9SR70;D7L8V1;D7LCX6	0.947275	0.948756
AT1G48630	Q8L7K9;A0A178UTQ3;D7M5M3	0.262649	0.948494
AT2G37710; AT3G53810	A0A178VZC8;Q9SIV2;D7L4I0;D7LNW1;D7LGR9;D7KZ36;D7L3I1	0.16744	0.948477
AT3G26520	A0A178WG36;Q9LR30;D7KNE6	0.0804092	0.947616
AT1G08200	D7M5Z4;A0A178UMU4;Q9FMU6;D7L9I7;A0A178VF61;Q9M2Z8;D7LS16;D7L2Q7	0.108457	0.947455
AT1G78870; AT1G16890	A0A178UIH6;Q8W1X2;F4K8N1;D7MIJ0	0.189243	0.945619
AT2G21870	Q0WWC2;A0A384KHN9;Q39101;D7M6H4;Q56ZR9	0.282682	0.944423
AT5G23890	A0A178UD67;Q9FFS8;A8MRV0;D7MIU6	0.257342	0.942341
ATCG00500	A0A178WGF4;Q94A41;D7KXK5;Q9FUA8	0.452659	0.941803
AT1G15690	A0A178V785;Q8LB10;D7MC33	0.215284	0.941741
AT2G47510	A8MS75;A0A178VBT7;Q01667;F4JE46;F4JE43;D7LUY8	0.769932	0.941529
AT5G47840	A0A178V5N0;O65258;D7M5N4;D7LD98;O80831;A0A178VXP2	0.181256	0.941157
ATCG0380	Q94A32;A0A178VB40	0	0.940806
AT4G31990	Q0WWA1;A0A384KPJ8;Q9S850;D7L9K1;F4JBZ5;A8MRF8	0.151109	0.940638
AT2G20610; AT4G28420	Q9S7W4;A0A384L5Z4;D7L708	0.175299	0.939148
AT5G35790	A0A178V3V3;Q9SZD4;D7L5B5;A0A178VM16;Q9SL67;D7MD55	0.187245	0.938451
AT1G49760	Q9FYF8;A0A178W1I8;D7KV23	0.457611	0.938102
AT5G63980	D7KLX8;A0A178WGZ8;Q9SYT0;B9DI12	0.31394	0.937978
AT2G34810	A0A178UM82;Q38799;D7MQB7;Q56Z30	0	0.937096
AT2G38040	B9DHU0;Q42547;A0A1P8AWT7;B9DG18;A0A178WQI0;F4HUL6;C0Z2I6;Q2V4M4;A0A1P8AWR0;A0A0B4UMT5;B2LWR0;B9DHR6;Q43278;O64954;Q41924	0.317072	0.936854
AT1G48520	Q8H0U5;A0A178VK42;D7L962	0.286945	0.934539
AT5G61970	O82240;D7LHB6;A0A178VP88;Q8LC26	0.159172	0.933484
AT1G30360	D7KPN7;A0A178W7C5;B9DFI7;F4HPE1;Q56ZN1	0	0.933068
AT5G42080; AT3G61760	A0A178V823;O22609;D7LPM3;F7J9T9;F7J9T0	0.0826966	0.932905
AT5G66090	Q8LCW6;O80576;A0A178VUS5;D7LKV4	0.310772	0.932552
AT1G07320	A8MRQ4;A8MSB9;F4JTU2;A0A178UU67;Q9SVM8	0.240889	0.932126
AT5G04140	C0Z3C3;D7KSM8;A0A178W4A4;O50039	0.301284	0.929892
AT5G04590	A0A178UUQ9;Q9LTR9;D7MM96;D7LKW8;D7LKW6;A0A178W368;Q94L32;D7LKW7;D7LLN9;D7LKX3	0.1784	0.929254
AT4G39260	A0A178W3W2;Q9C7N5;D7KDW0	0.171975	0.928715
AT3G59920	D7LH11;A0A178VW11;P51418;A0A1P8AY36	0.560959	0.928557
AT1G29660	Q6TBX7;A0A178VFG4;D7LUF0	0.195636	0.928447
AT4G35100	A0A178UE63;Q9FI56;D7MQU9;A0A178VLE4;D7LMM5;D7LJI6;A0A178VSB4	0.328623	0.928076
AT4G15110	D7KM99;A0A178W724;P21240;Q42006	0	0.927906
AT4G39680	A0A178VM34;Q9SIN5	0.66893	0.927849
AT5G23120	A0A178WKK0;O64530;A8MR47;D7KVZ4	0.612721	0.927126
AT5G13980	A0A178W3Q0;O23712;D7MRF2;D7KAQ3;A0A178UFX8;P34066	0.532209	0.926881
AT4G24780; AT1G67750; AT3G27400	A0A178W7K9;Q9XI36;Q8H7D1;D7KCQ2	0.108546	0.926759
AT1G08520	A0A178VNL8;Q66GQ3;D7L5K4;A0A178WDL4;A3KPF5	0.254933	0.924426
AT5G05740	A0A178WF69;Q9SA73;D7KFL6	0.369232	0.923762
AT3G44310	D7MTG5;A0A178U8J6;Q9FH02;B9DHL9;C0Z226;B9DHN3	0.442306	0.922861
AT4G14210	Q9FI75;A0A178UQB1;D7MMQ1;Q8W4J4;F4K3A9	0.471287	0.922758
AT5G65220	A0A1I9LNS4;A0A178V838;Q9M1R2;D7LSU0;D7LSL9	0.5163	0.922196
AT3G57150	A0A178U8P6;Q9FH13;A0A1P8BCQ5;D7ML95	0.164801	0.92165
AT4G01690	A0A178VDR9;O81235;F4J504;D7L9S5;Q570M5	0.893799	0.921567
AT1G32470	A0A097PL68;A0A097PL54;D7M4F4;A0A178U770;Q8RUF8;A0A178U773;A0A178UA06	0.10055	0.919173
AT1G14810	A0A178VYA2;Q8VZF3;D7LGM5	0.257555	0.9175
AT5G61410	A0A2P2CLF6;Q95748;G1C2X2;A0A178U5P8	0.470182	0.917231
AT4G01050	Q9SSG7;Q9C9P3;A0A178WII2;F4HXD1;D7KSI6;Q9SJ94;Q8W4J5;F4IFA4;D7L836;A0A178VMU5;A0A1P8AZM7	0.402117	0.916666
AT3G01910	Q9STE8;A0A178VEL0;D7LN45;Q0WME6	0.375953	0.916452
AT1G06950	D7KRA7;A0A2C9C4L8;A0A1U9S142;A0A1B2CXK7;A0A175DQY2;A0A175DQD0;A0A175DN00;A0A175DMS8;A0A175DJP9;A0A175DHV9;A0A175DH45;A0A175DGM0;A0A175DDS7;A0A175DCA9;A0A175DBU6;A0A175DAW5;A0A175D354;A0A0U5J8D2;A0A0U5J758;A0A0U5J6R3;A0A0U5J541;D7KRH1;A0A175DTN5;A0A175DJX8;A0A175DIK1;A0A175DE95;A0A175D8R5	0.709841	0.916085
AT5G46800	A0A178V395;O49629	0.412114	0.916021
AT4G04770	O82762;A0A178VUZ4;D7LC28	0.330583	0.91544
AT5G17170	A0A178UY98;A0A178UY21;Q9C5C4;F4JPZ7;D7MDE1	0.659466	0.915171
AT5G39410	A0A178VTH6;Q9SLA8;D7L9C1	0	0.915001
AT2G36880	Q42512;A0A178VVB5;F4IP47;D7LIT7	0.709058	0.914563
AT1G47200	A0A1I9LRK5;Q9SD32;Q94C78;A0A178VJN6;D7LTN4	0.305096	0.91386
AT5G46290	D7M9B2;A0A178V3D8;O48917;B9DI06;A0A0B4UMN9	0.306462	0.913153
AT3G26060	Q0WW92;Q94AW8;A0A178VCC5;F4J1V2;D7LMH1;Q56ZJ7;Q9SAS0	0.259937	0.912956
AT1G03630	A0A178UUR9;Q9FJX3;A0A2H1ZE94;F4K3R8;D7MUP9	0.143647	0.911725
AT1G10510	A0A178UT81;A0A178UTI0;P42737;D7M6M5;A8MQY4;F4K873	0	0.911356
AT4G25080	A0A178VN60;F4IJ44;P25071;F4IJ45;A0A1P8B183;C0Z374;D7LGJ1	0.194382	0.910904
AT1G47260	A0A178VIH2;Q93XX2;A0A1I9LMF2;Q0WLR9	0.764657	0.910142
AT3G54400	F4IBH5;A0A178WKF8;D7KSC8;O04471;O04470	0.466047	0.909444
AT2G42600; AT3G42628	A0A178UX57;Q41932	0.534581	0.909153
AT4G09320	A0A178UAM7;O82514;C0Z2D0;D7MP07;F4KAP2	0.265233	0.908277
AT5G19370	F4K329;A0A178UII7;Q8L9F4;D7MRF6	0.713078	0.908205
ATCG00130	D7KFU7;A0A178W5L2;A0A178UXP7;Q0WV25;P29511;B9DGT7;Q944I2;B9DFF8;Q0WLQ5;D7LA21;Q570E3;Q56YZ2	0.12823	0.908201
AT3G46060	D7KLV9;A0A178W322;Q9LQF2;F4HZY9;A0A1P8ANG1;D7KZ86;Q9C560;D7KLT9;F4I2X9;D7LXA1;A0A178UVJ0;Q67XD9;A0A178WCS2;D7MDI1;A0A178V2X0;Q9SW48;A0A178WPZ7	0.805788	0.906139
AT1G74920	A0A178UYB8;Q84W65;D7MF91	0.271617	0.904217
AT3G54660	A0A178UTX9;F4K2Y3;Q9FG66;D7MI04	0.827206	0.902494
ATCG00800	A0A178WB34;Q96520;D7KYX0;Q570F0	0.610892	0.902037
AT3G15790	D7LSZ8;A0A178VF24;P51414	0	0.901406
AT4G09010	A0A178UW75;Q96255;D7MCE6;B9DHW8;D7L9G6	0.199726	0.899892
AT3G03250	A0A178WGD0;Q94BS2;D7KM98	0.519325	0.89989
AT5G57870	Q9ASV5;A0A178UT09;O65656;D7M8P4	0.520761	0.899865
AT2G17320	Q8RY94;A0A178UX78;O49514;D7MCS1;D7L391	0.581304	0.899861
AT3G57290	A0A178VMD4;P93033;B9DFH4;D7LGN8;Q42095	0.267628	0.898609
AT5G49650	F4HYF3;A0A178WEZ8;D7KD10	0.278775	0.898583
AT3G56090	C0Z2X0;A0A178V158;Q9STX2;D7M8W5	0	0.897592
AT1G48030	A0A178VRP9;Q56WD9;D7LFQ1;Q42301;O64426	1.65475	0.897357
AT2G37660	A0A178UKY5;Q9FJD4;D7MSY7;Q8H773	0.619586	0.895738
AT5G16970; AT5G1690;AT1G26320	A0A178VFX9;C0LGN2;D7L378	0.333834	0.894537
AT1G03160	A0A178VBB5;Q94CE5;D7L1L5	0.360349	0.893991
AT2G43945	A0A178VAY0;Q9MAB3;D7L323;Q570R2	0	0.89351
AT1G20950	A0A178UHG1;Q944K2;D7MME2	0.225987	0.891797
AT3G61260	Q8VZ23;A0A178WJS5;P93818;D7KDE3;Q56Z58;Q593E6;Q593B7;Q593C0	0.208007	0.891359
AT3G08030	Q8L9C2;F4J8J7;A0A384KUI9;Q9SF06;A0A384KK41;F4J7I5;B9DG73;D7LAT3	0.384679	0.89098
AT4G25740; AT5G52650	Q56WS4;Q8LGP5;Q8L4B7;Q8L485;Q8L456;Q9FWX0;F4IC59;Q8LGP6;Q8LGN9;Q8L9B8;D7KNA4;Q8L4P1;Q8L4P0;Q8L3R9;A0A178WEP4	0.301494	0.890505
AT3G16400; AT3G16410; AT3G16390; AT2G33070	Q9LT39;A0A384KGL0;D7KZW8;G8JH07;G8JH06;G8JH01;G8JGZ0	0	0.890275
AT1G08360	Q8GW78;D7M0E2;A0A178UUP1	0.512199	0.89
AT1G29470	F4KEX3;A0A178UKK6;D7MPN0;Q8H1E2;Q0WM10	0.840442	0.888229
AT1G17650	B9DHD5;A0A384LJ62;Q94C59;D7KFN1	0.527616	0.887914
AT1G79440	A0A178V0E7;Q8L4N1;D7MEH0;D7MU94	0	0.887671
AT2G42740	A0A178V9J0;Q9SR15;F4J4T3;D7L276	1.10501	0.887018
ATMG00510	A0A178WFG5;Q9C658;D7KQT8	0.673209	0.886657
AT4G02530	A0A178V9J1;Q9LV28;D7L7Z8	0.268892	0.885915
AT1G30690	A0A178VES0;Q9FEB5;A0A1I9LQR5;Q56YJ5;A0A1I9LQR6;F4J5T0;D7LU33	0.273649	0.884949
AT1G62640	A0A178WAB5;Q9FEC1;D7KJC9	0.384991	0.884758
AT17759030	A0A178VX39;Q56YA5;D7L023	0	0.884396
AT1G34430	A0A178WCT5;Q7Y208;F4HQ30;A0A1P8AQY3;A0A178WLH8;A0A178W0B2;A0A178WJK0;D7KUX1;D7KUX2;A0A1P8AWC0;D7SFH9;A0A1P8AWH4;A0A1P8AWB8	0.198313	0.884231
AT2G23350; AT1G22760	A0A178VKX2;Q38882;D7L4X2;Q84WM2	0.816188	0.884008
AT3G14930	Q39209;A0A178V4M1;Q04836;Q0WMG6;D7MGN0	0.151243	0.883821
AT4G29060	F4JXW9;Q9LYD6;A0A178UCG6;D7M3R9	0.950594	0.880005
AT3G63520	Q9SII8;A0A178VV70;D7L8S8;A0A178VQC8;A0A178VYT3;A0A178W046;D7M4K4	0.311931	0.878835
AT3G16370	A0A178UF15;P42799;D7MPQ2;A0A1P8BGJ8	0.452478	0.876923
AT1G80410	D7KPZ6;A0A178WGU5;Q9ZVL3;D7KIW9;B9DFS3;A0A384LQG6;Q8L4B2;D7LRY6;A0A178V5Y7;Q9SMP0;D7MPP0;B9DG64;A0A384KX14;Q9FMV5	1.00262	0.876578
AT4G14870	D7KHX1;A0A178WJC9;Q8W4H7;Q8GTY0;Q0WL56;P0DH99;D7KHX2;F4HUA0;C0Z2H0;Q56YZ4;B9DI33;Q56ZD4;P94010;P94007;P94009;P94008;B2LWX0;B2LWW5;Q42105;Q42057;A0A178WK87	0.549013	0.876221
AT2G28550	D7LA42;A0A178V7D0;Q39085	1.01949	0.875797
AT4G39200; AT4G34555; AT2G16360	A0A178V8F1;Q9LZK5;D7LT76	0.0712358	0.87565
AT3G26650	D7KCG4;A0A178WF34;Q9LR64	0.748481	0.875002
AT4G20360	A0A178VU56;O82662;Q8LAV0;D7L3N2;Q56Z20	0.597738	0.874595
AT5G06060; AT2G29370	F4IS32;D7LKH4;A0A178VWD8;O22832;A0A160CBM4;A0A1P8BGU7;A0A178UNA4;D7M827;Q9LF05;A0A1I9LTN9;D7KNP9;A0A178W9E4;Q84VY3;Q9M880;A0A384KYA0;A0A178VGR6;Q9M881;D7KZJ5;A0A384KLK8;A0A178V7P2	1.67826	0.873248
AT5G49970	O64517;A0A178WK95;D7KWG9;D7KWG8;A0A178WIC7;O64518	0	0.872912
AT1G74910; AT2G04650	D7LFR3;F4IVR2;A0A178VPJ6;Q8L7B5;D7LGE5	0.443822	0.871815
AT2G47710	A0A178W355;Q9SJE1;D7KIS8	1.04856	0.871173
AT2G33220	Q2HIK0;A0A384KSW6;Q9LK88;D7LPM0	0.836006	0.870798
AT5G35630	A0A178W2C2;Q9CAP8;D7KUK7;A0A1P8AQK5	1.02226	0.87059
AT4G33500	A0A178UPN0;P0DKC4;P0DKC3;D7MI36;I0J3C7;D7MP13	0.615034	0.870515
AT1G17100	Q9SUY2;A0A384KXG3;D7LU38	1.2928	0.86962
AT2G28000	Q1H5A3;D7LXS2;A0A384LND1;Q43314;Q94AA6	1.45297	0.868968
AT1G70410; AT1G23730	O65655;A0A178V0X9;D7M8P3;J9TVH9;J9TSV5;J9TL03;J9TKP1;J9TKM7	0.70324	0.866964
AT5G15200; AT5G39850	A0A178UAF8;A0A178U8T2;Q9LX99;D7M2X5;A0A1P8BDN5;A0A1P8BDP2;A0A1P8BDS9;Q9FKP4;A0A1P8BDQ0;A0A178UC07;A0A1P8BDP7;D7MTY5	0.462478	0.866617
AT1G05190	A0A178UEQ2;Q9FGS0	0.587656	0.866373
AT3G25530	D7M1G8;A0A178UQU4;P83484;P83483;D7M1G9;A0A178UFZ5;Q9C5A9;A0A178UB86;Q8H135;Q0WM57;Q42052	0.460482	0.865881
AT2G30930	Q9SIV0;Q9FPU1;A0A178VX77;Q9FPU2;D7L4I1;D7MDC7;A0A178V3D3;Q67Y55	0.425853	0.865407
AT3G52960	A0A178VK60;Q9LSV0;D7L7E3;A0A1I9LPQ6	0.85703	0.864979
AT3G53990	A0A178WLG9;Q9CAC8;F4I3N6;D7KTF7;A0A1P8ANV0;Q9SH45	0.213113	0.863868
AT1G22780; AT1G34030; AT4G09800	Q681W6;D7KSJ3;A0A384LEA2;Q9XJ27;Q681V1;Q67Y29;Q9C9P5;Q9C9P6	0.284632	0.862202
AT2G30870	A0A178V3P7;Q39108;D7MEZ0	0.151611	0.861689
AT4G35090	Q9LZ06;D7M7W1	0.922201	0.861503
AT1G77090	Q93WI0;A0A178UL75;D7LZ73	0.696038	0.861048
AT5G09510	A0A178VKB6;Q9LUV2;D7L6Q1	0.202512	0.860952
AT4G38220	Q9LXT6;Q9C5L8;Q67YJ0;Q67XT4;Q8H126;A0A178U9F5;D7M560	0.298035	0.86081
AT3G52150	A0A178WNY2;P52901;A0A1P8AQS2;D7KXE8;C0Z306;Q42066	0.600465	0.86031
AT3G25860	A0A178W2J6;P31166;A0A178W2H2;F4HSX1;D7KBQ4	1.00099	0.859282
AT2G25450	B9DHD2;A0A384L3A7;Q1WIQ6;F4INS6;A0A2H1ZE23;D7LHI8	0.44444	0.857891
AT4G37300	A0A178VC94;Q9SE60;D7LWJ5;B9DHL6;F4JAK1	1.37496	0.857824
AT5G13120	A0A178UWV4;O49485;D7MF42;Q56WY7;D7L3K7	0.669092	0.857183
AT4G03520	D7MU76;A0A178USW4;Q9S7M0;Q41993	0.178129	0.856862
AT1G22530	A0A178WCN8;Q9XF91;D7KNT2;F4IEG8;Q56ZF6	0.594168	0.856772
AT2G27720	F4JC86;A0A384L6E9;Q1EBV4	0.182704	0.85676
AT3G14415	D7LCW9;A0A178VP87;P46643;D7LMI2	0.514016	0.85561
AT5G48220	Q9XI93;A0A178W8F9;Q8LEH5;D7KBF1	1.56856	0.855245
AT2G24270	Q1H555;A0A384KVT5;Q9CAX6	0.542609	0.854116
AT4G14030	D7L3V6;Q9SEI2;A0A178VEP3;A0A178WHJ4;O04019;D7KIY3;A0A178VIU0	0.43654	0.853581
AT3G59970	D7MBA7;A0A178V054;P47998;Q0WLF5;Q70IH9;Q9LJA0;Q43726;A0A178VCV3;A0A178VB96;Q70IH8	0.974109	0.852801
AT5G11450	A0A178VVV5;Q9SKT0;D7L5C1	0	0.852477
AT5G38420; AT5G38420	Q9SJT9;A0A178VW28;D7LBD0;Q56YZ8	1.34568	0.852338
AT3G13930	Q56XI5;Q94BX1;A0A178WIH7;P43297;Q0WW58;D7KPW9;B9DI23	0.877828	0.850663
AT2G24020	C0Z325;D7LAK4;A0A178V9A9;Q42290;D7M7D5;Q56Z94	0.766998	0.849728
AT3G63540	B3H631;A0A178UBS2;P42732;A0A0B4ULY4	0.621891	0.849643
AT1G03475; AT4G03205	B9DGK9;Q93Y22;D7LY84;A0A178UPK5	0.637832	0.848882
AT2G25830	A0A178V4I3;Q42479;D7M926	0.723477	0.848644
AT1G78630	Q8LDU4;A0A178UVU9;D7MB02;B0ZV84;B0ZV66;B0ZV78;B0ZVE3;B0ZV58;B0ZV64;B0ZV68;B0ZV65;B0ZV59;B0ZV56;B0ZV62;B0ZVD6;B0ZVE1;B0ZVD3;B0ZV73;B0ZV72	0.59429	0.847894
AT1G53210	A0A178W9N5;Q5XEP2	1.01311	0.847328
AT4G16155	Q7FY22;Q9FDY5;Q8H127;A0A178V4E9;Q9S831;C0Z2Z5;Q6DT49;D7MD87;Q9ST33	0.766821	0.847303
AT3G04790	A0A178UXQ6;P39207;D7LX88	0.686139	0.847174
AT2G20630	A0A178VIR0;A0A178VJ42;Q0WQF7;F4J5T2;D7LU35	0.405331	0.847065
AT5G59290	A0A178VJT2;Q96291;D7LAP9	1.39178	0.846614
ATCG00900; ATCG01240	A0A178UNU3;Q9ZNZ7;Q540F4;D7LXF9;Q0WW25	1.3463	0.846494
AT3G55040	Q8L835;A0A178WKP2;Q9LMS7;Q9LM39;D7KGA5	0.596426	0.84524
AT4G01310	D7LR77;A0A178VLF6;P25856	0.802233	0.844143
AT1G17745	A0A178URN6;A0A178UT03;Q8L7S8;F4K180;D7M4S5	0.586975	0.843936
AT1G01090	F4J110;Q8L611;F4J109;A0A178VFW0;D7LTR3;Q0WM35;Q0WLC2	1.0522	0.842562
AT5G51820	Q5D6C5;Q5D6C3;A0A178UZR5;O23255;Q5D6C4;A8MQP1;F4JTV4;B9DG03;F4JTV5;C0Z3F3;A0A0B4ULJ4;Q0WMC0	1.03119	0.841476
AT1G16720	A0A178W0G7;Q9FW48;Q680J0	0.971808	0.840023
AT3G02080	A0A178VEH1;Q9LIR4;D7L507	0.919666	0.839708
AT5G62530	Q9FKX3;A0A178UCV0;Q8GWN7;D7MN14	0.292103	0.839294
AT5G03940	A0A178V399;O04904;D7MDY8	0.391114	0.838262
AT2G43710; AT5G16230; AT3G02620; AT3G02610; AT1G43800	A0A1I9LT03;A0A178V8F3;Q9M9P3;A0A1I9LT02;D7L0E9	0.971427	0.838038
AT3G53900	A0A178VEI8;P82538;D7LV32	0.513885	0.837022
AT4G31500	A0A178VHS6;Q9LY74;D7LTQ8;C0Z2G4	0.409077	0.834655
AT4G17300	A0A178UIA9;Q9LYG3;D7M4B2;A0A1P8BDF1;A0A1P8BDG6;A0A178UAR6;Q9XGZ0	0	0.83439
AT2G30950, AT5G15250	A0A178URV0;Q9FFN4;Q93YP1;D7MPS9	1.06014	0.833857
AT1G48350	A0A178VKZ0;Q9STS7;D7LRG6	0	0.833305
AT5G48300	A0A178VSF7;O22173;D7LFA3;Q56WT6;Q8H198;D7KMJ2;A0A178W641;O64380	0.409076	0.832473
AT4G13940	Q9XFS9;F4K7T6;A0A178UDZ0;D7MMW1	0.44609	0.832205
AT3G56650	A0A178VBG6;Q9CAV0;D7L2Z2;Q56ZZ2	1.33351	0.830851
AT1G78060	A0A178UAH5;Q8VYV7;D7MN11	0.565616	0.830601
AT5G25460	Q683B7;Q683F9;Q94CC6;Q67ZA2;Q67X97;A0A178V4U9;D7MBN8;O65511;A4VCL8;A0A178UV48;Q8GZA3	0.842975	0.830463
AT3G29320	Q9SSL0;A0A1P8AN09;A0A178W8J6;D7KYE8	0.886478	0.83042
AT1G78570	A0A178VYR6;Q9LD43;D7LKS5;Q56Z17;A0A178VWX0	1.30069	0.829712
AT3G19820	A0A178VCV2;Q9LIK9;D7L2G4;B2CT35;B2CT32;B2CT25;B2CT24;Q42281	1.06737	0.829614
AT2G45820	A0A178UDQ8;Q41969;D7M059	0.665095	0.829537
AT4G34490	A0A178VXB7;O82314;D7LBI4	0.528363	0.829347
AT3G18890	F4JXD5;A0A178U8Q4;Q9ZSK4	0.932739	0.82753
AT3G12780	A0A178VEN0;P29197;D7L4A9	1.46231	0.827239
AT2G23610; AT2G23550	Q38935;D7L6S6;A0A178VKS9	0	0.826598
AT2G38230; AT2G38210	Q56YB6;F4IQ05;Q42580;D7LJP5;A0A178VZV4	0.400676	0.826354
AT5G11560	A0A178W9Y0;Q9S9P1;D7KDL4;D7KSR8	0	0.826084
AT3G52180	P49688;Q8LDY5;A0A178VX88;D7LHY8;D7LVT7;Q9SCM3;D7KXW4;A0A178VKM1	0.836822	0.825733
AT1G78150; AT1G35780; AT4G39860	A0A178W8B9;Q9ZU25;A8MQE5;D7KIM8;C0Z331	0.609632	0.824964
AT2G39470	A0A178VJS5;Q9M2N5;A0A1I9LLZ3;Q287U9;D7LPB6	1.0013	0.823215
AT4G12060	A0A178VTU6;Q9ZPY7;D7LEK4	0.230759	0.822999
AT1G16880	A0A178UCE6;Q945Q1;D7M4G3	0.194913	0.82258
AT4G37000	D7LBQ4;A0A178VVP1;Q9ZVI9	1.38686	0.822023
AT3G60750	A0A178VGN1;Q9S757;D7LS98;A0A1I9LTP2;D7L832;Q42129	1.13735	0.821319
AT2G26670; AT1G58300	Q06738;A0A178UHZ9;C0Z2L4;D7MRQ2	0	0.821223
AT2G20890	A0A178W7Q1;Q42029;D7KG56;A0A178VS61;D7LC89;O49344;C0Z2T4;C0Z3I6	0.65198	0.820971
AT4G24220	A0A178UJF3;Q9FJ62	0	0.820155
AT5G67030	D7LFI4;A0A178VXR9;O23715;A0A1P8AX55	0.909224	0.819502
AT2G20360	A0A178UMD2;Q501E6;D7M3V8;D7MSK7;A0A178UKX1;Q9LV90;D7KJ80	0.578958	0.819279
AT2G17360; AT5G07090; AT2G17360	A0A178U9K5;Q42403;Q42015;D7MQ36	0.665614	0.816775
AT1G61520	A0A178V5M8;Q9LD57;D7L0K4	0.335522	0.815399
AT1G50250	A0A178UG93;Q6ZY51;B3H4K8;D7M4R8;Q0WQR4	2.56412	0.815047
AT4G04640	D7MQK4;A0A178UC65;P49107;F4KC80	1.71991	0.814976
AT1G69830	D7M7K7;A0A178ULV9;Q93VC7;C0Z2U7;B3SL61;B3SL51;B3SL50;B3SL77;B3SL74	2.47282	0.814953
AT5G42270	A0A178V7B2;Q9M1X2;D7LTE2	0.729587	0.814575
AT3G47860	A0A178V6B0;P93031;A0A178U7H7;Q9SNY3;D7MMZ3	0	0.813897
AT3G05350	A0A178V0A3;P46422;Q8LC43;Q9SBE3;D7M3G8;D7LQB7	1.14036	0.813479
AT3G15520	A0A1J1EWM6;P56779;D7KR13;A0A2C9C5J5;A0A1U9S0Q1;A0A1B2CXL8;A0A1B1W4W2;A0A175DTP7;A0A175DT46;A0A175DQZ2;A0A175DQE1;A0A175DMJ7;A0A175DJR0;A0A175DIS7;A0A175DI48;A0A175DH53;A0A175DGN1;A0A175DEA4;A0A175DDT6;A0A175DCB9;A0A175DBV8;A0A175DAX6;A0A175D733;A0A0U5J9T4;A0A0U5J6L0;A0A0U5J6B9;A0A0U5EN01;D7KRH8;Q3ZVB1	0.943175	0.812277
AT2G24820	A8MSF2;Q9FFJ2;D7LWX8;A0A178UM81	0.894867	0.811045
AT3G06650	A0A178VHL4;P33157;A0A1I9LMG6;Q8H7B4;B0ZUR7;B0ZUL6;B0ZUU3;B0ZUN9	1.97956	0.811027
AT5G35360	F4J270;A0A178V678;D7LVQ1;Q84R18	1.09938	0.810233
AT5G58070	A0A178W7B0;O65398;D7KMJ0	0.616942	0.808968
AT1G23740	Q8L7C1;Q84WH6;Q9SLV3;D7KYB3;A0A178WML2	1.53959	0.808488
AT1G12240	Q0WWC5;D7KD00;A0A384KQD1;Q9SX68	0	0.80799
AT4G28080	A0A178WJ05;A0A0K2S4Q7;Q9S7Y7;D7KWD7;A0A0K2S4S0;A0A178VLI4;A0A178VI94;D7LPA7;D7LMT7;F4J6T7	1.07651	0.807941
AT1G31160	A0A178UUF4;Q9FNE2;B3H604;D7MJ96	1.11378	0.806685
AT1G67350	F4IH73;O82790;A0A178W200;D7LDV3;F4IH74	0	0.804608
AT3G06050	A0A178VLU2;Q9LFA3;F4J849;D7LUB9	0.616093	0.802817
AT1G21680	F4KHD5;Q9FND5;A0A178UEK3;Q56XX2;Q8GYW1	0.879822	0.802379
AT5G63510	D7M5V1;A0A178UMQ9;F4K410;F4K409;A0A178UNX2	0	0.801384
AT5G36790; AT5G36700	W8QNW8;A0A384L2L9;O64733;D7LBK5	3.20972	0.80132
AT5G66190	F4JLP5;A0A178V7V2;D7MA71	0.972531	0.800574
AT1G51110	A0A178UMH4;Q9FLX7;A0A1P8BD41	1.62813	0.799597
ATG49240; AT3G18780	Q9SMX3;A0A178U7L5;Q42292;D7M6R3;Q7M1W9;Q42296	1.58865	0.798754
ATCG00490; ATMG00280; AT2G07732	A0A178WAY4;Q94A40;Q56XA1	2.88774	0.797727
AT5G54960	A0A178VL71;O22126;D7LCJ6;A0A178VCZ1;Q0WR55	0.475391	0.796637
AT1G08110	D7KS23;A0A178W817;Q9CA67	0.650588	0.794691
AT3G53870	P93832;Q8LEF4;A0A178W3C4;A0A178W481	0.232001	0.794514
AT2G20260	Q9ZVA2;A0A178WDF4	1.90987	0.794235
AT3G55330	A0A178UJU5;P49227;D7MJI8;D7LWH0;Q9FL18;A0A178UCM3	1.56891	0.793676
AT3G17390	Q0WW72;A0A384LHB1;Q9LFH5	2.30152	0.793026
AT2G24940	Q39258;D7LYX4;A0A178UT42;D7L753;A0A178VP35;Q9C9Z8	0.786881	0.791749
AT1G11840	A0A178VZY9;Q8H0U4;D7L890	1.16494	0.791677
AT2G26080	B9DI32;A0A178VZQ7;Q9SIV9;D7L1V7	2.00272	0.789181
AT5G19220; A1G27680	A0A178W6J8;O48737;D7KCH0	1.72182	0.789144
AT1G03680	A0A178UDY2;Q8GXR9;D7M203	0.477961	0.787335
AT5G28840	A0A178USM3;Q9SU13;D7MVP9	0.548503	0.785414
AT1G66430	Q8GYA4;A0A1P8B575;A0A1P8B597;D7MDW0;D7LZL5;A0A178V616;A0A178UY50;A0A1P8B3Z3;D7MDV6;D7MDW3;A0A1P8B8G3;A0A1P8B8H5;A0A1P8B396;D7LZK8;Q8W4G6;A0A178V2I4;F4JNH2;A0A1P8B3Z6;A0A1P8B3Z5;D7LZK7;Q9LDS6;D7MDU7;Q8RX80;Q8L7G3;D7MDV7;Q6NQ87;Q9LDM5;A0A178UYL6;Q9ZP16;Q9LDQ3;A0A1P8B6E4;A0A178UT41;D7MDV9;A0A178V3A4;A0A178V590;A0A2H1ZEM2;A0A1P8B395;Q9LDT0;D7MDV0;A0A178UV26	1.68311	0.784621
AT3G62030	A0A178VBY9;Q9LRS0;F4JFV6;A0A384L6X3;O24500;Q42040	1.67424	0.784132
AT3G63170	A0A178V6Q1;P36212;A0A178VJ19;P36210;D7LPK6;D7LPL3;Q8LBJ7;D7LPL2	0	0.783354
AT1G52670	D7LSA1;A0A178V6C5;Q9SYW8;F4K8I1	0.872846	0.782581
AT2G21130	A0A178VUP5;Q39099;D7LA73;B9DI24;A0A1P8B288;Q41959;Q67Z90;D7M5X4;A0A384L761;Q9XIW1	1.16636	0.782351
AT3G14420; AT4G18360	A0A178UMV5;Q9LEY1;D7M1A0	1.55067	0.78075
AT2G30860	A0A178VCY2;Q9LJR2;D7KKD8;A0A178W3S1;Q9LNN3	1.34186	0.779703
AT2G21330	B9DFJ8;A0A384L218;Q03251;F4JVC0;A0A178UVB6;U3PIK0;U3PL99;F4JVC1;C0Z2U2;F4JVB9	0.354704	0.778051
AT4G29350	A0A178WJI0;Q9ZVA4;D7KVV7;A0A178WD43;Q9ZVA5;Q6DT51;J9TQI2;J9TQG4;J9TPT8;J9TM47;J9TG57;J9TFT2;J9TAQ0;J9TLX8;J9TMY2;J9T9Q7	0.465512	0.776514
AT1G03600	A0A178UBQ9;Q9FKA5;D7MJK5	0.238578	0.775391
AT5G16390	D7MEA1;A0A178UUM6;Q9SB81	0	0.774766
AT5G60600	D7LFR4;D7KE59;A0A178VSY7;O49313;A0A1P8B0W9;C7BCB6;C7BCB5	0.623787	0.774211
ATCG00120	A0A178UD94;Q949Y3;D7MHN1	4.47366	0.773424
AT1G23310	A0A178WCP2;Q8W4F3;F4ICG2;D7KAJ6;D7LZB1	2.22169	0.772695
AT3G03710; AT2G47220	Q9ZS97;A0A178USK1	1.20991	0.76842
AT5G23060	A0A178VLL2;O04309;A0A1I9LQM9;Q8LBW1;D7L5Q3	1.97854	0.765069
AT5G19820	Q94F20;Q940Q9;Q8LEX7;A0A178UH27;D7M3Z4;C0Z328;Q56XA8	0.627807	0.764241
AT4G24280	A0A178UTH3;P22954;D7M7T7;A0A178W0N9;Q9C7X7;D7KB05;I0J3E8	1.70565	0.763208
AT1G77490	D7M6T1;A0A178UQL6;Q94BU8;F4K5T6;A0A1P8BAA4	0.589016	0.761685
AT5G02240	A0A178VZD6;O22886;Q94C92	1.654	0.761248
AT5G12940	Q9FWQ6;Q8W4D6;A0A178WDD3;A0A1P8AWU9;A0A1P8AWY1;D7KEI3	0.99732	0.761203
AT5G25980	A0A178VK33;Q9LEX1;D7LRW1;P92940;F4JD27;Q9LDM1;F4JD16	1.30554	0.760405
AT1G09340	Q8H0S9;F4I3R1;F4I3R0;A0A178W6H1;B3H621;A0A178W810;F4I3R4;D7KTD6	1.07112	0.759821
AT2G23120	Q9LUB2;A0A178U9E1;F4K083;A8MS79;D7ML37;D7ML42	1.21761	0.758195
AT2G21170	Q9SUI9;A0A178USQ7;Q01908;D7M1S5;B9DI66	2.39462	0.757629
AT1G41830	O65386;A0A178W250;Q944L8;D7KN72;C0Z2F5	0.639018	0.75518
AT3G53750; AT2G37620	Q9LNU4;D7KIA4;A0A178WL99;Q93ZI2	0.789663	0.755141
AT1G21440	B3H684;A0A178UVZ1;Q9SZI2;A0A178UTQ1;D7MFC9	1.03943	0.754362
AT2G44160	A0A178VYV2;Q9SIP1;D7LDN2	1.60442	0.753939
AT1G16460	Q94CE4;A0A178W987;D7KY24;A0A178WEU5;D7KNI5;Q9ZUC2	0	0.753082
AT2G43750	A0A178V1L3;Q9SSS9;D7LXC1	2.01648	0.752594
AT4G16143	Q0WUI8;A0A178UE41;P14671;D7MUW5;D7MEJ4;A0A178UYD0;Q0WS13;P25269;A0A178UWY6;Q56YC7	1.11916	0.752551
AT1G31690	A0A178W162;Q9M5K3;Q56W11	1.43467	0.751846
AT5G08530	A0A1I9LR27;D7LQY3;Q9LU86;F4JBC9;A0A178VD11	0.980675	0.751574
AT5G13630	A0A178VKH1;F4J5S1;F4J5R9;F4J5S0;D7LU29	1.32614	0.750495
AT5G17310	D7KJT7;A0A178W448;O04496	2.52649	0.749453
AT5G14320	D7M3U3;A0A178UH56;Q9C5N2;F4KIM7	0.439514	0.748334
AT4G16830	A0A178VGX5;Q9SF16;D7LAS0	2.15173	0.748287
AT3G20820	A0A178W6W4;P36428;F4I4Z2;D7KFW7	1.15834	0.746971
AT2G28470	D7LAZ0;Q94JQ4;A0A1I9LS34;A0A178VDU1	0	0.746922
AT1G64770	A0A178VED5;Q9M5K2;D7L6Q4	1.75248	0.743966
AT3G63410	D7KR08;A0A2C9C924;A0A1B2CXM5;A0A1B1W4X0;A0A175DT58;A0A175DSL6;A0A175DR03;A0A175DQF4;A0A175DMV1;A0A175DLE8;A0A175DJS0;A0A175DHN2;A0A175DH64;A0A175DFP9;A0A175DES0;A0A175DEB4;A0A175DDU8;A0A175DCU8;A0A175DCD0;A0A175DAG0;A0A175D376;A0A0U5J9D7;A0A0U5J7W8;A0A0U5J5U1;P56777;Q8HS55;A0A1U9S0P1;A0A175DTQ9;A0A175DGP1;A0A175DAY5;A0A175DB44;A0A175DL49;A0A0U5CLG0;D7KRQ9;D7LA65	1.8047	0.74292
ATCG00540	D7MDS4;A0A178V203;Q94A65	2.25607	0.742248
AT5G37360	Q9FHY6;Q94A80;A0A178UP13;F4K000;D7MIP5	1.281	0.742227
AT3G09820	W8QN98;D7M7E9;A0A384L2V5;Q9LFW1;D7MQA6;W8QN51;A0A384KVV6;Q9LUE6;D7MW37	1.7391	0.741558
AT1G11860	Q9FT97;A0A178UB94;A0A1P8BFT2;D7M1B5	1.46764	0.741398
AT1G67090	A0A178VR33;Q8VYN6;D7LE10	3.27637	0.739507
AT2G19940	D7LSJ0;A0A178VM28;Q94JX9;A0A1I9LR04	2.77177	0.738749
AT1G04420	Q9FNM0;D7MSN6;A0A178UC04	2.63943	0.738679
AT2G36250	Q94F09;A0A178WDY8;D7KLW4	0.701401	0.738417
AT4G33030	Q6V5D1;D7M0J2;A0A178UH75;Q9LY14;A0A178UL17;Q9FKF7;A0A1P8BF28;D7MV45	1.18209	0.738349
AT1G49750	Q9SJV2;Q8LBG6;A0A178W1B1;F4IGK5;D7LL19;D7LL20;Q9SJV1;A0A178VYM0;A0A1P8B1D1	0.701833	0.737226
AT4G09650	A0A178V3V9;P17562;D7M483;B9DHQ7	0.857406	0.736994
AT5G10470; AT5G65460	F4JKH6;A0A178V389;D7MDN3	1.39101	0.735575
AT5G42980	F4IXW2;A0A178V911;D7LM91	0.79337	0.735534
AT3G26070	Q9SSQ3;Q8VZ57;A0A178W824;Q67Y31;F4ICZ4;D7KJH6;Q683C5	1.71819	0.734675
AT1G29670	A0A178W6I0;Q944A6;A0A178W7G4;D7KIX4	2.48253	0.733892
AT5G16070	D7M7A3;A0A178UUQ0;Q9LXG1;B3H7J6;D7MJG9;A0A178US64;Q9FLF0;Q9SZ81	0	0.732355
AT1G78820	D7KB13;A0A178WJT5;Q7DLR9;I0J3D8;D7KJN2	0.625396	0.732042
AT5G11670; AT5G25880	O23593;A0A178V0K1;D7MBX5	1.55997	0.731535
AT5G08260	A0A178WHC8;O49292;D7KU03	0.702371	0.731059
AT2G47450	Q9SDM9;A0A178VCE1;O04316;D7L5P6;D7L5P4;A0A178V8W8;O04318;D7LFP5;O49326;A0A178VP47	1.56727	0.730394
AT1G32060	A0A178UK04;Q9FM96;D7MLQ3	2.29813	0.728695
AT1G22450	A0A178VFS4;Q949X7;D7M4D7	0.507965	0.728663
AT3G12490	A0A178W4H0;P93819;D7KDE2;B9DHX4;Q593N9;B0FUW0	2.18897	0.725565
AT1G06530	Q93ZT6;A0A178UEM3;A0A178UDA8;D7MNW8;Q93VJ7	1.21296	0.725234
AT3G48730	A0A1B1W4V3;A0A175DMX8;P56765;A0A0U5J983;D7KRH3;A0A2C9C5D7;A0A2C9C599;A0A2C9C501;A0A1U9S1G0;A0A1J1EWM1;A0A1B2CXM0;A0A175DPM7;A0A175DNK2;A0A175DLL9;A0A175DKM9;A0A175DKJ1;A0A175DJ41;A0A175DI85;A0A175DHR7;A0A175DGR5;A0A175DG17;A0A175DFT0;A0A175DED5;A0A175DDW7;A0A175DDE6;A0A175DCV9;A0A175DCH1;A0A175DCA7;A0A175DC01;A0A175DBB7;A0A175DAT6;A0A175DAK3;A0A175DA55;A0A175D9M9;A0A175D960;A0A175D880;A0A175D7X7;…	1.63836	0.725155
AT3G61050; AT3G61030; AT3G60950	A0A178VI18;P82869;A0A1I9LQ23;A0A1I9LQ22;D7L4U6	0.865363	0.724649
AT2G20990; AT2G21010	D7KCN3;Q9XI55;A0A178WAY6;F4HXZ3	2.91384	0.724349
AT1G70820	D7LHE0;B3H581;A0A178VUR8;O82261;D7MVW8	0.634131	0.72212
AT1G15980	A0A1P8BGJ0;Q9LF71;Q8W4R0;F4KH14;A0A1P8BGI7;A0A178UQY1;D7LX17	0	0.722006
AT5G14200	D7KFT9;A0A178W3A3;Q9XJ35	0.945481	0.721245
AT4G04020	A0A178VU53;Q9SJ12;D7LBZ5;F4III4	2.02454	0.720133
AT2G40840	Q39161;A0A178VZP3;D7L4E1;Q56YX1;M9P2L4;M9P5F5;M9P608;M9P5G4;M9P5F2;M9P549;M9P7I8;M9P615;M9P2L2;M9P5E4;M9P5L5;M9P5Z5;M9P5B1	2.42939	0.720118
AT1G34000	A0A178V2B3;Q8LD27;F4JRY2;D7MB80	0	0.719353
AT2G19730	A0A178WE81;Q42472;Q56W28;D7KT30;D7LPY5;D7L7C7;A0A178VPP7;Q9ZPS3;Q8LFR4;A0A178VFR2;Q9LSH2;D7LWZ5;Q42521;A0A1P8AZ64;A0A178UK63;A0A178VWT4;Q9ZPS4	0.681802	0.718295
AT4G39080	Q0WLB0;A0A384LKB4;P24806;D7MC66;D7KRD7;D7MC63;A0A178UU22;Q9M0D1;D7MKE4;D7KRT6;A2RVL7;A0A178W9Z0;A0A178UZR9;A0A178U9X5;Q9M0D2;Q9FI31;O80803;D7L2U1;A0A1P8AQT8;A0A178VQ29;Q9ZV40	0.531361	0.717573
AT4G35250	A0A178VPV7;Q9SIF2;O23638;D7LQN5	1.18199	0.717194
AT3G01500	P82715;A0A384KVS7;A0A178U9N5;D7M3Q8	2.33488	0.716658
AT3G49680	D7LZ60;Q8LEA5;A0A178ULP1;Q9C5R8;A0A1P8BD74	0.929922	0.715748
AT3G58680	A0A178V976;Q9LTR2;D7LAY4	0.882374	0.714208
AT1G27450	Q56ZI2;A0A1P8ANK1;A0A178WBS6;C0Z3B2;D7KLS8	1.27786	0.712598
AT3G10520	A0A178VGZ7;Q9SMU8;D7LS47;D7LX49	1.34778	0.707583
AT5G01600	Q9STF2;A0A178VDZ1;D7LN50	1.94435	0.706327
AT1G35720	A0A178WIS5;Q9FR37;D7KIX0	1.43836	0.703997
AT3G56940	D7KRB9;A0A2C9C4S4;A0A1U9S0V0;A0A1B2CXJ9;A0A1B1W4U0;A0A175DNK4;A0A175DN38;A0A175DLD6;A0A175DL74;A0A175DKE3;A0A175DJB9;A0A175DIU9;A0A175DGZ4;A0A175DCM7;A0A175DBN4;A0A175DB72;A0A175DB71;A0A175DA92;A0A175D9S5;A0A175D9A4;A0A175D8E5;A0A175D333;A0A0U5J9A9;A0A0U5J5Q5;A0A0U5CLC7;P56761;Q8HT12;A0A0U5J7T8;A0A2K8DRH6;A0A2K8DPX9;D7KRF7;D7KUZ8	1.81686	0.701942
AT2G21620	Q9M2U7;Q8L934;A0A384KZH7;D7LUT5	2.28547	0.701539
AT2G24420	O80858;Q8LF54;A0A178VZE3;D7LCA3	1.74914	0.701064
AT1G71500	A0A178VLG4;A0A2H1ZEH9;A0A178VK31;Q8H0X6;D7KZS8	2.50596	0.698062
AT1G10760	A0A178UQB8;Q8LPJ5;D7M6L0	2.82839	0.696334
AT5G38660	A0A178V7X9;Q9SUS3;F4JNZ8;D7LZJ5	2.04476	0.695463
AT4G13930	A0A178VUU3;P20115;A0A178VDI2;D7LWK9;Q9M1D3;A0A1I9LSJ6;A0A1I9LSJ5	2.82686	0.694245
AT2G45470	A0A178VD05;P93042;D7L294;D7KR57;A0A1P8ASL0;A0A178WK71;A0A178WM92;Q9SSN0;D7MKU9;A0A178ULP7;Q9FKE9	1.28174	0.691081
AT3G47470	A0A178W8D1;P49209;D7KIG0;A0A178WEG1;Q8LCC2;Q9C885;Q56W98	1.4284	0.689676
AT4G17520	Q2V3X4;A0A178VDX8;Q9SF40;Q8LA93;B9DHP1;D7LIV4;Q9C6F1	1.88372	0.689552
AT5G53850	F4ISU2;A0A178VW20;Q8S8J6;Q93ZJ6	0	0.688593
AT5G35170	A0A178W6T5;Q9SA52;A0A1P8ATL2;D7KJP2	1.59063	0.686795
AT1G54500	D7KHW7;D7LLD3;D7L1L1	2.16748	0.68524
AT2G29630	B9DG17;D7KZC8;A0A178WNA1;Q08682;D7M1Y0;D7L2Y4;A0A178VCC8;Q8H173;F4J4W3	1.95018	0.684875
AT3G63140	Q501F7;A0A178WDK8;Q9LPL2;D7KK11	1.51657	0.684032
AT3G12110	A0A178V0L0;Q9SZX3;B3H778;D7MGM3	0	0.680857
AT4G12800	D7MPR7	0.42011	0.678262
AT2G24060	Q0WVZ3;A0A384L026;Q38884;B9DGS3;F4II65;D7LDY2;Q42175;Q42224;D7MXC6;O82341;Q8GWC2;F4II66;A0A178VR74;D7LDY5	1.10926	0.675812
AT3G52380	A0A178UDC3;P55228;D7MLL7;Q56ZU5;D7L7F7;Q56ZT4	0.74088	0.674722
AT1G26630; AT1G13950	D7MTD6;A0A178UQ20;Q8RWF0;F4KEK8	0.861057	0.674612
AT3G23700	Q9M8L6;A0A178W622;D7KX53	1.07857	0.674333
AT4G35450	A0A178WNL8;P28493;D7KSJ9	3.01892	0.671647
AT1G78370; AT2G29440; AT5G62480	Q9ZUC1;Q8LEB8;A0A178WJ25;D7KNI6	0.565075	0.671485
AT5G13410	Q9LVJ1;D7L2C0;A0A178VF34	1.99641	0.67115
AT1G53310	D7KR86;A0A178WMJ1;Q9CAT7	1.80344	0.670623
AT4G02770; AT1G03130	D7MHT5;A0A178U8E1;O81146;Q42238	1.06111	0.669867
AT2G27680	Q93VT6;Q9FNN4;Q8LCU2;A0A178UEU0;D7M1F3	2.47726	0.665966
AT1G76100	A0A178UB52;Q945K7;D7LWM4	1.5654	0.665388
AT4G22890	D7LC96;A0A178VP05;O80852;Q42132	2.2954	0.662472
AT1G74470	A0A178UAQ2;Q9FYR6;D7MS58	1.10154	0.661966
AT1G31330	D7M1F1;A0A178UJ45;Q9FNN5	3.0202	0.66191
AT4G21280	A0A178UP93;O82660;A0A1P8BG37;D7M1N0	2.02687	0.65931
AT1G13930	O22957;F4IGU7;A0A178VYT1;D7LDB8;Q9SHR1;Q9LP33;A0A1P8AUI7;D7KCZ5;Q8GXH2;A0A178WAB7	0.704044	0.658513
AT1G17220	Q2HIR7;A0A384KYJ2;Q8H0W8;Q8GXZ8;Q9FFV6;D7MJW4;A0A219HZL6	1.86224	0.658425
AT3G54050	A0A178VQE0;P51407;F4IGR5;F4IGR4;A0A1P8B2C7;D7LJ06	2.35762	0.657546
AT4G21960	A0A178U8H7;Q9LZ82;A0A178U9H2;D7LXI9;A0A178UAS1;A0A178U8S9;A0A178U997	0	0.65589
AT1G54780	A0A178UW23;Q93WL3;D7MG14	1.14362	0.648189
AT4G09020	Q9S791;A0A178WI68;D7MKF1;F4I4N5;F4I4N4;A0A178WND7;A0A178VKU0;D7LAF2;D7LCE2;A0A1I9LT91;Q944J9;D7LLC2;Q9SF11;A0A178VQA3;A0A178VMQ3;D7KS63;D7L493;D7LLS9;D7MWB2;D7LQH2;D7LAS9	1.39464	0.64728
AT3G08510; AT3G55940	B9DGT6;A0A178WJH6;Q9MAH0;D7KKG4	1.87133	0.645815
AT4G18670	D7KVA3	1.58248	0.644147
AT4G17600	Q2V3Q0;A0A178VPE4;P30186;D7LTS9	0.388222	0.64335
AT3G01680	A0A178VM70;Q9LIK0;D7L2H3	0	0.641116
ATCG00350	A0A178UVE5;Q94A28;Q0WWM2	1.03235	0.640945
AT3G27300	A0A178WAM1;Q9XI01;A0A178W8M5;F4HZN9;D7KKU1	1.8488	0.639358
AT5G26570	A0A384KB37;A0A178UT56;O23144;D7MEE9	3.62892	0.638036
AT2G44060	A0A178VTJ1;Q9ZVH7;D7LBP1	1.37432	0.636485
AT5G19770; AT5G19780	A0A178UDJ5;Q9LTX9	1.13463	0.634337
AT3G59780	Q1EBW2;A0A384KI72;P46645;D7LZ93;Q8L7N7;A0A1P8APT9;A0A178WIS3;P46646;F4I0D4;D7KU69;A0A178WGW2;Q0WSV8	2.65877	0.632584
AT2G43910; AT2G43920	Q8LEZ6;Q96529;A0A178VIV3;D7LVU8;Q570J3;A0A178VBJ3	2.31389	0.63203
AT1G69740	A0A178VF09;Q8VX13	1.25293	0.630267
AT2G28900	A0A178WA01;G1JSJ5;D7KXU5;Q9LQ55	0	0.630171
ATCG01110; ATCG00830	A0A178WFI9;Q94A97;A0A1P8ARI0;D7KVV8;A0A2H1ZEG2;F4I615;A0A178WJZ0	1.56822	0.62941
AT5G42765	A0A178WHC3;Q9SAJ4;D7KWJ1	0	0.627515
AT3G55800	A0A178VN28;Q9SKP6;A8MRE8;D7LL06	1.67751	0.6244
AT1G04820; AT4G14960; AT1G50010; AT4G14960	Q9FLT0;A0A178UKN7;D7MKM8	2.15385	0.622878
AT5G54770	O49675;B9DHY0;A0A178UY95;D7MGU3	0.969576	0.621403
AT5G46020	A0A178VWY5;Q8GWP4;Q9SJS6;D7LBE6	0	0.621243
AT5G17920	D7KL23;A0A178WB32;Q9SHE8;A0A178WCX9	2.34097	0.620906
AT5G09660	A0A178V4X8;B9DFM6;Q9SAR5;F4JN13;F4JN17	2.46368	0.620105
AT3G61470; AT5G28450	A0A178WIW9;Q9LR75;D7KCF3;D7M2R3;Q93Z96	1.35663	0.619199
AT5G55730	O23627;A0A178WM06;D7KEM8;Q0WWW1;D7LNF6;D7KEM6	1.06256	0.618759
AT2G34430	A0A178W0D0;Q9SX77;A0A178URU1;A0A178UQL0;D7KAT8	0.783117	0.615353
AT2G36390	A0A178VHC7;Q42522;D7LS04	4.48756	0.613936
AT2G26340	Q0WN31;Q9SGC1;F4I6W4;A0A178W3C5;F4I6W3;D7KYD8	0.742934	0.612314
AT3G14390	Q541W9;D7KZP4;A0A384KGP1;P53496	1.40509	0.61092
AT3G45780	A0A178UTL3;Q9T0K7;D7MV78	1.65401	0.609503
AT3G46970	Q9M356;A0A178VIY0;D7LSP6;Q94BT8	3.3602	0.608313
AT3G54890	Q9C5C2;A0A178UIY8;A0A178UI58;A0A178UFC8;D7M4M7;Q3E8E5	1.19167	0.604822
AT1G20020	A0A178UWR6;Q8VZH2;D7M999	0.834494	0.603096
AT2G17840	A0A178UTK1;Q94JQ3;D7MA38	2.52966	0.603071
ATCG00680	A0A178WG49;Q9FWS4;D7KSN1	2.30381	0.602824
ATCG00580	W8PUZ7;A0A384KD86;Q94BT0;D7LZZ6;W8PW44;D7KE91;A0A384K9Z9;Q8RY24	2.57814	0.600565
AT3G14210	A0A178V7Q9;P38666;A0A178W0L3;Q42347;A0A178V6R7;D7LUD5;D7LJ56;C0Z2G1	2.50291	0.598616
AT1G20010	A0A178UAU0;Q9FMV1;F4KAQ8;D7MPP4	1.48707	0.59819
ATCG00270	B5X0P0;A0A384K907;Q9FY50	2.17336	0.598048
AT2G21660	A0A178VVW2;A0A178VXA3;Q9SKZ1;D7LED4	1.5517	0.597279
ATCG00020	A0A178VJ06;Q96300;D7KZI3	2.28852	0.593237
ATCG00340	A0A178UTA0;Q9FXT6;D7MMW3	1.68913	0.593187
AT4G10340	Q9LTT8;A0A178VIH4;A0A1I9LRS8;D7L1C8;D7L1C7;A0A178VH10;Q9LTT9	1.09142	0.592724
AT1G52510	D7LHV7	2.73462	0.592695
AT4G33010	O80585;D7LMR1	2.22351	0.591495
AT4G28750	A0A178V1K8;Q9ZPF5;D7LX59;B9DFC0;Q8LBB8	1.99422	0.590376
AT1G52230; AT3G16140	Q9FN41;A0A1P8BAY5;F4JYQ5;F4JYQ6;A0A384L6V5;A0A178UQC1;A0A1P8BAY8;A0A178UQ47;A0A178URU2	0	0.588041
AT5G02940; AT5G43745	A0A178UN53;F4K0E8;B3H725;D7MTV7	1.75814	0.586395
AT1G42970	Q93ZC5;D7KQD9;A0A178W7E5	2.12253	0.586152
AT1G66240	Q42139;A0A178V017;Q94B39;D7MA68;Q7DLL6;A0A178VAQ9;Q0WMW8;A0A178UPR4;A0A178U871	1.40456	0.586151
AT2G39730	A0A178VN79;Q9SJU4;F4IGL5;F4IGL7;C0Z2F2;D7LL27;Q56ZF2	1.93289	0.58554
AT5G54270	Q9M2D8;A0A178VD02;D7LS78	0.469115	0.584271
AT1G01790	Q39142;Q8LCZ4;A0A178VW93;Q9C5R6	1.21634	0.583529
AT5G66570	A0A178UXS2;Q9M0X9;D7M1Y8	3.25796	0.582912
AT4G01800	Q9LHN3;F4J9W8;A0A178VD49;D7L959	1.45392	0.580539
AT1G58270	A0A178W1L5;Q9ZUB3;D7KNJ4;F4I7M5	1.4916	0.580521
AT2G39800	A0A178UQB2;Q9FF55;F4K0F7;F4K0F5;D7MTW1	2.30616	0.578097
AT4G37930	Q1H5F3;D7M0R1;D7LMD4;D7LGJ2;A0A384LJK0;A0A178VP83;A0A178UHI2;Q682T9;Q03509;P59220;P0DH98;P0DH97;F4IVN6;D7LFI7;A0A178VRH9;A0A1I9LPJ2;F4IJ46	2.47765	0.571124
AT4G12730	D7MB60;A0A178USK3;O65782;Q93VW5;B0ZV01;B0ZUY2;B0ZUZ8;B0ZV25;B0ZV05;B0ZV28;B0ZV55;B0ZV40;B0ZV09;B0ZV49;B0ZV34;B0ZV00;B0ZUZ3;B0ZV38;B0ZV20;B0ZUY6;B0ZUX9;B0ZUX1;B0ZV14;B0ZUW3;B0ZV48;B0ZV12;B0ZUZ1;B0ZV30;B0ZV29;B0ZV19;B0ZV18;B0ZV02;B0ZUZ4;B0ZUY5;B0ZUW1;B0ZUW0;B0ZUW8;B0ZUW9;B0ZUX4;B0ZUW6;B0ZUX2;B0ZUX6;B0ZUW2;D7MMT7	3.10799	0.568614
AT3G23810	A0A178VZJ5;P49572;D7L7H9	1.6149	0.567771
AT2G06050	Q9SH90;A0A178VY25;F4IRX7;D7LKR5	1.53902	0.567724
AT3G05900	Q9S756;A0A178VW64;Q42218	0.915902	0.567081
AT5G58140	F4IBT7;O65355;A0A178WF39;A0A178WF44;D7KVU0;D7MX15;D7KVT8;A0A178WCK0;A0A178WAT7;Q9SYL6	1.37994	0.56103
AT4G24770	D7KVF6;A0A178WAK8;Q9SYB5	1.39857	0.559467
AT4G25370	O81439;A0A178V0C8	0	0.557812
AT2G05070; AT2G05100	Q9LHH7;D7KZR4;A0A178VD60;Q41938	1.24333	0.557277
AT1G62480	F4J447;Q9LUG8;A0A178VHY0;A0A178VG70;D7L3D0;D7MK60;D7KPT8	1.93751	0.554023
AT4G03280	Q9M2W2;A0A178VGP5;D7LV03	1.78718	0.551117
AT4G39330	A0A178UL64;P22953;F4KCE5;D7M7T8;Q6LAE0;Q42010	2.10032	0.550887
AT5G59880	Q9S9N6;A0A178WIH5;D7KDL8	0.857552	0.550771
AT1G80380	Q56WK6;A0A178W8V1;D7KZA2;Q0WNN2	3.46388	0.549751
AT3G53420	Q94BW0;A0A178W662;P46077;F4HWQ5;Q42083;A0A178U881	2.23715	0.546825
AT4G27520	Q0WVD8;A0A384KYV2;P31167;D7L755;Q42267;C0Z2I5;B9DI48;A0A178V026;O49447;D7MDK1;Q41970;Q42264;Q56ZI7	2.35973	0.538733
AT1G65260	Q9C500;A0A178WLI8;D7MVY1;A0A178UAJ6;Q9FMH6;D7MQ19;D7KPX3	1.60469	0.527303
AT3G47070	Q9LK47;A0A384KDG4;D7L3G2	0.811593	0.524434
AT1G68010	Q0WUN0;Q940M2;A0A178UZ65;A0A1P8B5L9;D7M8N8	2.5631	0.523113
AT1G02560	Q9FK88;D7M0Y1;A0A178U7S2	1.10283	0.521977
AT1G03870	A0A178VL03;Q9C5Z3;D7LVR1	1.23998	0.510535
AT5G64040	A0A178VD97;Q9M1H3;D7LUV2;A0A178V9E2	0.829942	0.505209
AT1G56500	Q8L745;A0A178UAN0;Q9FH07;D7MTI3	2.92204	0.497207
AT1G79040	C0SVF3;A0A384LF80;Q9LD90;D7LVP1	0.392521	0.487439
AT3G45140	A0A178W104;Q9SK66;D7L2W1	4.40636	0.487431
AT2G13360	Q8LCJ1;C0Z3G0;A0A384LEY9;Q42418;D7MCM8	2.72914	0.48608
AT1G06680; AT2G30790; AT1G06680	B6EUA5;Q8H1Q1;D7KNA8;A0A384KM96;A0A178W1Q3;A0A178W0H6;A0A178W0J5;A0A178W3D3	2.90372	0.465837
AT5G62700; AT5G62690	A0A178WBY7;Q9LQL0;D7KHK9	1.28958	0.465502
AT4G23670; AT4G14060; AT4G23680; AT2G01520; AT1G14950	Q9FX51;F4HQT8;A0A178W1E8;Q56XU1;D7KQG3	2.23302	0.464097
AT4G27560; AT4G27570; AT3G29630	Q9SXE9;Q8LBZ8;A0A178W404;C0Z2B3;D7KUQ1	0	0.454026
AT1G12900	A0A178VY19;Q8LBS4;F4IUG7;D7L598	0.96506	0.453735
AT4G26530; AT4G26520	D7MMF6;A0A178UTK6;P23321	2.52968	0.452285
AT5G62670; AT3G47950	A0A178UYX1;Q9SZJ5;D7M9M1;Q42291	2.76853	0.438919
ATCG00280	A0A178VB22;Q96327;D7LTY5;D7MIU2	1.35315	0.437192
AT5G46110	A0A178VYW7;Q96299;F4IP55;F4IP53;Q42058;Q940R5;Q42106;A5YWV3;A5YWU6	1.79405	0.435499
AT2G39850	D7L236;A0A178VLC7;Q9M8Y5	0	0.435162
AT1G19570	Q8L7C9;A0A178W4D4;B2BY03;B2BXJ5;A0A178VUQ0;Q9ZW26;D7MMB4;A0A178UHC7;Q9FUT0	2.89817	0.420284
AT2G06850; AT5G13870	A0A178U6Z5;Q39172;D7LWV8;A0A178WH49;Q9LFK5;Q8L997;F4IE59;D7LWV7;A0A178UF46;Q9M9M7;A0A178VD98;Q9C677;Q8LA26;D7KQR7	2.52321	0.419604
AT1G78680	D7L4R7;A0A178VBA5;Q9M7T0;D7MY73;A0A1I9LRF4	0	0.410617
AT3G46780	D7M5A1;A0A1R7T3F4;A0A178UA59;Q9LYR5;A0A1R7T3F3	4.51109	0.410611
AT1G76180	A0A178VAA8;Q8RWN9;D7L2A2;D7KM37	2.4914	0.409727
AT1G45201	A0A178VNW7;Q9ZUT9;D7LJR1	0	0.408304
AT1G32900	Q9SUA1;A0A178UVU2;Q8RWF6;B9DFH7;Q0WN52;Q0WSS7;Q0WW14;D7MF76	1.86507	0.403794
AT2G37220	Q93VS8;A0A178UQ41;D7LZC0;D7KNY5	1.94519	0.400928
AT4G05180	A0A178VPK8;O82392;A0A1P8B279;D7LLB4	2.98249	0.399518
AT5G12140	A0A178V3W4;O04603;D7M4X0	3.35926	0.382923
AT4G18440	Q94K56;Q9XQC7;D7LX36;A0A178U8H4	4.05626	0.360847
AT4G08870	A0A178WDT7;P17094;Q0WLE7;A8MQQ1;Q8H154;D7KMW4;A0A178UNJ2;D7MSR6	3.10441	0.360338
AT3G24170	A0A178VEE6;P27521;Q6LAC7	2.30032	0.359711
AT2G42530	A0A178US70;Q00218;Q8LAR5;D7M8Q4;F4JIZ3;B9DHW4;Q570U9	2.97675	0.359248
AT5G22580	C0Z2C0;A0A178W6I8;O04151;F4I529;Q8H792;Q0WLI1;Q0WKV6;Q56WS7;Q8H7F5	0	0.345531
AT4G27440; AT5G54190	Q9LZF5;A0A178UHB5	5.05584	0.33164
AT3G16470	A0A178UHR1;P94072;D7M032	2.26635	0.316731
AT5G38430	A0A178VRN7;Q9SJQ9;B3H6D7	0	0.309054
AT1G20450	A0A178VJX7;Q9M336;D7LUN4	3.63189	0.299645
AT1G15820	A0A178VN81;Q93ZB6;D7L387	0.729464	0.292121
AT5G42650	Q94KE3;D7LUD2;A0A178VCT3;Q9LF93;A8MR07	4.2742	0.287051
AT1G44575	A0A178UBE1;Q8RXF8;D7M635	1.20674	0.271176
AT1G20440	A0A178W6R8;D7KG89;A0A178W5W3;Q9SMW7	5.0051	0.254937
AT3G25770	F4I576;B9DGR6;A0A384KW24;A0A178WFH3;P92947;F4I577;D7KSX6;Q3YIM9;Q3YI77	4.20849	0.249753
AT1G52400; AT1G75940	Q8W4A0;A0A384KJ83;Q9S7B6;F4J2B4;D7LAL8;D7M7E6	4.68761	0.21319
AT3G28220	F4HS98;A0A1P8AR50;A0A178W3B9;F4HS99;Q9LNJ1;D7KQ88;Q8H2C0	3.07573	0.18995
AT1G20340	Q8LFQ6	0.837164	0.178154
AT1G52410	Q9M8D3;A0A178WJP3	2.49195	0.140445
AT5G15970	A0A1P8BFI1;A0A1P8BFL8;A0A178UDR3;Q9FIE8;F4KHU8	3.79602	0.120514
AT2G42540	A0A178W7K6;Q9SYP1;D7KJW4;D7LI36;D7LM54	0	0.113093
AT5G52310	A0A178V7A3;Q9SMT7;D7LS30	3.10876	0.111461
AT4G23600	P10796;A0A178UQA8;A0A075M9A3	3.60228	0.0674481
