# Supplementary material for: Cotranslational N-degron masking by acetylation promotes proteome stability in plants
Source: Nat Commun. 2022 Feb 10;13:810. doi: 10.1038/s41467-022-28414-5 (PMC8831508; doi:10.1038/s41467-022-28414-5)
Supplement: Supplementary file 8 — Supplementary Data 5 [file 41467_2022_28414_MOESM8_ESM.xlsx]

## Sheet: Supplementary Data 5
Tair_ID	Nat_Substrat	N-Terminus	-Log(P-value)	fold change	GOBP name	GOMF name	GOCC name	KEGG name	Keywords
AT2G36390	NatA	MVYTISGVRF	4.48756	0.613936	amylopectin biosynthetic process;biological regulation;biosynthetic process;carbohydrate biosynthetic process;carbohydrate homeostasis;carbohydrate metabolic process;cellular biosynthetic process;cellular carbohydrate biosynthetic process;cellular carbohydrate metabolic process;cellular chemical homeostasis;cellular glucan metabolic process;cellular glucose homeostasis;cellular homeostasis;cellul…	1,4-alpha-glucan branching enzyme activity;binding;catalytic activity;cation binding;hydrolase activity;hydrolase activity, acting on glycosyl bonds;hydrolase activity, hydrolyzing O-glycosyl compounds;ion binding;transferase activity;transferase activity, transferring glycosyl groups;transferase activity, transferring hexosyl groups	amyloplast;cell part;chloroplast;chloroplast part;chloroplast stroma;cytoplasmic part;intracellular membrane-bounded organelle;intracellular organelle;intracellular organelle part;intracellular part;membrane-bounded organelle;organelle;organelle part;plastid;plastid part;plastid stroma	Starch and sucrose metabolism	Amyloplast;Chloroplast;Completeproteome;Glycosyltransferase;Plastid;Referenceproteome;Transferase;Transitpeptide
AT3G46970	NatA	MANANGKAAT	3.3602	0.608313	carbohydrate catabolic process;carbohydrate metabolic process;catabolic process;cellular carbohydrate catabolic process;cellular carbohydrate metabolic process;cellular glucan metabolic process;cellular macromolecule metabolic process;cellular metabolic process;cellular polysaccharide catabolic process;cellular polysaccharide metabolic process;cellular process;energy derivation by oxidation of or…	binding;catalytic activity;cofactor binding;glycogen phosphorylase activity;phosphorylase activity;pyridoxal phosphate binding;transferase activity;transferase activity, transferring glycosyl groups;transferase activity, transferring hexosyl groups;vitamin B6 binding;vitamin binding	cell part;chloroplast;cytoplasmic part;cytosol;intracellular membrane-bounded organelle;intracellular organelle;intracellular part;membrane-bounded organelle;organelle;plastid	Insulin signaling pathway;Starch and sucrose metabolism	3D-structure;Allostericenzyme;Carbohydratemetabolism;Completeproteome;Cytoplasm;Glycosyltransferase;Pyridoxalphosphate;Referenceproteome;Transferase
AT1G52510	NatA	MSLLSPLPL	2.73462	0.592695		catalytic activity;hydrolase activity	cell part;chloroplast;chloroplast envelope;chloroplast part;chloroplast stroma;cytoplasmic part;envelope;intracellular membrane-bounded organelle;intracellular organelle;intracellular organelle part;intracellular part;membrane-bounded organelle;organelle;organelle envelope;organelle part;plastid;plastid envelope;plastid part;plastid stroma		Completeproteome;Hydrolase;Referenceproteome
AT5G66570	NatA	MAASLQSTAT	3.25796	0.582912	biological regulation;cellular component assembly;cellular component assembly at cellular level;cellular component organization;cellular component organization at cellular level;cellular component organization or biogenesis;cellular component organization or biogenesis at cellular level;cellular macromolecular complex assembly;cellular macromolecular complex subunit organization;cellular metaboli…	binding;calcium ion binding;catalytic activity;cation binding;ion binding;metal ion binding;nucleic acid binding;oxidoreductase activity;oxygen evolving activity;poly(U) RNA binding;poly-pyrimidine tract binding;RNA binding;single-stranded RNA binding	apoplast;cell outer membrane;cell part;chloroplast;chloroplast part;chloroplast stroma;chloroplast thylakoid;chloroplast thylakoid lumen;chloroplast thylakoid membrane;cytoplasmic part;external encapsulating structure part;extracellular region;extrinsic to membrane;integral to membrane;intracellular membrane-bounded organelle;intracellular organelle;intracellular organelle part;intracellular part…	Photosynthesis	Chloroplast;Completeproteome;Directproteinsequencing;Manganese;Membrane;Photosynthesis;PhotosystemII;Plastid;Referenceproteome;Thylakoid;Transitpeptide
AT4G37930	NatA	MAMAMALRRL	2.47765	0.571124	amine metabolic process;biosynthetic process;carboxylic acid metabolic process;cell death;cellular amine metabolic process;cellular amino acid metabolic process;cellular aromatic compound metabolic process;cellular biosynthetic process;cellular ketone metabolic process;cellular metabolic compound salvage;cellular metabolic process;cellular nitrogen compound metabolic process;cellular process;cell…	binding;catalytic activity;cofactor binding;glycine hydroxymethyltransferase activity;hydroxymethyl-, formyl- and related transferase activity;nucleic acid binding;poly(U) RNA binding;poly-pyrimidine tract binding;pyridoxal phosphate binding;RNA binding;single-stranded RNA binding;transferase activity;transferase activity, transferring one-carbon groups;vitamin B6 binding;vitamin binding	apoplast;cell part;chloroplast;chloroplast part;chloroplast stroma;chloroplast thylakoid;cytoplasmic part;cytosol;cytosolic part;cytosolic ribosome;extracellular region;intracellular membrane-bounded organelle;intracellular non-membrane-bounded organelle;intracellular organelle;intracellular organelle lumen;intracellular organelle part;intracellular part;macromolecular complex;membrane;membrane-b…	Cyanoamino acid metabolism;Glycine, serine and threonine metabolism;Methane metabolism;One carbon pool by folate	Completeproteome;Cytoplasm;Mitochondrion;One-carbonmetabolism;Pyridoxalphosphate;Referenceproteome;Transferase;Transitpeptide;Ublconjugation
AT4G12730	NatA	MAYFRRAATA	3.10799	0.568614			anchored to membrane;anchored to plasma membrane;cell part;cytoplasmic part;intracellular organelle part;intracellular part;intrinsic to membrane;intrinsic to plasma membrane;membrane;membrane part;organelle membrane;organelle part;plasma membrane;plasma membrane part;vacuolar membrane;vacuolar part		Cellmembrane;Completeproteome;Glycoprotein;GPI-anchor;Lipoprotein;Membrane;Proteoglycan;Referenceproteome;Repeat;Signal
AT1G80380	NatA	MAVAISGSSL	3.46388	0.549751	biosynthetic process;cellular biosynthetic process;cellular metabolic compound salvage;cellular metabolic process;cellular process;metabolic process;oxidative photosynthetic carbon pathway;photorespiration	adenyl nucleotide binding;adenyl ribonucleotide binding;ATP binding;binding;catalytic activity;glycerate kinase activity;kinase activity;nucleotide binding;phosphotransferase activity, alcohol group as acceptor;purine nucleotide binding;purine ribonucleoside triphosphate binding;purine ribonucleotide binding;ribonucleotide binding;transferase activity;transferase activity, transferring phosphorus…	cell part;chloroplast;chloroplast envelope;chloroplast part;chloroplast stroma;cytoplasmic part;envelope;intracellular membrane-bounded organelle;intracellular organelle;intracellular organelle part;intracellular part;membrane-bounded organelle;organelle;organelle envelope;organelle part;plastid;plastid envelope;plastid part;plastid stroma		Alternativesplicing;ATP-binding;Chloroplast;Completeproteome;Glycolatepathway;Kinase;Nucleotide-binding;Photorespiration;Plastid;Referenceproteome;Transferase;Transitpeptide
AT4G27520	NatA	MTFLKMKSLS	2.35973	0.538733		electron carrier activity	anchored to membrane;anchored to plasma membrane;apoplast;cell part;chloroplast;cytoplasmic part;extracellular region;intracellular membrane-bounded organelle;intracellular organelle;intracellular part;intrinsic to membrane;intrinsic to plasma membrane;membrane;membrane part;membrane-bounded organelle;organelle;plasma membrane;plasma membrane part;plastid;vacuole		Cellmembrane;Completeproteome;Glycoprotein;GPI-anchor;Lipoprotein;Membrane;Referenceproteome;Signal
AT1G68010	NatA	MAKPVSIEVY	2.5631	0.523113	biosynthetic process;cell communication;cellular biosynthetic process;cellular metabolic compound salvage;cellular metabolic process;cellular process;cellular response to abiotic stimulus;cellular response to chemical stimulus;cellular response to external stimulus;cellular response to extracellular stimulus;cellular response to light stimulus;cellular response to radiation;cellular response to s…	binding;catalytic activity;coenzyme binding;cofactor binding;glycerate dehydrogenase activity;NAD binding;nucleotide binding;oxidoreductase activity;oxidoreductase activity, acting on CH-OH group of donors;oxidoreductase activity, acting on the CH-OH group of donors, NAD or NADP as acceptor	cell part;cytoplasmic part;intracellular membrane-bounded organelle;intracellular organelle;intracellular part;membrane-bounded organelle;microbody;organelle;peroxisome		Alternativesplicing;Completeproteome;Directproteinsequencing;Glycolatepathway;NAD;Oxidoreductase;Peroxisome;Photorespiration;Pyruvate;Referenceproteome
AT1G56500	NatA	MALKLTSPPS	2.92204	0.497207	nonphotochemical quenching;response to abiotic stimulus;response to light stimulus;response to radiation;response to stimulus	catalytic activity;hydrolase activity	cell part;chloroplast;chloroplast part;chloroplast stroma;chloroplast thylakoid;cytoplasmic part;intracellular membrane-bounded organelle;intracellular organelle;intracellular organelle part;intracellular part;membrane;membrane-bounded organelle;organelle;organelle part;organelle subcompartment;photosynthetic membrane;plastid;plastid part;plastid stroma;plastid thylakoid;thylakoid;thylakoid membr…		Completeproteome;Hydrolase;Referenceproteome
AT3G45140	NatC/E/F	MYCRESLSSL	4.40636	0.487431	biosynthetic process;carboxylic acid biosynthetic process;carboxylic acid metabolic process;cellular biosynthetic process;cellular ketone metabolic process;cellular lipid metabolic process;cellular metabolic process;cellular process;fatty acid biosynthetic process;fatty acid metabolic process;jasmonic acid biosynthetic process;jasmonic acid metabolic process;lipid biosynthetic process;lipid metab…	binding;catalytic activity;cation binding;dioxygenase activity;ion binding;lipoxygenase activity;metal ion binding;oxidoreductase activity;oxidoreductase activity, acting on single donors with incorporation of molecular oxygen;oxidoreductase activity, acting on single donors with incorporation of molecular oxygen, incorporation of two atoms of oxygen	cell part;chloroplast;chloroplast envelope;chloroplast part;chloroplast stroma;chloroplast thylakoid membrane;cytoplasm;cytoplasmic part;envelope;intracellular membrane-bounded organelle;intracellular organelle;intracellular organelle part;intracellular part;membrane;membrane-bounded organelle;organelle;organelle envelope;organelle part;photosynthetic membrane;plastid;plastid envelope;plastid par…	alpha-Linolenic acid metabolism;Linoleic acid metabolism	Chloroplast;Completeproteome;Cytoplasm;Dioxygenase;Fattyacidbiosynthesis;Fattyacidmetabolism;Iron;Lipidbiosynthesis;Lipidmetabolism;Metal-binding;Oxidoreductase;Oxylipinbiosynthesis;Plastid;Referenceproteome;Transitpeptide
AT2G13360	NatB	MDYMYGPGRH	2.72914	0.48608	biosynthetic process;cellular biosynthetic process;cellular metabolic compound salvage;cellular metabolic process;cellular process;metabolic process;photorespiration	alanine-glyoxylate transaminase activity;binding;catalytic activity;cofactor binding;pyridoxal phosphate binding;serine-glyoxylate transaminase activity;serine-pyruvate transaminase activity;transaminase activity;transferase activity;transferase activity, transferring nitrogenous groups;vitamin B6 binding;vitamin binding	apoplast;cell part;chloroplast;chloroplast part;chloroplast stroma;cytoplasmic part;extracellular region;intracellular membrane-bounded organelle;intracellular organelle;intracellular organelle part;intracellular part;membrane;membrane-bounded organelle;microbody;organelle;organelle part;peroxisome;plasma membrane;plastid;plastid part;plastid stroma	Alanine, aspartate and glutamate metabolism;Glycine, serine and threonine metabolism;Methane metabolism;Peroxisome	Aminotransferase;Completeproteome;Peroxisome;Phosphoprotein;Photorespiration;Pyridoxalphosphate;Referenceproteome;Transferase
AT1G06680; AT2G30790; AT1G06680	NatA	MAYSACFLHQ	2.90372	0.465837	cellular metabolic process;cellular process;defense response;defense response to bacterium;generation of precursor metabolites and energy;metabolic process;multi-organism process;photosynthesis;photosynthesis, light reaction;response to bacterium;response to biotic stimulus;response to other organism;response to stimulus;response to stress	binding;calcium ion binding;cation binding;ion binding;metal ion binding;nucleic acid binding;poly(U) RNA binding;poly-pyrimidine tract binding;RNA binding;single-stranded RNA binding	apoplast;cell part;chloroplast;chloroplast envelope;chloroplast part;chloroplast stroma;chloroplast thylakoid;chloroplast thylakoid lumen;chloroplast thylakoid membrane;cytoplasmic part;envelope;extracellular region;extrinsic to membrane;intracellular membrane-bounded organelle;intracellular organelle;intracellular organelle part;intracellular part;macromolecular complex;membrane;membrane part;me…	Photosynthesis	Alternativesplicing;Chloroplast;Completeproteome;Directproteinsequencing;Phosphoprotein;Photosynthesis;PhotosystemII;Plastid;Referenceproteome;Thylakoid;Transitpeptide
AT4G23670; AT4G14060; AT4G23680; AT2G01520; AT1G14950	NatA	MATSGTYVTE	2.23302	0.464097	defense response;defense response to bacterium;developmental process;developmental process involved in reproduction;multi-organism process;reproductive process;response to abiotic stimulus;response to bacterium;response to biotic stimulus;response to cadmium ion;response to chemical stimulus;response to cytokinin stimulus;response to endogenous stimulus;response to hormone stimulus;response to in…	binding;cation binding;copper ion binding;ion binding;metal ion binding;transition metal ion binding	cell part;cytoplasmic part;cytosol;intracellular membrane-bounded organelle;intracellular organelle;intracellular part;membrane-bounded organelle;organelle;vacuole		Completeproteome;Referenceproteome
AT4G26530; AT4G26520	NatA	MSAFVGKYAD; MSAFVSKYED	2.52968	0.452285	alcohol catabolic process;alcohol metabolic process;carbohydrate catabolic process;carbohydrate metabolic process;catabolic process;cellular carbohydrate catabolic process;cellular carbohydrate metabolic process;cellular metabolic process;cellular process;generation of precursor metabolites and energy;glucose catabolic process;glucose metabolic process;glycolysis;hexose catabolic process;hexose m…	aldehyde-lyase activity;carbon-carbon lyase activity;catalytic activity;fructose-bisphosphate aldolase activity;lyase activity	cell part;chloroplast;cytoplasm;cytoplasmic part;intracellular membrane-bounded organelle;intracellular organelle;intracellular part;membrane-bounded organelle;organelle;plastid	Carbon fixation in photosynthetic organisms;Fructose and mannose metabolism;Glycolysis / Gluconeogenesis;Pentose phosphate pathway	Completeproteome;Cytoplasm;Glycolysis;Lyase;Referenceproteome;Schiffbase
AT5G62670; AT3G47950	NatA	MGDKEEVLEA; MTTTVEDNRE	2.76853	0.438919	ATP biosynthetic process;ATP metabolic process;biosynthetic process;cellular biosynthetic process;cellular metabolic process;cellular nitrogen compound biosynthetic process;cellular nitrogen compound metabolic process;cellular process;heterocycle biosynthetic process;heterocycle metabolic process;metabolic process;nitrogen compound metabolic process;nucleobase-containing compound biosynthetic pro…	active transmembrane transporter activity;adenyl nucleotide binding;adenyl ribonucleotide binding;ATP binding;ATPase activity;ATPase activity, coupled;ATPase activity, coupled to movement of substances;ATPase activity, coupled to transmembrane movement of ions;ATPase activity, coupled to transmembrane movement of ions, phosphorylative mechanism;ATPase activity, coupled to transmembrane movement o…	cell part;integral to membrane;intrinsic to membrane;membrane;membrane part;plasma membrane	Oxidative phosphorylation	ATP-binding;Cellmembrane;Completeproteome;Hydrogeniontransport;Hydrolase;Iontransport;Magnesium;Membrane;Metal-binding;Nucleotide-binding;Phosphoprotein;Referenceproteome;Transmembrane;Transmembranehelix;Transport
AT5G46110	NatB	MESRVLLRAT	1.79405	0.435499	anion transport;carbohydrate transmembrane transport;carbohydrate transport;cellular process;establishment of localization;ion transport;monosaccharide transport;organic acid transport;organic anion transport;organic substance transport;phosphoglycerate transport;photosynthetic acclimation;response to abiotic stimulus;response to light intensity;response to light stimulus;response to radiation;re…	anion transmembrane transporter activity;carbohydrate transmembrane transporter activity;ion transmembrane transporter activity;monosaccharide transmembrane transporter activity;organic acid transmembrane transporter activity;organic anion transmembrane transporter activity;phosphoglycerate transmembrane transporter activity;substrate-specific transmembrane transporter activity;substrate-specific…	cell part;chloroplast membrane;chloroplast part;cytoplasmic part;integral to membrane;intracellular organelle part;intracellular part;intrinsic to membrane;membrane;membrane part;organelle membrane;organelle part;plastid membrane;plastid part		Alternativesplicing;Chloroplast;Completeproteome;Membrane;Plastid;Referenceproteome;Sugartransport;Transitpeptide;Transmembrane;Transmembranehelix;Transport
AT1G19570	NatA	MALEICVKAA	2.89817	0.420284	biological regulation;cellular macromolecule metabolic process;cellular metabolic process;cellular process;cellular protein metabolic process;defense response;macromolecule metabolic process;macromolecule modification;metabolic process;multi-organism process;oxidation-reduction process;primary metabolic process;protein glutathionylation;protein metabolic process;protein modification process;regul…	antioxidant activity;binding;catalytic activity;cation binding;channel activity;copper ion binding;disulfide oxidoreductase activity;gated channel activity;glutathione dehydrogenase (ascorbate) activity;glutathione disulfide oxidoreductase activity;glutathione transferase activity;ion binding;ion channel activity;ion transmembrane transporter activity;metal ion binding;oxidoreductase activity;oxi…	apoplast;cell part;chloroplast;chloroplast part;chloroplast stroma;cytoplasmic part;cytosol;extracellular region;intracellular membrane-bounded organelle;intracellular organelle;intracellular organelle part;intracellular part;membrane;membrane-bounded organelle;microbody;mitochondrion;organelle;organelle part;peroxisome;plasma membrane;plastid;plastid part;plastid stroma;vacuole		Alternativesplicing;Completeproteome;Cytoplasm;Detoxification;Directproteinsequencing;Glutathionylation;Ionchannel;Iontransport;Membrane;Mitochondrion;Plantdefense;Referenceproteome;Stressresponse;Transferase;Transport;Voltage-gatedchannel
AT2G06850; AT5G13870	NatA	MTVSSSPWAL; MGRLSSTLCL	2.52321	0.419604	anatomical structure morphogenesis;carbohydrate metabolic process;cell growth;cell morphogenesis;cell wall organization;cell wall organization or biogenesis;cellular carbohydrate metabolic process;cellular component morphogenesis;cellular component organization;cellular component organization or biogenesis;cellular developmental process;cellular glucan metabolic process;cellular macromolecule met…	catalytic activity;hydrolase activity;hydrolase activity, acting on glycosyl bonds;hydrolase activity, hydrolyzing O-glycosyl compounds;transferase activity;transferase activity, transferring glycosyl groups;transferase activity, transferring hexosyl groups;xyloglucan:xyloglucosyl transferase activity	apoplast;cell junction;cell part;cell wall;cell-cell junction;chloroplast;cytoplasm;cytoplasmic part;external encapsulating structure;extracellular region;intracellular membrane-bounded organelle;intracellular organelle;intracellular part;membrane;membrane-bounded organelle;organelle;plant-type cell wall;plasmodesma;plastid		Apoplast;Cellwall;Cellwallbiogenesis/degradation;Completeproteome;Disulfidebond;Glycoprotein;Glycosidase;Hydrolase;Referenceproteome;Secreted;Signal;Transferase
AT3G46780	NatA	MASSSTSFPL	4.51109	0.410611	circadian rhythm;rhythmic process		cell part;chloroplast;chloroplast envelope;chloroplast part;chloroplast thylakoid;chloroplast thylakoid membrane;chromosome;cytoplasmic chromosome;cytoplasmic part;envelope;intracellular membrane-bounded organelle;intracellular non-membrane-bounded organelle;intracellular organelle;intracellular organelle part;intracellular part;membrane;membrane-bounded organelle;non-membrane-bounded organelle;n…		Completeproteome;Referenceproteome
AT1G76180	NatA	MAEEIKNVPE	2.4914	0.409727	response to abiotic stimulus;response to abscisic acid stimulus;response to chemical stimulus;response to cold;response to desiccation;response to endogenous stimulus;response to hormone stimulus;response to organic substance;response to stimulus;response to stress;response to temperature stimulus;response to water;response to water deprivation	binding;calcium ion binding;cation binding;ion binding;metal ion binding	cell part;chloroplast;cytoplasmic part;cytosol;intracellular membrane-bounded organelle;intracellular organelle;intracellular part;membrane;membrane-bounded organelle;organelle;plasma membrane;plastid		Acetylation;Chaperone;Completeproteome;Phosphoprotein;Referenceproteome;Repeat;Stressresponse
AT1G32900	NatA	MATVTASSNF	1.86507	0.403794	biosynthetic process;carbohydrate biosynthetic process;carbohydrate metabolic process;cellular biosynthetic process;cellular carbohydrate biosynthetic process;cellular carbohydrate metabolic process;cellular glucan metabolic process;cellular macromolecule biosynthetic process;cellular macromolecule metabolic process;cellular metabolic process;cellular polysaccharide biosynthetic process;cellular …	catalytic activity;glucosyltransferase activity;NDP-glucose-starch glucosyltransferase activity;starch synthase activity;transferase activity;transferase activity, transferring glycosyl groups;transferase activity, transferring hexosyl groups	amyloplast;cell part;chloroplast;chloroplast part;chloroplast starch grain;cytoplasmic part;intracellular membrane-bounded organelle;intracellular organelle;intracellular organelle part;intracellular part;membrane-bounded organelle;organelle;organelle part;plastid;plastid part;starch grain		Amyloplast;Chloroplast;Coiledcoil;Completeproteome;Glycosyltransferase;Plastid;Referenceproteome;Starchbiosynthesis;Transferase;Transitpeptide
AT2G37220	NatA	MAASASSLAL	1.94519	0.400928	cellular macromolecule metabolic process;cellular metabolic process;cellular nitrogen compound metabolic process;cellular process;defense response;immune response;immune system process;innate immune response;macromolecule metabolic process;metabolic process;mRNA metabolic process;mRNA processing;nitrogen compound metabolic process;nucleic acid metabolic process;nucleobase-containing compound meta…	binding;nucleic acid binding;nucleotide binding;poly(U) RNA binding;poly-pyrimidine tract binding;RNA binding;single-stranded RNA binding	cell part;chloroplast;chloroplast envelope;chloroplast part;chloroplast stroma;chloroplast thylakoid;chloroplast thylakoid membrane;cytoplasmic part;envelope;intracellular membrane-bounded organelle;intracellular organelle;intracellular organelle part;intracellular part;macromolecular complex;membrane;membrane-bounded organelle;organelle;organelle envelope;organelle part;organelle subcompartment;…		Chloroplast;Completeproteome;mRNAprocessing;Plastid;Referenceproteome;Repeat;Ribonucleoprotein;RNA-binding;Transitpeptide
AT4G05180	NatA	MAQAVTSMAG	2.98249	0.399518	cellular metabolic process;cellular process;metabolic process;photosynthesis	binding;calcium ion binding;cation binding;ion binding;metal ion binding	apoplast;cell part;chloroplast;chloroplast part;chloroplast stroma;chloroplast thylakoid;chloroplast thylakoid membrane;cytoplasmic part;extracellular region;extrinsic to membrane;intracellular membrane-bounded organelle;intracellular organelle;intracellular organelle part;intracellular part;macromolecular complex;membrane;membrane part;membrane-bounded organelle;organelle;organelle part;organell…	Photosynthesis	Chloroplast;Completeproteome;Directproteinsequencing;Membrane;Phosphoprotein;Photosynthesis;PhotosystemII;Plastid;Referenceproteome;Thylakoid;Transitpeptide
AT5G12140	NatA	MADQQAGTIV	3.35926	0.382923	cell communication;cellular process;cellular response to chemical stimulus;cellular response to cold;cellular response to external stimulus;cellular response to extracellular stimulus;cellular response to heat;cellular response to stimulus;cellular response to stress;cellular response to water deprivation;defense response;response to abiotic stimulus;response to chemical stimulus;response to cold…	cysteine-type endopeptidase inhibitor activity;endopeptidase inhibitor activity;endopeptidase regulator activity;enzyme inhibitor activity;enzyme regulator activity;peptidase inhibitor activity;peptidase regulator activity	cell part;cytoplasmic part;cytosol;endoplasmic reticulum;intracellular membrane-bounded organelle;intracellular organelle;intracellular organelle part;intracellular part;membrane;membrane-bounded organelle;organelle;organelle membrane;organelle part;plasma membrane;vacuolar membrane;vacuolar part		Acetylation;Completeproteome;Plantdefense;Proteaseinhibitor;Referenceproteome;Thiolproteaseinhibitor
AT4G18440	NatB	MELNFSSMAI	4.05626	0.360847	AMP biosynthetic process;AMP metabolic process;biosynthetic process;cellular biosynthetic process;cellular metabolic process;cellular nitrogen compound biosynthetic process;cellular nitrogen compound metabolic process;cellular process;'de novo' AMP biosynthetic process;'de novo' IMP biosynthetic process;heterocycle biosynthetic process;heterocycle metabolic process;IMP biosynthetic process;IMP me…	(S)-2-(5-amino-1-(5-phospho-D-ribosyl)imidazole-4-carboxamido)succinate AMP-lyase (fumarate-forming) activity;amidine-lyase activity;carbon-nitrogen lyase activity;catalytic activity;lyase activity;N6-(1,2-dicarboxyethyl)AMP AMP-lyase (fumarate-forming) activity	cell part;chloroplast;chloroplast part;chloroplast stroma;cytoplasmic part;intracellular membrane-bounded organelle;intracellular organelle;intracellular organelle part;intracellular part;membrane-bounded organelle;organelle;organelle part;plastid;plastid part;plastid stroma	Alanine, aspartate and glutamate metabolism;Purine metabolism	Completeproteome;Lyase;Purinebiosynthesis;Referenceproteome
AT4G08870	None/Other	MWKIGQRGVP	3.10441	0.360338	amide biosynthetic process;amine metabolic process;arginine metabolic process;aromatic amino acid family metabolic process;biosynthetic process;carboxylic acid metabolic process;cellular amide metabolic process;cellular amine metabolic process;cellular amino acid metabolic process;cellular aromatic compound metabolic process;cellular biogenic amine metabolic process;cellular biosynthetic process;…	arginase activity;binding;catalytic activity;cation binding;cobalt ion binding;hydrolase activity;hydrolase activity, acting on carbon-nitrogen (but not peptide) bonds;hydrolase activity, acting on carbon-nitrogen (but not peptide) bonds, in linear amidines;ion binding;metal ion binding;transition metal ion binding	cell part;chloroplast;cytoplasmic part;intracellular membrane-bounded organelle;intracellular organelle;intracellular part;membrane-bounded organelle;mitochondrion;organelle;plastid	Amoebiasis;Arginine and proline metabolism	Alternativesplicing;Argininemetabolism;Completeproteome;Hydrolase;Manganese;Metal-binding;Mitochondrion;Referenceproteome;Transitpeptide
AT3G24170	NatA	MARKMLVDGE	2.30032	0.359711	amine metabolic process;biological regulation;carboxylic acid metabolic process;cell redox homeostasis;cellular amine metabolic process;cellular amino acid metabolic process;cellular homeostasis;cellular ketone metabolic process;cellular metabolic process;cellular modified amino acid metabolic process;cellular nitrogen compound metabolic process;cellular process;glutathione metabolic process;home…	antioxidant activity;binding;catalytic activity;coenzyme binding;cofactor binding;disulfide oxidoreductase activity;flavin adenine dinucleotide binding;glutathione disulfide oxidoreductase activity;glutathione-disulfide reductase activity;NADP binding;nucleotide binding;oxidoreductase activity;oxidoreductase activity, acting on a sulfur group of donors;oxidoreductase activity, acting on a sulfur …	cell part;cytoplasmic part;intracellular membrane-bounded organelle;intracellular organelle;intracellular part;membrane-bounded organelle;microbody;organelle;peroxisome	Glutathione metabolism	Completeproteome;Cytoplasm;Disulfidebond;FAD;Flavoprotein;NADP;Oxidoreductase;Redox-activecenter;Referenceproteome
AT2G42530	NatA	MAMSLSGAVL	2.97675	0.359248	aging;cold acclimation;defense response;defense response to fungus;developmental process;leaf senescence;multi-organism process;organ senescence;response to abiotic stimulus;response to abscisic acid stimulus;response to biotic stimulus;response to chemical stimulus;response to cold;response to endogenous stimulus;response to fungus;response to hormone stimulus;response to organic substance;respo…	binding;carbohydrate binding;galactose binding;lipid binding;monosaccharide binding;sugar binding	cell part;chloroplast;chloroplast envelope;chloroplast part;chloroplast stroma;cytoplasmic part;envelope;intracellular membrane-bounded organelle;intracellular organelle;intracellular organelle part;intracellular part;membrane-bounded organelle;organelle;organelle envelope;organelle part;plastid;plastid envelope;plastid part;plastid stroma		Chloroplast;Completeproteome;Glycoprotein;Lipid-binding;Plastid;Referenceproteome;Transitpeptide
AT4G27440; AT5G54190	NatA	MALQAASLVS;	5.05584	0.33164	biosynthetic process;cellular biosynthetic process;cellular metabolic process;cellular nitrogen compound biosynthetic process;cellular nitrogen compound metabolic process;cellular process;chlorophyll biosynthetic process;chlorophyll metabolic process;cofactor biosynthetic process;cofactor metabolic process;heterocycle biosynthetic process;heterocycle metabolic process;metabolic process;nitrogen c…	catalytic activity;oxidoreductase activity;oxidoreductase activity, acting on the CH-CH group of donors;oxidoreductase activity, acting on the CH-CH group of donors, NAD or NADP as acceptor;protochlorophyllide reductase activity	cell part;chloroplast;chloroplast envelope;chloroplast membrane;chloroplast outer membrane;chloroplast part;chloroplast thylakoid;chloroplast thylakoid membrane;cytoplasmic part;envelope;intracellular membrane-bounded organelle;intracellular organelle;intracellular organelle part;intracellular part;membrane;membrane-bounded organelle;organelle;organelle envelope;organelle membrane;organelle outer…	Porphyrin and chlorophyll metabolism	Alternativesplicing;Chlorophyllbiosynthesis;Chloroplast;Completeproteome;Directproteinsequencing;Membrane;NADP;Oxidoreductase;Photosynthesis;Plastid;Plastidoutermembrane;Polymorphism;Referenceproteome;Thylakoid;Transitpeptide
AT3G16470	NatA	MAKKLEAQGG	2.26635	0.316731	response to abiotic stimulus;response to chemical stimulus;response to cold;response to endogenous stimulus;response to jasmonic acid stimulus;response to organic substance;response to osmotic stress;response to salt stress;response to stimulus;response to stress;response to temperature stimulus;response to wounding	binding;carbohydrate binding	cell junction;cell part;cell-cell junction;chloroplast;cytoplasmic part;intracellular membrane-bounded organelle;intracellular organelle;intracellular part;membrane;membrane-bounded organelle;nucleus;organelle;plasmodesma;plastid;vacuole		Alternativesplicing;Completeproteome;Lectin;Referenceproteome;Repeat
AT1G20450	NatA	MAEEYKNTVP	3.63189	0.299645	biological regulation;cold acclimation;regulation of biological process;regulation of developmental process;regulation of multicellular organismal development;regulation of multicellular organismal process;regulation of post-embryonic development;regulation of seed germination;response to abiotic stimulus;response to abscisic acid stimulus;response to chemical stimulus;response to cold;response t…	actin binding;binding;cytoskeletal protein binding;protein binding	cell junction;cell part;cell-cell junction;cytoplasm;cytoplasmic part;cytosol;intracellular membrane-bounded organelle;intracellular organelle;intracellular part;membrane;membrane-bounded organelle;nucleus;organelle;plasmodesma		Acetylation;Alternativesplicing;Completeproteome;Phosphoprotein;Referenceproteome;Repeat;Stressresponse
AT5G42650	NatA	MASISTPFPI	4.2742	0.287051	arachidonic acid metabolic process;biosynthetic process;carboxylic acid biosynthetic process;carboxylic acid metabolic process;cellular biosynthetic process;cellular ketone metabolic process;cellular lipid metabolic process;cellular metabolic process;cellular process;defense response;epoxygenase P450 pathway;fatty acid biosynthetic process;fatty acid metabolic process;icosanoid metabolic process;…	allene oxide synthase activity;binding;carbon-oxygen lyase activity;catalytic activity;cation binding;heme binding;hydro-lyase activity;hydroperoxide dehydratase activity;ion binding;iron ion binding;lyase activity;metal ion binding;oxidoreductase activity;oxidoreductase activity, acting on paired donors, with incorporation or reduction of molecular oxygen;oxygen binding;tetrapyrrole binding;tran…	cell part;chloroplast;chloroplast envelope;chloroplast part;chloroplast thylakoid;chloroplast thylakoid membrane;cytoplasmic part;envelope;intracellular membrane-bounded organelle;intracellular organelle;intracellular organelle part;intracellular part;membrane;membrane-bounded organelle;mitochondrion;organelle;organelle envelope;organelle part;organelle subcompartment;photosynthetic membrane;plas…	alpha-Linolenic acid metabolism	3D-structure;Chloroplast;Completeproteome;Fattyacidbiosynthesis;Fattyacidmetabolism;Heme;Iron;Lipidbiosynthesis;Lipidmetabolism;Lyase;Metal-binding;Oxylipinbiosynthesis;Plastid;Referenceproteome;Transitpeptide
AT1G44575	NatA	MAQTMLLTSG	1.20674	0.271176	cellular component organization;cellular component organization or biogenesis;cellular membrane organization;cellular metabolic process;cellular process;membrane organization;metabolic process;nonphotochemical quenching;photosynthesis;plastid membrane organization;response to abiotic stimulus;response to karrikin;response to light stimulus;response to radiation;response to stimulus;thylakoid memb…	binding;chlorophyll binding;isoprenoid binding;lipid binding;pigment binding;tetrapyrrole binding;xanthophyll binding	cell part;chloroplast;chloroplast part;chloroplast thylakoid;chloroplast thylakoid membrane;cytoplasmic part;integral to membrane;intracellular membrane-bounded organelle;intracellular organelle;intracellular organelle part;intracellular part;intrinsic to membrane;light-harvesting complex;macromolecular complex;membrane;membrane part;membrane-bounded organelle;organelle;organelle part;organelle s…	Photosynthesis	3D-structure;Alternativesplicing;Chloroplast;Completeproteome;Membrane;Photosynthesis;PhotosystemII;Plastid;Referenceproteome;Repeat;Thylakoid;Transitpeptide;Transmembrane;Transmembranehelix
AT1G20440	NatA	MAEEYKNNVP	5.0051	0.254937	cold acclimation;defense response;defense response to fungus;heat acclimation;multi-organism process;response to abiotic stimulus;response to abscisic acid stimulus;response to biotic stimulus;response to chemical stimulus;response to cold;response to endogenous stimulus;response to fungus;response to heat;response to hormone stimulus;response to organic substance;response to osmotic stress;respo…		cell part;cytoplasmic part;cytosol;intracellular part		Acetylation;Completeproteome;Phosphoprotein;Referenceproteome;Repeat;Stressresponse
AT3G25770	NatA	MASSAVSLQS	4.20849	0.249753	biosynthetic process;carboxylic acid biosynthetic process;carboxylic acid metabolic process;cellular biosynthetic process;cellular ketone metabolic process;cellular lipid metabolic process;cellular metabolic process;cellular process;fatty acid biosynthetic process;fatty acid metabolic process;jasmonic acid biosynthetic process;jasmonic acid metabolic process;lipid biosynthetic process;lipid metab…	allene-oxide cyclase activity;catalytic activity;cyclase activity;intramolecular oxidoreductase activity;isomerase activity	cell part;chloroplast;chloroplast envelope;chloroplast part;chloroplast stroma;chloroplast thylakoid membrane;cytoplasmic part;envelope;intracellular membrane-bounded organelle;intracellular organelle;intracellular organelle part;intracellular part;membrane;membrane-bounded organelle;organelle;organelle envelope;organelle part;photosynthetic membrane;plastid;plastid envelope;plastid part;plastid …	alpha-Linolenic acid metabolism	3D-structure;Chloroplast;Completeproteome;Isomerase;Plastid;Referenceproteome;Transitpeptide
AT1G52400; AT1G75940	NatA	MVRFEKVHLV; MGRFHKFPLL	4.68761	0.21319	abscisic acid mediated signaling pathway;abscisic acid metabolic process;apocarotenoid metabolic process;biological regulation;carbohydrate metabolic process;carboxylic acid metabolic process;cellular component assembly;cellular component assembly at cellular level;cellular component organization;cellular component organization at cellular level;cellular component organization or biogenesis;cellu…	abscisic acid glucose ester beta-glucosidase activity;beta-glucosidase activity;binding;catalytic activity;glucosidase activity;hydrolase activity;hydrolase activity, acting on glycosyl bonds;hydrolase activity, hydrolyzing O-glycosyl compounds;identical protein binding;protein binding	cell junction;cell part;cell-cell junction;chloroplast;cytoplasmic part;endoplasmic reticulum;endoplasmic reticulum lumen;endoplasmic reticulum part;ER body;intracellular membrane-bounded organelle;intracellular organelle;intracellular organelle lumen;intracellular organelle part;intracellular part;membrane;membrane-bounded organelle;membrane-enclosed lumen;microbody;nucleus;organelle;organelle l…		Abscisicacidsignalingpathway;Alternativesplicing;Completeproteome;Disulfidebond;Endoplasmicreticulum;Glycoprotein;Glycosidase;Hydrolase;Referenceproteome;Signal
AT3G28220	NatA	MSEKGLIKKE	3.07573	0.18995	biological regulation;catabolic process;cellular catabolic process;cellular macromolecule catabolic process;cellular macromolecule metabolic process;cellular metabolic process;cellular process;cellular protein metabolic process;macromolecule catabolic process;macromolecule metabolic process;macromolecule modification;metabolic process;modification-dependent macromolecule catabolic process;modific…	catalytic activity;cysteine-type endopeptidase activity;cysteine-type peptidase activity;endopeptidase activity;hydrolase activity;peptidase activity;peptidase activity, acting on L-amino acid peptides;small conjugating protein-specific protease activity;ubiquitin-specific protease activity	cell part;chloroplast envelope;chloroplast part;cytoplasmic part;envelope;intracellular membrane-bounded organelle;intracellular organelle;intracellular organelle part;intracellular part;membrane-bounded organelle;organelle;organelle envelope;organelle part;plastid envelope;plastid part;vacuole		Completeproteome;Referenceproteome
AT1G52410	NatB	MEIYTMKTNF	2.49195	0.140445	defense response;defense response to fungus;developmental process;multi-organism process;photomorphogenesis;post-embryonic development;response to abiotic stimulus;response to biotic stimulus;response to fungus;response to light stimulus;response to other organism;response to radiation;response to red or far red light;response to stimulus;response to stress	binding;calcium ion binding;cation binding;ion binding;metal ion binding	cell part;chloroplast part;chloroplast thylakoid membrane;cytoplasmic part;endoplasmic reticulum lumen;endoplasmic reticulum part;envelope;intracellular membrane-bounded organelle;intracellular organelle;intracellular organelle lumen;intracellular organelle part;intracellular part;membrane;membrane-bounded organelle;membrane-enclosed lumen;microbody;nuclear envelope;nuclear part;organelle;organel…		Alternativesplicing;Coiledcoil;Completeproteome;Cytoplasm;Endoplasmicreticulum;Nucleus;Referenceproteome;Repeat;Signal
AT5G15970	NatA	MSETNKNAFQ	3.79602	0.120514	response to abiotic stimulus;response to abscisic acid stimulus;response to chemical stimulus;response to endogenous stimulus;response to hormone stimulus;response to organic substance;response to osmotic stress;response to stimulus;response to stress;response to water;response to water deprivation		cell part;chloroplast;cytoplasm;cytoplasmic part;intracellular membrane-bounded organelle;intracellular organelle;intracellular part;membrane;membrane-bounded organelle;nucleus;organelle;plasma membrane;plastid		Completeproteome;Referenceproteome;Repeat;Stressresponse
AT5G52310	NatB	MDQTEEPPLN	3.10876	0.111461	aging;developmental process;hyperosmotic response;hyperosmotic salinity response;leaf senescence;organ senescence;response to abiotic stimulus;response to abscisic acid stimulus;response to chemical stimulus;response to cold;response to endogenous stimulus;response to hormone stimulus;response to organic substance;response to osmotic stress;response to salt stress;response to stimulus;response to…				Completeproteome;Phosphoprotein;Referenceproteome;Repeat;Stressresponse
AT4G23600	NatA	MATLKCIDWQ	3.60228	0.0674481	amine metabolic process;biosynthetic process;carboxylic acid metabolic process;cellular amine metabolic process;cellular amino acid metabolic process;cellular ketone metabolic process;cellular metabolic process;cellular nitrogen compound metabolic process;cellular process;hyperosmotic response;hyperosmotic salinity response;metabolic process;nitrogen compound metabolic process;organic acid metabo…	binding;carbon-sulfur lyase activity;catalytic activity;cofactor binding;cystathionine beta-lyase activity;lyase activity;pyridoxal phosphate binding;transaminase activity;transferase activity;transferase activity, transferring nitrogenous groups;vitamin B6 binding;vitamin binding	apoplast;cell part;cytoplasmic part;extracellular region;intracellular membrane-bounded organelle;intracellular organelle;intracellular part;membrane-bounded organelle;organelle;vacuole		Alternativesplicing;Aminotransferase;Completeproteome;Lyase;Referenceproteome;Transferase
