# Supplementary material for: Cotranslational N-degron masking by acetylation promotes proteome stability in plants
Source: Nat Commun. 2022 Feb 10;13:810. doi: 10.1038/s41467-022-28414-5 (PMC8831508; doi:10.1038/s41467-022-28414-5)
Supplement: Supplementary file 9 — Supplementary Data 6 [file 41467_2022_28414_MOESM9_ESM.xlsx]

## Sheet: Supplementary Data 6
TAIR ID	Gene Description	Gene ontology (biological process)	Gene ontology (cellular component)	Gene ontology (molecular function)	N-Term	Nat Substrate	LFQ.intensity WT	LFQ.intensity WT	LFQ.intensity WT	LFQ mean WT	LFQ.intensity amiNAA10	LFQ.intensity amiNAA10	LFQ.intensity amiNAA10	LFQ mean amiNAA10	Ratio LFQ amiNAA10/WT	p-value	LFQ.intensity WT Background 1	LFQ.intensity WT Background 2	LFQ mean Background	Ratio LFQ amiNAA10/Background
At1g02170	Nascent polypeptide-associated complex (NAC), alpha subunit family protein;(source:Araport11)	defense response [GO:0006952]; positive regulation of programmed cell death [GO:0043068]		cysteine-type endopeptidase activity [GO:0004197]	MYPPPPSSIY	C/E/F				nd	1478500	1148500	1253000	1.29333e+06
At1g08360	FAD/NAD(P)-binding oxidoreductase family protein;(source:Araport11)	maturation of LSU-rRNA [GO:0000470]; translation [GO:0006412]	cytosol [GO:0005829]; cytosolic large ribosomal subunit [GO:0022625]; cytosolic ribosome [GO:0022626]; extracellular region [GO:0005576]; plasma membrane [GO:0005886]; plasmodesma [GO:0009506]; polysomal ribosome [GO:0042788]	RNA binding [GO:0003723]; structural constituent of ribosome [GO:0003735]	MSKLQSEAVR	A				nd	6555200	7301300	7329900	7.06213e+06
At1g08450	Octicosapeptide/Phox/Bem1p family protein;(source:Araport11)	anthocyanin-containing compound metabolic process [GO:0046283]; defense response to bacterium [GO:0042742]; endoplasmic reticulum unfolded protein response [GO:0030968]; innate immune response-activating signal transduction [GO:0002758]; plant-type hypersensitive response [GO:0009626]; protein folding [GO:0006457]	endoplasmic reticulum [GO:0005783]; endoplasmic reticulum lumen [GO:0005788]; endoplasmic reticulum membrane [GO:0005789]; extracellular region [GO:0005576]	calcium ion binding [GO:0005509]; carbohydrate binding [GO:0030246]; unfolded protein binding [GO:0051082]	MGLPQNKLSF	A				nd	3454100	3202100	3421300	3.35917e+06
At1g09210	Ribosomal protein L2 family;(source:Araport11)	endoplasmic reticulum unfolded protein response [GO:0030968]; protein folding [GO:0006457]; response to endoplasmic reticulum stress [GO:0034976]; response to oxidative stress [GO:0006979]	endoplasmic reticulum [GO:0005783]; endoplasmic reticulum lumen [GO:0005788]; endoplasmic reticulum membrane [GO:0005789]; extracellular region [GO:0005576]; mitochondrion [GO:0005739]; secretory vesicle [GO:0099503]; vacuole [GO:0005773]	calcium ion binding [GO:0005509]; carbohydrate binding [GO:0030246]; unfolded protein binding [GO:0051082]	MAKMIPSLVS	A				nd	5199800	7405700	7329600	6.64503e+06
AT1G12000	splicing factor;(source:Araport11)	fructose 6-phosphate metabolic process [GO:0006002]; photosynthesis [GO:0015979]; response to cadmium ion [GO:0046686]; response to glucose [GO:0009749]	cell wall [GO:0005618]; cytosol [GO:0005829]	6-phosphofructokinase activity [GO:0003872]; ATP binding [GO:0005524]; diphosphate-fructose-6-phosphate 1-phosphotransferase activity [GO:0047334]; metal ion binding [GO:0046872]; phosphofructokinase activity [GO:0008443]	MAPALAVTRDL	A				nd	1360400	1558100	1460500	1.45967e+06
At1g12520	Octicosapeptide/Phox/Bem1p family protein;(source:Araport11)	cellular copper ion homeostasis [GO:0006878]; removal of superoxide radicals [GO:0019430]	chloroplast [GO:0009507]; chloroplast stroma [GO:0009570]; cytoplasm [GO:0005737]; cytosol [GO:0005829]	copper ion binding [GO:0005507]; superoxide dismutase copper chaperone activity [GO:0016532]	MASILRSVAT	A				nd	2024400	1960400	1995600	1.99347e+06
At1g12840	Cysteinyl-tRNA synthetase, class Ia family protein;(source:Araport11)	unidimensional cell growth [GO:0009826]	chloroplast [GO:0009507]; extracellular region [GO:0005576]; Golgi apparatus [GO:0005794]; plant-type vacuole [GO:0000325]; plasma membrane [GO:0005886]; vacuolar membrane [GO:0005774]; vacuolar proton-transporting V-type ATPase, V1 domain [GO:0000221]; vacuole [GO:0005773]	proton-transporting ATPase activity, rotational mechanism [GO:0046961]	MTSRYWVVSL	A				nd	2130500	1793400	1749400	1891100
At1g13060	Ribosomal protein S5 family protein;(source:Araport11)	proteasomal ubiquitin-independent protein catabolic process [GO:0010499]; proteasome-mediated ubiquitin-dependent protein catabolic process [GO:0043161]	cytoplasm [GO:0005737]; nucleus [GO:0005634]; proteasome core complex [GO:0005839]; proteasome core complex, beta-subunit complex [GO:0019774]	endopeptidase activity [GO:0004175]; threonine-type endopeptidase activity [GO:0004298]	MKLDTSGFET	C/E/F				nd	3586200	3881600	3262000	3576600
At1g15820	RNA polymerase II degradation factor-like protein (DUF1296);(source:Araport11)	photosynthesis, light harvesting [GO:0009765]; protein-chromophore linkage [GO:0018298]	chloroplast thylakoid membrane [GO:0009535]; photosystem I [GO:0009522]; photosystem II [GO:0009523]	chlorophyll binding [GO:0016168]	MAMAVSGAVL	A				nd	1785700	1517800	1820200	1707900
At1g16260	Ribosomal protein S25 family protein;(source:Araport11)	cell surface receptor signaling pathway [GO:0007166]; protein phosphorylation [GO:0006468]	integral component of membrane [GO:0016021]; plasma membrane [GO:0005886]	ATP binding [GO:0005524]; calcium ion binding [GO:0005509]; polysaccharide binding [GO:0030247]; protein serine/threonine kinase activity [GO:0004674]; protein serine kinase activity [GO:0106310]; protein threonine kinase activity [GO:0106311]	MGVDVKRFLV	A				nd	4655400	5481500	4855200	4.99737e+06
At1g16470	Apoptosis inhibitory protein 5 (API5);(source:Araport11)	proteasomal ubiquitin-independent protein catabolic process [GO:0010499]; proteasome-mediated ubiquitin-dependent protein catabolic process [GO:0043161]; response to zinc ion [GO:0010043]	cytoplasm [GO:0005737]; cytosol [GO:0005829]; cytosolic ribosome [GO:0022626]; nucleus [GO:0005634]; proteasome complex [GO:0000502]; proteasome core complex [GO:0005839]; proteasome core complex, alpha-subunit complex [GO:0019773]	endopeptidase activity [GO:0004175]	MGDSQYSFSL	A				nd	4956100	5407200	4885900	5.08307e+06
At1g16890	GTP binding Elongation factor Tu family protein;(source:Araport11)	postreplication repair [GO:0006301]; protein K63-linked ubiquitination [GO:0070534]; protein polyubiquitination [GO:0000209]	nucleus [GO:0005634]	ATP binding [GO:0005524]; ubiquitin conjugating enzyme activity [GO:0061631]	MANSNLPRRI	A				nd	1180000	1338700	1253100	1.25727e+06
At1g17170	Glutathione S-transferase family protein;(source:Araport11)	2,4,6-trinitrotoluene catabolic process [GO:0046256]; glutathione metabolic process [GO:0006749]; toxin catabolic process [GO:0009407]	cytoplasm [GO:0005737]; cytosol [GO:0005829]	glutathione binding [GO:0043295]; glutathione transferase activity [GO:0004364]	MADEVILLDF	A				nd	5935900	5927700	5960100	5.94123e+06
At1g18080	Ran BP2/NZF zinc finger-like superfamily protein;(source:Araport11)	cellular response to abscisic acid stimulus [GO:0071215]; gibberellin mediated signaling pathway [GO:0010476]; positive regulation of protein phosphorylation [GO:0001934]; positive regulation of signal transduction [GO:0009967]; regulation of translation [GO:0006417]; rescue of stalled ribosome [GO:0072344]; response to cadmium ion [GO:0046686]; response to gibberellin [GO:0009739]; response to g…	chloroplast [GO:0009507]; cytoplasm [GO:0005737]; cytosol [GO:0005829]; cytosolic ribosome [GO:0022626]; nucleus [GO:0005634]; polysomal ribosome [GO:0042788]	MAP-kinase scaffold activity [GO:0005078]; molecular adaptor activity [GO:0060090]; mRNA binding [GO:0003729]; protein kinase C binding [GO:0005080]; ribosome binding [GO:0043022]; structural constituent of ribosome [GO:0003735]	MAEGLVLKGT	A				nd	2999100	3192600	3134600	3.10877e+06
At1g18480	Ribosomal protein S8e family protein;(source:Araport11)		cytosol [GO:0005829]	manganese ion binding [GO:0030145]; phosphatase activity [GO:0016791]; phosphoprotein phosphatase activity [GO:0004721]	MSSRENPSGI	A				nd	793500	852680	765460	803880
At1g19670	Pyruvate kinase family protein;(source:Araport11)	chlorophyll catabolic process [GO:0015996]; defense response to bacterium [GO:0042742]; defense response to fungus [GO:0050832]	cytosol [GO:0005829]; nucleus [GO:0005634]; vacuole [GO:0005773]	chlorophyllase activity [GO:0047746]; pheophytinase b activity [GO:0102293]	MAAIEDSPTF	A				nd	2938500	2732800	4225800	3.29903e+06
At1g24360	Dihydroxyacetone kinase;(source:Araport11)	fatty acid elongation [GO:0030497]	chloroplast [GO:0009507]; chloroplast envelope [GO:0009941]; chloroplast stroma [GO:0009570]; nucleus [GO:0005634]; plastid [GO:0009536]	3-oxoacyl-[acyl-carrier-protein] reductase (NADPH) activity [GO:0004316]; 3-oxo-glutaryl-[acp] methyl ester reductase activity [GO:0102131]; 3-oxo-pimeloyl-[acp] methyl ester reductase activity [GO:0102132]; copper ion binding [GO:0005507]; NAD binding [GO:0051287]; oxidoreductase activity, acting on the CH-OH group of donors, NAD or NADP as acceptor [GO:0016616]	MAAAVAAPRL	A				nd	1334400	1647200	1392300	1.45797e+06
At1g25220	Ribosomal protein L10 family protein;(source:Araport11)	glutamine metabolic process [GO:0006541]; regulation of auxin biosynthetic process [GO:0010600]; tryptophan biosynthetic process [GO:0000162]	chloroplast [GO:0009507]	anthranilate synthase activity [GO:0004049]	MAASTLYKSC	A				nd	4030400	4874100	3898000	4267500
At1g25490	Bifunctional inhibitor/lipid-transfer protein/seed storage 2S albumin superfamily protein;(source:Araport11)	abscisic acid-activated signaling pathway [GO:0009738]; auxin-activated signaling pathway [GO:0009734]; auxin polar transport [GO:0009926]; defense response [GO:0006952]; ethylene-activated signaling pathway [GO:0009873]; positive regulation of abscisic acid-activated signaling pathway [GO:0009789]; protein dephosphorylation [GO:0006470]; regulation of protein dephosphorylation [GO:0035304]; regu…	cell wall [GO:0005618]; cytoplasm [GO:0005737]; cytosol [GO:0005829]; nucleus [GO:0005634]; plasma membrane [GO:0005886]; protein phosphatase type 2A complex [GO:0000159]; protein serine/threonine phosphatase complex [GO:0008287]	protein phosphatase regulator activity [GO:0019888]	MAMVDEPLYP	A				nd	3123200	4060600	2968700	3.38417e+06
At1g26380	ATP binding/leucine-tRNA ligases/aminoacyl-tRNA ligase;(source:Araport11)	cellular response to hypoxia [GO:0071456]	cell wall [GO:0005618]; endoplasmic reticulum [GO:0005783]; extracellular region [GO:0005576]; plasma membrane [GO:0005886]	FAD binding [GO:0071949]; oxidoreductase activity [GO:0016491]	MKEAFVFLLC	C/E/F				nd	2704500	3726900	4090100	3.50717e+06
At1g27450	Heat shock protein 70 (Hsp 70) family protein;(source:Araport11)	adenine salvage [GO:0006168]; AMP salvage [GO:0044209]; cytokinin metabolic process [GO:0009690]; purine ribonucleoside salvage [GO:0006166]	chloroplast [GO:0009507]; cytosol [GO:0005829]	adenine phosphoribosyltransferase activity [GO:0003999]	MQTIIISPLV	B				nd	1050900	1404000	1854700	1.43653e+06
At1g27760	Translation initiation factor IF2/IF5;(source:Araport11)	response to salt stress [GO:0009651]	cytoplasm [GO:0005737]; nucleus [GO:0005634]		MGRKSQRKNA	A				nd	1265300	1631400	1660000	1518900
At1g28180	Zinc-binding dehydrogenase family protein;(source:Araport11)	mRNA splicing, via spliceosome [GO:0000398]	catalytic step 2 spliceosome [GO:0071013]	ATP binding [GO:0005524]; hydrolase activity [GO:0016787]; RNA binding [GO:0003723]; RNA helicase activity [GO:0003724]	MAAIPLGLEQ	A				nd	1707700	1390400	1300500	1466200
At1g30230	LURP-one-like protein (DUF567);(source:Araport11)	translational elongation [GO:0006414]	cytosol [GO:0005829]; eukaryotic translation elongation factor 1 complex [GO:0005853]	guanyl-nucleotide exchange factor activity [GO:0005085]; translation elongation factor activity [GO:0003746]	MAAFPNLNSD	A				nd	3009100	2711900	3634400	3.11847e+06
At1g30580	Adenine nucleotide alpha hydrolases-like superfamily protein;(source:Araport11)	defense response [GO:0006952]; negative regulation of response to salt stress [GO:1901001]; response to cadmium ion [GO:0046686]; response to salt stress [GO:0009651]	cytoplasm [GO:0005737]; cytosol [GO:0005829]; nucleus [GO:0005634]; plasmodesma [GO:0009506]	ATPase activity [GO:0016887]; ATP binding [GO:0005524]; GTP binding [GO:0005525]; metal ion binding [GO:0046872]; ribosomal large subunit binding [GO:0043023]; ribosome binding [GO:0043022]	MPPKAKAKDA	X				nd	3572600	3237300	4037400	3.61577e+06
At1g31730	phospholipase-like protein (PEARLI 4) family protein;(source:Araport11)	intracellular protein transport [GO:0006886]; receptor-mediated endocytosis [GO:0006898]	AP-4 adaptor complex [GO:0030124]; clathrin-coated pit [GO:0005905]; cytosol [GO:0005829]; Golgi apparatus [GO:0005794]; plasmodesma [GO:0009506]	cargo adaptor activity [GO:0140312]	MEQLKTIGRE	B				nd	764970	952390	972910	896757
At1g31970	Ribosomal protein S4 (RPS4A) family protein;(source:Araport11)	rRNA processing [GO:0006364]	cytosol [GO:0005829]; nucleolus [GO:0005730]	ATP binding [GO:0005524]; RNA binding [GO:0003723]; RNA helicase activity [GO:0003724]	MAGQKQELPV	A				nd	2519000	2393600	2479900	2.46417e+06
At1g32130	Haloacid dehalogenase-like hydrolase (HAD) superfamily protein;(source:Araport11)	brassinosteroid mediated signaling pathway [GO:0009742]; regulation of DNA-templated transcription, elongation [GO:0032784]	nucleus [GO:0005634]		MGFEDDPYRD	A				nd	717740	792050	909110	806300
At1g32350	RNA helicase family protein;(source:Araport11)	alternative respiration [GO:0010230]	integral component of membrane [GO:0016021]; mitochondrial inner membrane [GO:0005743]; mitochondrion [GO:0005739]; respirasome [GO:0070469]	alternative oxidase activity [GO:0009916]; metal ion binding [GO:0046872]; ubiquinol:oxygen oxidoreductase activity [GO:0102721]	MSYRSIYRTL	A				nd	1866300	1706600	2987400	2.18677e+06
AT1G32940	ketol-acid reductoisomerase;(source:Araport11)	regulation of growth [GO:0040008]	cell wall [GO:0005618]; extracellular space [GO:0005615]	serine-type endopeptidase activity [GO:0004252]	MRNCRVLLVL	X				nd	1886200	1919300	2010000	1938500
At1g33680	Pathogenesis-related thaumatin superfamily protein;(source:Araport11)	regulation of gene expression [GO:0010468]	cytoplasm [GO:0005737]; cytosol [GO:0005829]	mRNA binding [GO:0003729]	MAEEEVIAIP	A				nd	980790	1130500	931740	1.01434e+06
At1g35720	Polyketide cyclase/dehydrase and lipid transport superfamily protein;(source:Araport11)	calcium ion transmembrane transport [GO:0070588]; phloem sucrose unloading [GO:0110128]; potassium ion export across plasma membrane [GO:0097623]; primary root development [GO:0080022]; response to abscisic acid [GO:0009737]; response to cadmium ion [GO:0046686]; response to cold [GO:0009409]; response to heat [GO:0009408]; response to osmotic stress [GO:0006970]; response to salt stress [GO:0009…	apoplast [GO:0048046]; cell wall [GO:0005618]; chloroplast [GO:0009507]; chloroplast stroma [GO:0009570]; cytoplasm [GO:0005737]; cytosol [GO:0005829]; membrane [GO:0016020]; mitochondrion [GO:0005739]; nucleus [GO:0005634]; plasma membrane [GO:0005886]; plasmodesma [GO:0009506]; root hair tip [GO:0035619]; thylakoid [GO:0009579]; vacuolar membrane [GO:0005774]; vacuole [GO:0005773]	ATP binding [GO:0005524]; calcium-dependent phospholipid binding [GO:0005544]; calcium ion binding [GO:0005509]; copper ion binding [GO:0005507]; peroxidase activity [GO:0004601]; protein homodimerization activity [GO:0042803]; zinc ion binding [GO:0008270]	MATLKVSDSV	A				nd	2215200	2635300	2388700	2.41307e+06
At1g36730	encodes a protein whose sequence is similar to ACC oxidase	formation of cytoplasmic translation initiation complex [GO:0001732]; formation of translation preinitiation complex [GO:0001731]	cytosol [GO:0005829]	eukaryotic initiation factor eIF2 binding [GO:0071074]; GDP-dissociation inhibitor activity [GO:0005092]; GTP binding [GO:0005525]; translation initiation factor activity [GO:0003743]	MALQNIGASN	A				nd	643840	592600	592170	609537
At1g47500	PapD-like superfamily protein;(source:Araport11)	cellular response to heat [GO:0034605]; mRNA processing [GO:0006397]	cytoplasmic stress granule [GO:0010494]; cytosol [GO:0005829]; nucleus [GO:0005634]	mRNA binding [GO:0003729]; poly(A) binding [GO:0008143]	MADVKVQSES	A				nd	2694300	2501700	3045900	2747300
At1g48320	Ribosomal protein S3 family protein;(source:Araport11)	phylloquinone biosynthetic process [GO:0042372]; protein homotetramerization [GO:0051289]	peroxisome [GO:0005777]	1,4-dihydroxy-2-naphthoyl-CoA thioesterase activity [GO:0061522]	MDSASSNTKA	B				nd	1369900	1834400	1837700	1.68067e+06
At1g48430	Ribulose bisphosphate carboxylase large chain, catalytic domain-containing protein;(source:Araport11)	glycerol metabolic process [GO:0006071]		ATP binding [GO:0005524]; glycerone kinase activity [GO:0004371]	MVPPAKKFIN	X				nd	1628400	1991600	2524900	2048300
At1g48900	Ribosomal protein S13/S15;(source:Araport11)	SRP-dependent cotranslational protein targeting to membrane, translocation [GO:0006616]	cytosol [GO:0005829]; signal recognition particle, endoplasmic reticulum targeting [GO:0005786]	7S RNA binding [GO:0008312]; endoplasmic reticulum signal peptide binding [GO:0030942]; GTPase activity [GO:0003924]; GTP binding [GO:0005525]	MVLAELGGRI	A				nd	4843900	6497300	7703800	6.34833e+06
At1g50920	Ribosomal protein L1p/L10e family;(source:Araport11)	ribosome biogenesis [GO:0042254]	nucleolus [GO:0005730]	GTP binding [GO:0005525]; mRNA binding [GO:0003729]	MVQYNFKRIT	A				nd	3210600	2948600	3523400	3.22753e+06
At1g52320	26S proteasome regulatory complex, non-ATPase subcomplex, Rpn2/Psmd1 subunit;(source:Araport11)				MGCAQSKIEN	A				nd	220640	238770	273400	244270
At1g54630	Ubiquitin-associated/translation elongation factor EF1B protein;(source:Araport11)		chloroplast [GO:0009507]; chloroplast stroma [GO:0009570]	acyl carrier activity [GO:0000036]; phosphopantetheine binding [GO:0031177]	MASIATSAST	A				nd	1428600	1296700	1472700	1.39933e+06
At1g56110	S-adenosyl-L-methionine-dependent methyltransferases superfamily protein;(source:Araport11)	ribosome biogenesis [GO:0042254]	nucleolus [GO:0005730]		MAMYVIYESS	A				nd	1610800	1425400	1368700	1468300
At1g56340	Ribosomal protein S7e family protein;(source:Araport11)	endoplasmic reticulum unfolded protein response [GO:0030968]; protein folding [GO:0006457]; response to cadmium ion [GO:0046686]; response to endoplasmic reticulum stress [GO:0034976]; response to oxidative stress [GO:0006979]	endoplasmic reticulum [GO:0005783]; endoplasmic reticulum lumen [GO:0005788]; endoplasmic reticulum membrane [GO:0005789]; mitochondrion [GO:0005739]; nucleus [GO:0005634]; plasmodesma [GO:0009506]; secretory vesicle [GO:0099503]; vacuolar membrane [GO:0005774]	calcium ion binding [GO:0005509]; carbohydrate binding [GO:0030246]; unfolded protein binding [GO:0051082]	MAKLNPKFIS	A				nd	2471800	2893800	3138100	2.83457e+06
At1g56450	alpha/beta-Hydrolases superfamily protein;(source:Araport11)	proteasomal ubiquitin-independent protein catabolic process [GO:0010499]; proteasome-mediated ubiquitin-dependent protein catabolic process [GO:0043161]; response to cadmium ion [GO:0046686]	cytoplasm [GO:0005737]; cytosol [GO:0005829]; cytosolic ribosome [GO:0022626]; nucleus [GO:0005634]; proteasome complex [GO:0000502]; proteasome core complex [GO:0005839]; proteasome core complex, beta-subunit complex [GO:0019774]	endopeptidase activity [GO:0004175]; threonine-type endopeptidase activity [GO:0004298]	MTTFSVPIDN	A				nd	2408000	1522700	1652100	1.86093e+06
At1g58080	Aldolase-type TIM barrel family protein;(source:Araport11)	histidine biosynthetic process [GO:0000105]	chloroplast [GO:0009507]; chloroplast stroma [GO:0009570]	ATP phosphoribosyltransferase activity [GO:0003879]; magnesium ion binding [GO:0000287]	MSLLLPTNLQ	A				nd	1728900	1603400	1828400	1.72023e+06
At1g59900	UDP-glucose/GDP-mannose dehydrogenase family protein;(source:Araport11)	acetyl-CoA biosynthetic process from pyruvate [GO:0006086]; glycolytic process [GO:0006096]; response to cadmium ion [GO:0046686]	cytosol [GO:0005829]; mitochondrial pyruvate dehydrogenase complex [GO:0005967]; mitochondrion [GO:0005739]; nucleus [GO:0005634]	pyruvate dehydrogenase (acetyl-transferring) activity [GO:0004739]	MALSRLSSRS	A				nd	1590400	1859800	1882900	1777700
At1g60420	Nuclear transport factor 2 (NTF2) family protein with RNA binding (RRM-RBD-RNP motifs) domain-containing protein;(source:Araport11)	pollen tube growth [GO:0009860]; pollen tube guidance [GO:0010183]; regulation of pollen tube growth [GO:0080092]; response to cadmium ion [GO:0046686]	cytosol [GO:0005829]; nucleus [GO:0005634]	protein-disulfide reductase activity [GO:0047134]	MAETSKQVNG	A				nd	1934100	2004500	1924500	1.95437e+06
At1g60730	Cobalamin biosynthesis CobW-like protein;(source:Araport11)		cytosol [GO:0005829]; nucleus [GO:0005634]	D-threo-aldose 1-dehydrogenase activity [GO:0047834]	MAEACGVRRI	A				nd	2044400	2008300	2169000	2073900
At1g61120	RNA binding Plectin/S10 domain-containing protein;(source:Araport11)	diterpenoid biosynthetic process [GO:0016102]; response to bacterium [GO:0009617]; response to herbivore [GO:0080027]; response to jasmonic acid [GO:0009753]; response to singlet oxygen [GO:0000304]; response to wounding [GO:0009611]	cytoplasm [GO:0005737]	(E,E)-geranyllinalool synthase activity [GO:0080013]; magnesium ion binding [GO:0000287]; terpene synthase activity [GO:0010333]	MKSSYGSSSN	C/E/F				nd	3643900	4799400	6191200	4.87817e+06
At1g64900	RNA-binding (RRM/RBD/RNP motifs) family protein;(source:Araport11)		integral component of membrane [GO:0016021]; membrane [GO:0016020]	heme binding [GO:0020037]; iron ion binding [GO:0005506]; oxidoreductase activity, acting on paired donors, with incorporation or reduction of molecular oxygen, NAD(P)H as one donor, and incorporation of one atom of oxygen [GO:0016709]	MEIWLLILAS	B				nd	1443500	1802900	1229100	1.49183e+06
At1g65980	Sec23/Sec24 protein transport family protein;(source:Araport11)	cell redox homeostasis [GO:0045454]; cellular response to oxidative stress [GO:0034599]; hydrogen peroxide catabolic process [GO:0042744]; response to cadmium ion [GO:0046686]	chloroplast [GO:0009507]; cytoplasm [GO:0005737]; cytosol [GO:0005829]; nucleus [GO:0005634]; plasma membrane [GO:0005886]	thioredoxin peroxidase activity [GO:0008379]	MAPIAVGDVV	A				nd	2243600	2525400	2177700	2.31557e+06
At1g67360	Encodes a cell division cycle protein, a member of AAA-type ATPases gene family. Expressed throughout the plant in regions of cell division. Within the cell, sub-cellular localization varies depending on the stage of the cell cycle.Mutants in which the expression of CDC48A is altered show defects in cytokinesis, cell expansion and cell differentiation. The mRNA is cell-to-cell mobile.	cellular response to hypoxia [GO:0071456]; developmental vegetative growth [GO:0080186]; lipid droplet organization [GO:0034389]; pollen development [GO:0009555]; positive regulation of growth [GO:0045927]; positive regulation of response to water deprivation [GO:1902584]	endoplasmic reticulum [GO:0005783]; lipid droplet [GO:0005811]; vacuole [GO:0005773]		METEKKNSKE	B				nd	2508200	2336700	2855100	2.56667e+06
At1g69250	Double Clp-N motif protein;(source:Araport11)			RNA binding [GO:0003723]	MATEGVVPSA	A				nd	1303400	1153800	1341200	1.26613e+06
At1g75040	the glycosyltransferase (UGT72B1) is involved in metabolizing xenobiotica (chloroaniline and chlorophenole). Comparison between wild type and knock-out mutant demonstrates the central role of this gene for metabolizing chloroaniline but significantly less for chlorophenole. The glucosyltransferase preferred UDP-xylose over UDP-glucose indicating its (additional) functioning as a xylosyltransferas…	defense response [GO:0006952]; regulation of anthocyanin biosynthetic process [GO:0031540]; response to cadmium ion [GO:0046686]; response to UV-B [GO:0010224]; response to virus [GO:0009615]; systemic acquired resistance [GO:0009627]	apoplast [GO:0048046]; cell wall [GO:0005618]; extracellular region [GO:0005576]; mitochondrion [GO:0005739]; secretory vesicle [GO:0099503]; vacuole [GO:0005773]	mRNA binding [GO:0003729]	MANISSIHIL	A				nd	20483000	28337000	11963000	20261000
At1g75950	Encodes a putative 5-aminolevulinate dehydratase involved in chlorophyll biosynthesis.	auxin-activated signaling pathway [GO:0009734]; chromosome segregation [GO:0007059]; ethylene-activated signaling pathway [GO:0009873]; microtubule cytoskeleton organization [GO:0000226]; multicellular organism development [GO:0007275]; negative regulation of DNA recombination [GO:0045910]; protein ubiquitination [GO:0016567]; response to cadmium ion [GO:0046686]; SCF-dependent proteasomal ubiqui…	cytoplasm [GO:0005737]; cytosol [GO:0005829]; mitochondrion [GO:0005739]; nucleus [GO:0005634]; phragmoplast [GO:0009524]; plasma membrane [GO:0005886]; spindle [GO:0005819]	cullin family protein binding [GO:0097602]	MSAKKIVLKS	A				nd	859320	770340	843560	824407
At1g77510	Dual mitochondrial and plastid localized b-ketoacyl- ACP reductase, a component of the fatty acid synthase complex.	photoinhibition [GO:0010205]; protein folding [GO:0006457]; response to cadmium ion [GO:0046686]; response to endoplasmic reticulum stress [GO:0034976]; response to high light intensity [GO:0009644]	chloroplast [GO:0009507]; chloroplast stroma [GO:0009570]; endoplasmic reticulum [GO:0005783]; endoplasmic reticulum lumen [GO:0005788]; Golgi apparatus [GO:0005794]; mitochondrion [GO:0005739]; plasma membrane [GO:0005886]; secretory vesicle [GO:0099503]; vacuolar membrane [GO:0005774]	protein disulfide isomerase activity [GO:0003756]	MAFKGFACFS	A				nd	20346000	25768000	20417000	22177000
At1g79230	Encodes a protein with high affinity, hexose-specific/H+ symporter activity. The activity of the transporter appears to be negatively regulated by phosphorylation. Importantly, microarray analysis, as well as the study of the expression of this gene in mutants involved in programmed cell death (PCD) demonstrated a tight correlation between this gene's expression and PCD.	embryo development ending in seed dormancy [GO:0009793]; transsulfuration [GO:0019346]	chloroplast [GO:0009507]; cytosol [GO:0005829]; mitochondrion [GO:0005739]	3-mercaptopyruvate sulfurtransferase activity [GO:0016784]; sulfurtransferase activity [GO:0016783]; thiosulfate sulfurtransferase activity [GO:0004792]	MASTLFSRTF	A				nd	1578400	1607900	1767900	1651400
At1g79920	Encodes a nucleoporin involved in mRNA export from the nucleus. It is also involved in the regulation of nuclear morphology.		cell wall [GO:0005618]; cytosol [GO:0005829]; mitochondrion [GO:0005739]; nucleus [GO:0005634]; plasma membrane [GO:0005886]; plasmodesma [GO:0009506]	ATPase activity [GO:0016887]; ATP binding [GO:0005524]	MSVVGFDFGN	A				nd	2280600	2818800	2975800	2.69173e+06
At1g80410	Encodes 20S proteasome beta subunit PBF1 (PBF1).	N-terminal peptidyl-methionine acetylation [GO:0017196]	cytoplasm [GO:0005737]		MGASLPPKEA	A				nd	4361400	4160600	3637000	4053000
At1g80600	Contains a universal stress protein domain. Protein is phosphorylated in response to Phytophthora infestans zoospores and xylanase.	arginine biosynthetic process [GO:0006526]; defense response to bacterium [GO:0042742]; primary root development [GO:0080022]; root development [GO:0048364]	chloroplast [GO:0009507]; chloroplast stroma [GO:0009570]; mitochondrion [GO:0005739]	copper ion binding [GO:0005507]; identical protein binding [GO:0042802]; N2-acetyl-L-ornithine:2-oxoglutarate 5-aminotransferase activity [GO:0003992]; pyridoxal phosphate binding [GO:0030170]	MASLSQITLP	A				nd	2112800	2087200	1792300	1.99743e+06
At1g80750	AP180 N-terminal homology domain, TPLATE complex protein involved in clathrin-mediated endocytosis.	maturation of LSU-rRNA from tricistronic rRNA transcript (SSU-rRNA, 5.8S rRNA, LSU-rRNA) [GO:0000463]	cytosol [GO:0005829]; cytosolic large ribosomal subunit [GO:0022625]; nucleolus [GO:0005730]	RNA binding [GO:0003723]; structural constituent of ribosome [GO:0003735]	MAEEEAKGLD	A				nd	1033600	1129800	950350	1.03792e+06
At2g04160	The gene encodes a putative leucine-rich repeat (LRR)Receptor-like kinase (RLK).	lateral root morphogenesis [GO:0010102]; response to auxin [GO:0009733]	cell wall [GO:0005618]; extracellular region [GO:0005576]	serine-type endopeptidase activity [GO:0004252]	MKLTHNFSFL	C/E/F				nd	1833000	1455200	1432900	1573700
At2g05940	Cytosolic ribosomal 60S subunit protein.	defense response to bacterium [GO:0042742]; protein phosphorylation [GO:0006468]	plasma membrane [GO:0005886]	ATP binding [GO:0005524]; protein serine/threonine kinase activity [GO:0004674]; protein serine kinase activity [GO:0106310]; protein threonine kinase activity [GO:0106311]	MAVKKKVSWR	A				nd	1916000	2664300	2457700	2346000
At2g15390	SNF7 family protein;(source:Araport11)	cell wall organization [GO:0071555]; protein glycosylation [GO:0006486]; response to salt stress [GO:0009651]; xyloglucan biosynthetic process [GO:0009969]	Golgi apparatus [GO:0005794]; Golgi cisterna membrane [GO:0032580]; integral component of membrane [GO:0016021]	alpha-(1,2)-fucosyltransferase activity [GO:0031127]; fucosyltransferase activity [GO:0008417]; galactoside 2-alpha-L-fucosyltransferase activity [GO:0008107]	MYHIFQISGE	C/E/F				nd	1594600	1544500	1838800	1659300
At2g16060	Contains with HP22 a protein that is related to the bacterial trigger factor chaperone. Plants depleted of either HP22 or HP65b or even both were increasingly delayed in leaf senescence and retained much longer stromal chloroplast constituents than wild-type plants.	cellular response to hypoxia [GO:0071456]; oxygen transport [GO:0015671]; response to hypoxia [GO:0001666]	cell wall [GO:0005618]; cytosol [GO:0005829]; plasma membrane [GO:0005886]; plasmodesma [GO:0009506]	heme binding [GO:0020037]; metal ion binding [GO:0046872]; oxygen binding [GO:0019825]	MESEGKIVFT	B				nd	8031600	7491200	6989800	7504200
At2g17130	Member of V-ATPase family. Vacuolar-type H + -ATPase (V-ATPase) is a multisubunit proton pump located on the endomembranes.	isocitrate metabolic process [GO:0006102]; tricarboxylic acid cycle [GO:0006099]	mitochondrion [GO:0005739]	isocitrate dehydrogenase (NAD+) activity [GO:0004449]; metal ion binding [GO:0046872]	MSRQSFSLLK	A				nd	1774600	1605800	1933100	1.77117e+06
At2g18110	Encodes a member of an alpha/beta barrel fold family of FMN-containing oxidoreductases. One of the closely related 12-oxophytodienoic acid reductases. This enzyme is not expected to participate in jasmonic acid biosynthesis because during in vitro assays, it shows very little activity with the naturally occurring OPDA isomer. Shows activity towards 2,4,6-trinitrotoluene. Expressed predominately i…	translational elongation [GO:0006414]	cytosol [GO:0005829]; eukaryotic translation elongation factor 1 complex [GO:0005853]; mitochondrion [GO:0005739]	guanyl-nucleotide exchange factor activity [GO:0005085]; translation elongation factor activity [GO:0003746]	MAAFPNLNSG	A				nd	3831500	4493200	4378400	4.23437e+06
At2g19730	2-oxoglutarate (2OG) and Fe(II)-dependent oxygenase superfamily protein;(source:Araport11)	adaxial/abaxial pattern specification [GO:0009955]; leaf morphogenesis [GO:0009965]; translation [GO:0006412]	cell wall [GO:0005618]; chloroplast [GO:0009507]; cytoplasm [GO:0005737]; cytosolic large ribosomal subunit [GO:0022625]; cytosolic ribosome [GO:0022626]; mitochondrion [GO:0005739]; nucleolus [GO:0005730]; nucleoplasm [GO:0005654]; nucleus [GO:0005634]; plasma membrane [GO:0005886]; plasmodesma [GO:0009506]	mRNA binding [GO:0003729]; structural constituent of ribosome [GO:0003735]	MATVPGQLIW	A				nd	4018600	3349500	3543000	3.63703e+06
At2g20360	Encodes 20S proteasome beta subunit PBE1 (PBE1).	ubiquinone-6 biosynthetic process [GO:1901006]	mitochondrial matrix [GO:0005759]; mitochondrial respiratory chain complex I [GO:0005747]; mitochondrion [GO:0005739]	protein-containing complex binding [GO:0044877]	MQVVSRRLVQ	B				nd	2813600	2718000	2502900	2.67817e+06
At2g21170	Enzyme catalyzing the first committed step in aromatic amino acid biosynthesis The mRNA is cell-to-cell mobile.	chloroplast organization [GO:0009658]; gluconeogenesis [GO:0006094]; glyceraldehyde-3-phosphate biosynthetic process [GO:0046166]; glycerol catabolic process [GO:0019563]; glycolytic process [GO:0006096]; multicellular organism reproduction [GO:0032504]; primary root development [GO:0080022]; reductive pentose-phosphate cycle [GO:0019253]; triglyceride mobilization [GO:0006642]	apoplast [GO:0048046]; chloroplast [GO:0009507]; chloroplast envelope [GO:0009941]; chloroplast stroma [GO:0009570]; cytosol [GO:0005829]; mitochondrion [GO:0005739]; thylakoid [GO:0009579]	triose-phosphate isomerase activity [GO:0004807]	MAATSLTAPP	A				nd	1604600	1667900	1596900	1.62313e+06
At2g21470	encodes a 3-Phosphoglycerate dehydrogenase The mRNA is cell-to-cell mobile.	embryo development ending in seed dormancy [GO:0009793]; protein modification by small protein conjugation [GO:0032446]; protein sumoylation [GO:0016925]	cytoplasm [GO:0005737]; cytosol [GO:0005829]; nucleus [GO:0005634]; plasmodesma [GO:0009506]; SUMO activating enzyme complex [GO:0031510]	ATP binding [GO:0005524]; metal ion binding [GO:0046872]; SUMO activating enzyme activity [GO:0019948]; transferase activity [GO:0016740]	MATQQQQSAI	A				nd	730540	483610	904180	706110
At2g23090	Encodes a chloroplast-localized hydroxy-2-methyl-2-(E)-butenyl 4-diphosphate (HMBPP) synthase (HDS), catalyzes the formation of HMBPP from 2-C-methyl-D-erythrytol 2,4-cyclodiphosphate (MEcPP). The HDS enzyme controls the penultimate steps of the biosynthesis of IPP and dimethylallyl diphosphate (DMAPP) via the MEP pathway and may serve as a metabolic control point for SA-mediated disease resistan…				MGGGNAQKSA	A				nd	3529400	3303500	4418700	3.75053e+06
At2g26140	Encodes the aldehyde oxidase delta isoform catalyzing the final step in abscisic acid biosynthesis.	meristem maintenance [GO:0010073]; proteolysis [GO:0006508]	chloroplast thylakoid [GO:0009534]; integral component of membrane [GO:0016021]; mitochondrial inner membrane [GO:0005743]; mitochondrion [GO:0005739]; plastid [GO:0009536]	ATP binding [GO:0005524]; ATP-dependent peptidase activity [GO:0004176]; metal ion binding [GO:0046872]; metalloendopeptidase activity [GO:0004222]	MAWRRIITKV	A				nd	2344600	2859500	2595100	2.59973e+06
At2g26560	Encodes a protein similar to 1-aminocyclopropane-1-carboxylic oxidase (ACC oxidase). Expression of the AtACO2 transcripts is affected by ethylene.	cellular response to hypoxia [GO:0071456]; defense response to virus [GO:0051607]; lipid catabolic process [GO:0016042]; lipid metabolic process [GO:0006629]; oxylipin biosynthetic process [GO:0031408]; plant-type hypersensitive response [GO:0009626]; response to cadmium ion [GO:0046686]	cytoplasm [GO:0005737]; membrane [GO:0016020]; peroxisome [GO:0005777]	acylglycerol lipase activity [GO:0047372]; identical protein binding [GO:0042802]; lipase activity [GO:0016298]; phospholipase activity [GO:0004620]	MQMDSPKSPL	B				nd	8331000	9550600	14382000	1.07545e+07
At2g29350	encodes an acyl carrier protein expressed in leaves, roots, and dry seeds. Gene expression is not regulated by light.	aging [GO:0007568]; defense response to insect [GO:0002213]; regulation of defense response [GO:0031347]	peroxisome [GO:0005777]; plasma membrane [GO:0005886]	alcohol dehydrogenase (NAD+) activity [GO:0004022]	MAKEGGLGEN	A				nd	3915200	4703800	3363300	3994100
At2g29720	Adenosine phosphoribosyl transferase(E.C:2.4.2.7), involved in the one-step salvage of adenine to AMP.			FAD binding [GO:0071949]; monooxygenase activity [GO:0004497]	MSLVRPIYPF	A				nd	1056900	1332200	1203800	1.19763e+06
At2g30750	encoding adenylosuccinate synthetase (AdSS), the enzyme involved in the first step of the formation of the purine nucleotide AMP (conversion of IMP to adenylo-succinate)		integral component of membrane [GO:0016021]	heme binding [GO:0020037]; iron ion binding [GO:0005506]; monooxygenase activity [GO:0004497]; oxidoreductase activity, acting on paired donors, with incorporation or reduction of molecular oxygen [GO:0016705]	MEMMILISLC	B				nd	8770600	7924900	9486000	8.72717e+06
At2g30770	Encodes the small subunit of ADP-glucose pyrophosphorylase. The small subunit is the catalytic isoform responsible for ADP-glucose pyrophosphorylase activity. The presence of the small subunit is required for large subunit stability. Two isoforms of the small subunit (ApS1 and ApS2) have been described. ApS1 is the major small subunit isoform present in all plant tissues tested. The mRNA is cell-…	defense response [GO:0006952]	integral component of membrane [GO:0016021]	heme binding [GO:0020037]; indoleacetaldoxime dehydratase activity [GO:0047720]; iron ion binding [GO:0005506]; oxidoreductase activity, acting on paired donors, with incorporation or reduction of molecular oxygen [GO:0016705]	MEMILSISLC	B				nd	3313900	3575100	2888500	3.25917e+06
At2g32030	Encodes for alanine aminotransferase (ALAAT1), involved in alanine catabolism during plants recovery from hypoxia The mRNA is cell-to-cell mobile.			N-acetyltransferase activity [GO:0008080]	MEMDSTTTIK	B				nd	2365700	2122500	2479000	2322400
At2g32700	Alanyl-tRNA synthetase;(source:Araport11)	cell differentiation [GO:0030154]; cellular response to DNA damage stimulus [GO:0006974]; cellular response to external biotic stimulus [GO:0071217]; embryo development ending in seed dormancy [GO:0009793]; flower development [GO:0009908]; galacturonan metabolic process [GO:0010393]; meristem maintenance [GO:0010073]; mucilage biosynthetic process [GO:0010192]; mucilage extrusion from seed coat […	nucleus [GO:0005634]	transcription coactivator activity [GO:0003713]; transcription corepressor activity [GO:0003714]	MAQSNWEADK	A				nd	2159900	1748200	1689000	1865700
At2g32730	Encodes a protein with non-phosphorylating NADP-dependent glyceraldehyde-3-phosphate dehydrogenase activity. The activity of the enzyme was determined from leaf extracts; the enzyme has not been purified to confirm activity.	proteasome-mediated ubiquitin-dependent protein catabolic process [GO:0043161]; regulation of protein catabolic process [GO:0042176]	cytosol [GO:0005829]; endoplasmic reticulum [GO:0005783]; nucleus [GO:0005634]; proteasome complex [GO:0000502]; proteasome regulatory particle, base subcomplex [GO:0008540]; proteasome storage granule [GO:0034515]	enzyme regulator activity [GO:0030234]	MATPMVSSAG	A				nd	1802100	2348600	2966300	2.37233e+06
At2g32920	Encodes a putative (NAD+) aldehyde dehydrogenase.	response to endoplasmic reticulum stress [GO:0034976]	endoplasmic reticulum [GO:0005783]; endoplasmic reticulum lumen [GO:0005788]; Golgi apparatus [GO:0005794]; plasma membrane [GO:0005886]; vacuole [GO:0005773]	protein disulfide isomerase activity [GO:0003756]	MYKSPLTLLT	C/E/F				nd	3271800	5060200	3790000	4.04067e+06
At2g33040	Arabidopsis thaliana aldehyde dehydrogenase AtALDH1a mRNA. a sinapaldehyde dehydrogenase catalyzes both the oxidation of coniferylaldehyde and sinapaldehyde forming ferulic acid and sinapic acid, respectively	ATP synthesis coupled proton transport [GO:0015986]	cell wall [GO:0005618]; chloroplast [GO:0009507]; cytoplasm [GO:0005737]; endoplasmic reticulum [GO:0005783]; mitochondrial proton-transporting ATP synthase complex [GO:0005753]; mitochondrial proton-transporting ATP synthase complex, catalytic sector F(1) [GO:0000275]; mitochondrion [GO:0005739]; nucleolus [GO:0005730]; nucleus [GO:0005634]	proton-transporting ATP synthase activity, rotational mechanism [GO:0046933]; zinc ion binding [GO:0008270]	MAMAVFRREG	A				nd	2045200	2524300	2206400	2.25863e+06
At2g33380	Encodes allene oxide cyclase. One of four genes in Arabidopsis that encode this enzyme, which catalyzes an essential step in jasmonic acid biosynthesis. Gene expression is reduced during senescence, a process that involves jasmonic acid signalling pathway.	(R)-2-hydroxy-alpha-linolenic acid biosynthetic process [GO:1902609]; defense response to fungus [GO:0050832]; oxylipin metabolic process [GO:0031407]; regulation of reactive oxygen species metabolic process [GO:2000377]; response to abscisic acid [GO:0009737]; response to cold [GO:0009409]; response to desiccation [GO:0009269]; response to fungus [GO:0009620]; response to salicylic acid [GO:0009…	chloroplast membrane [GO:0031969]; endoplasmic reticulum [GO:0005783]; intracellular membrane-bounded organelle [GO:0043231]; monolayer-surrounded lipid storage body [GO:0012511]; vacuole [GO:0005773]	calcium ion binding [GO:0005509]; monooxygenase activity [GO:0004497]; plant seed peroxidase activity [GO:1990137]	MAGEAEALAT	A				nd	2909600	2563300	2278000	2.58363e+06
At2g33410	Encodes a member of the cytochrome p450 CYP74 gene family that functions as an allene oxide synthase. This enzyme catalyzes dehydration of the hydroperoxide to an unstable allene oxide in the JA biosynthetic pathway. It shows a dual catalytic activity, the major one being a 13-AOS but also expressing a 9-AOS activity. CFA-Leu, CFA-Val, CFA-Met and CFA-Ala can induce the expression of AOS.		endoplasmic reticulum [GO:0005783]	mRNA binding [GO:0003729]	MESDQGKLFI	B				nd	1936900	1888100	1951000	1.92533e+06
At2g34040	AP-2 complex subunit alpha-1. Part of endomembrane trafficking system.				MSENQSEEVQ	A				nd	1071900	1193100	1483100	1.24937e+06
At2g34070	Encodes a cytosolic alpha-glucan phosphorylase. In vitro, the enzyme has a preference for branched polysaccharides, such as glycogen.	jasmonic acid mediated signaling pathway [GO:0009867]; plant-type cell wall modification [GO:0009827]	Golgi apparatus [GO:0005794]; integral component of membrane [GO:0016021]	O-acetyltransferase activity [GO:0016413]; sequence-specific DNA binding [GO:0043565]	MGFKLNSLFL	A				nd	3149400	2756700	3446000	3.11737e+06
At2g37770	Encodes a arginine decarboxylase (ADC), a rate-limiting enzyme that catalyzes the first step of polyamine (PA) biosynthesis via ADC pathway in Arabidopsis thaliana. Arabidopsis genome has two ADC paralogs, ADC1 and ADC2. ADC2 is stress-inducible (osmotic stress). Double mutant analysis showed that ADC genes are essential for the production of PA, and are required for normal seed development. Over…	response to cold [GO:0009409]; response to salt stress [GO:0009651]; response to toxic substance [GO:0009636]; response to water deprivation [GO:0009414]	chloroplast [GO:0009507]; cytosol [GO:0005829]; endoplasmic reticulum [GO:0005783]	alcohol dehydrogenase (NADP+) activity [GO:0008106]; alditol:NADP+ 1-oxidoreductase activity [GO:0004032]; aldo-keto reductase (NADP) activity [GO:0004033]; D-threo-aldose 1-dehydrogenase activity [GO:0047834]; NADP+ binding [GO:0070401]; steroid dehydrogenase activity [GO:0016229]	MANAITFFKL	A				nd	3399800	3480900	4617700	3832800
At2g38860	Encodes asparagine synthetase (ASN2).		Golgi apparatus [GO:0005794]		MASAVQKSAL	A				nd	7213200	7255800	6920600	7.12987e+06
At2g39030	Nitrogen metabolism. Major cytosolic isoenzyme controlling aspartate biosynthesis in the light. The mRNA is cell-to-cell mobile.	defense response [GO:0006952]; ornithine metabolic process [GO:0006591]; response to jasmonic acid [GO:0009753]		N-acetyltransferase activity [GO:0008080]	MAPPTAAPEP	A				nd	3152500	2700300	4365000	3.40593e+06
At2g39400	Encodes a plastid-localized aspartate aminotransferase. Does not display any PAT (glutamate/aspartate-prephenate aminotransferase) activity even in the presence of a high concentration of prephenate.			hydrolase activity [GO:0016787]	MVMYEEDFVL	A				nd	2956500	2650800	2945300	2.85087e+06
At2g39420	ALKBH10B is a functional RNA N6-methyladenosine demethylase. Reduction in ALKBH10B decreases m6A levels, and affects the stability of flowering time genes including FT, SPL3 and SPL9. Mutant plants are early flowering.				MASETENIKY	A				nd	1853300	2283200	2873500	2.33667e+06
At2g42520	ABC transporter family involved in ABA transport and resistance to lead. Localizes to plasma membrane. Upregulated by lead. Expressed in leaves, flowers, stomata and roots.		cytosol [GO:0005829]; nucleus [GO:0005634]; peroxisome [GO:0005777]	ATP binding [GO:0005524]; mRNA binding [GO:0003729]; RNA binding [GO:0003723]; RNA helicase activity [GO:0003724]	MSASWADVAD	A				nd	760230	758870	914300	811133
At2g43570	basic transcription factor 3;(source:Araport11)	cell wall macromolecule catabolic process [GO:0016998]; chitin catabolic process [GO:0006032]; leaf senescence [GO:0010150]; polysaccharide catabolic process [GO:0000272]; response to amitrole [GO:0072722]; response to silver ion [GO:0010272]; response to virus [GO:0009615]; systemic acquired resistance [GO:0009627]	apoplast [GO:0048046]; secretory vesicle [GO:0099503]	chitinase activity [GO:0004568]; chitin binding [GO:0008061]	MAKPTSRNDR	A				nd	7052100	7576200	8012600	7.54697e+06
At2g44120	AtCP1 encodes a novel Ca2+-binding protein, which shares sequence similarities with calmodulins. The expression of AtCP1 is induced by NaCl. The mRNA is cell-to-cell mobile.	maturation of LSU-rRNA from tricistronic rRNA transcript (SSU-rRNA, 5.8S rRNA, LSU-rRNA) [GO:0000463]	cytosolic large ribosomal subunit [GO:0022625]	RNA binding [GO:0003723]; structural constituent of ribosome [GO:0003735]	MAESKVVVPE	A				nd	968260	1017900	1324600	1.10359e+06
At2g44160	Phytochelatin synthase gene confers tolerance to cadmium ions. Catalyzes phytochelatin (PC) synthesis from glutathione (GSH) in the presence of Cd2+, Zn2+, Cu2+ and Fe3+, but not by Co2+ or Ni2+. The mRNA is cell-to-cell mobile.	methionine biosynthetic process [GO:0009086]; tetrahydrofolate interconversion [GO:0035999]	cytosol [GO:0005829]	FAD binding [GO:0071949]; methylenetetrahydrofolate reductase (NAD(P)H) activity [GO:0004489]; methylenetetrahydrofolate reductase NADH activity [GO:0106312]; methylenetetrahydrofolate reductase NADPH activity [GO:0106313]	MKVIDKIQSL	C/E/F				nd	1470200	1396600	1675100	1.51397e+06
At2g45030	Encodes a chloroplast-localized protein that modulates cytoplasmic Ca2+ concentration and is crucial for proper stomatal regulation in response to elevations of external Ca2+. Phosphorylation of this protein is dependent on calcium.	mitochondrial translational elongation [GO:0070125]; response to cadmium ion [GO:0046686]	mitochondrion [GO:0005739]	GTPase activity [GO:0003924]; GTP binding [GO:0005525]; translation elongation factor activity [GO:0003746]	MARFPTSPAP	A				nd	1579300	1718900	1123400	1.47387e+06
At2g45570	calmodulin-domain protein kinase CDPK isoform 9 (CPK9)		integral component of membrane [GO:0016021]	heme binding [GO:0020037]; iron ion binding [GO:0005506]; monooxygenase activity [GO:0004497]; oxidoreductase activity, acting on paired donors, with incorporation or reduction of molecular oxygen [GO:0016705]	MDIISGQALF	B				nd	1048000	1107000	1337500	1.16417e+06
At2g45790	Encodes one of three Arabidopsis calreticulins. In CRT-deficient mouse fibroblasts, this protein restores ER Ca2+ levels. Post-transcriptionally regulates together with CRT2 VAMP721/722 levels under ER stress. Loss-of-function results in activation of the ethylene signaling pathway, reduced susceptibility to Verticillium longisporum.	GDP-mannose biosynthetic process [GO:0009298]; L-ascorbic acid biosynthetic process [GO:0019853]; mannose metabolic process [GO:0006013]; protein N-linked glycosylation [GO:0006487]	cytosol [GO:0005829]	metal ion binding [GO:0046872]; phosphomannomutase activity [GO:0004615]	MAAKIPGVIA	A				nd	1389700	1338900	1238900	1322500
At2g47390	Encodes a beta carbonic anhydrase likely to be localized in the cytoplasm. Expression of its mRNA is seen in etiolated seedlings and points to a possible nonphotosynthetic role for this isoform.		chloroplast [GO:0009507]; chloroplast stroma [GO:0009570]; cytosol [GO:0005829]	serine-type endopeptidase activity [GO:0004252]	MMRFHKACHR	A				nd	2112600	1688700	1328700	1710000
At3g01120	TCP-1/cpn60 chaperonin family protein;(source:Araport11)	methionine biosynthetic process [GO:0009086]; selenium compound metabolic process [GO:0001887]; transsulfuration [GO:0019346]	chloroplast [GO:0009507]; chloroplast stroma [GO:0009570]	cystathionine gamma-synthase activity [GO:0003962]; cystathionine gamma-synthase activity (acts on O-phosphohomoserine) [GO:0102028]; pyridoxal phosphate binding [GO:0030170]	MAVSSFQCPT	A				nd	3538800	3292500	3385300	3.40553e+06
At3g02520	chitinase;(source:Araport11)		cytosol [GO:0005829]; Golgi apparatus [GO:0005794]; nucleus [GO:0005634]; plasma membrane [GO:0005886]; plasmodesma [GO:0009506]		MSSSREENVY	A				nd	1823100	1796000	1830200	1.81643e+06
At3g02560	Encodes a beta-amylase targeted to the chloroplast. Transgenic BMY8 RNAi lines fail to accumulate maltose during cold shock suggesting that maltose accumulation coincides with BMY8 expression. Apart from maltose, the sugar content of the RNAi lines were similar to wildtype (glucose and sucrose unaffected).BAM3 activity declines 2 and 4 days after start of cold stress despite an increase in transc…	ribosomal small subunit biogenesis [GO:0042274]; rRNA processing [GO:0006364]; translation [GO:0006412]	chloroplast [GO:0009507]; cytosol [GO:0005829]; cytosolic ribosome [GO:0022626]; cytosolic small ribosomal subunit [GO:0022627]; small-subunit processome [GO:0032040]	mRNA binding [GO:0003729]; structural constituent of ribosome [GO:0003735]	MYSGQNKIHK	C/E/F				nd	2753800	3364400	4177500	3431900
At3g02875	Oxidoreductase, zinc-binding dehydrogenase family protein;(source:Araport11)	auxin metabolic process [GO:0009850]	endoplasmic reticulum [GO:0005783]	hydrolase activity [GO:0016787]; IAA-Ala conjugate hydrolase activity [GO:0010179]; IAA-Leu conjugate hydrolase activity [GO:0010211]; IAA-Phe conjugate hydrolase activity [GO:0010210]; metal ion binding [GO:0046872]	MDFSGSFFVI	B				nd	1259400	1220300	1246000	1241900
At3g06650	Encodes a catalytically active cinnamyl alcohol dehydrogenase which uses p-coumaryl aldehyde as a preferred substrate. It can also use sinapyl, caffeyl, coniferyl and d-hydroxyconiferyl aldehydes as substrates.	acetyl-CoA biosynthetic process [GO:0006085]; fatty acid biosynthetic process [GO:0006633]	citrate lyase complex [GO:0009346]; cytosol [GO:0005829]	ATP binding [GO:0005524]; ATP citrate synthase activity [GO:0003878]; metal ion binding [GO:0046872]	MATGQLFSRN	A				nd	2114900	1953500	2134000	2.06747e+06
At3g10350	Encodes a cysteine synthase isomer CysC1. The isomer is however less effective in cysteine biosynthesis. It is involved in beta-cyanoalanine biosynthesis, an intermediate of cyanide detoxification pathway. The mRNA is cell-to-cell mobile.		chloroplast stroma [GO:0009570]	ATPase activity [GO:0016887]; ATP binding [GO:0005524]; hydrolase activity [GO:0016787]	MATLSSYLLS	A				nd	809070	1129900	998150	979040
At3g11340	member of CYP81D	defense response [GO:0006952]; leaf senescence [GO:0010150]; response to oomycetes [GO:0002239]		glucosyltransferase activity [GO:0046527]; quercetin 3-O-glucosyltransferase activity [GO:0080043]; quercetin 7-O-glucosyltransferase activity [GO:0080044]; salicylic acid glucosyltransferase (glucoside-forming) activity [GO:0052640]	METRETKPVI	B				nd	1538000	1725900	1585500	1.61647e+06
At3g11830	predicted to encode a cytosolic malate dehydrogenase.	protein folding [GO:0006457]; response to cadmium ion [GO:0046686]	chaperonin-containing T-complex [GO:0005832]; cytosol [GO:0005829]	ATPase activity [GO:0016887]; ATP binding [GO:0005524]; unfolded protein binding [GO:0051082]	MASMMQPQII	A				nd	2904400	3093500	2706900	2901600
At3g12490	Arabidopsis thaliana ribulose-5-phosphate-3-epimerase mRNA	defense response [GO:0006952]; hyperosmotic response [GO:0006972]; response to cold [GO:0009409]; response to oxidative stress [GO:0006979]; response to water deprivation [GO:0009414]	cytosol [GO:0005829]; endoplasmic reticulum [GO:0005783]; extracellular region [GO:0005576]	cobalt ion binding [GO:0050897]; cysteine-type endopeptidase inhibitor activity [GO:0004869]	MMRSRFLLFI	A				nd	1301600	1416600	1340800	1353000
At3g12670	Encodes subunit C of the vacuolar H(+)-ATPase (V-ATPase). Bound and phosphorylated by AtWNK8. The mRNA is cell-to-cell mobile.	'de novo' CTP biosynthetic process [GO:0044210]; glutamine metabolic process [GO:0006541]		ATP binding [GO:0005524]; CTP synthase activity [GO:0003883]	MKYVLVTGGV	C/E/F				nd	1722100	1306900	1410200	1.47973e+06
At3g13860	encodes delta 1-pyrroline-5-carboxylate synthetase B. Gene expression is induced by dehydration, high salt and ABA. Knock-out mutations in P5CS2 are embryo-lethal. P5CS2 appears to be present in different cells and/or different subcellular locations from P5CS1 in a tissue-dependent manner. Mutants are defective in pollen development.	protein folding [GO:0006457]; protein refolding [GO:0042026]; response to cadmium ion [GO:0046686]	cytosol [GO:0005829]; mitochondrion [GO:0005739]; vacuolar membrane [GO:0005774]	ATPase activity [GO:0016887]; ATP binding [GO:0005524]	MYRVLSKLSS	C/E/F				nd	819210	810070	1080800	903360
At3g13990	Encodes a member of the dihydroxyacid dehydrates family of proteins that encode enzymes involved in branched chain amino acid biosynthesis. Loss of function mutations have significantly reduced transmission and fertility due to defects in male and female gametophyte development and embryo lethality. Mutants have increased sensitivity to abiotic stressors which may be partially compensated by addi…				MVTGSRTSGN	A				nd	1584900	1242100	1980000	1.60233e+06
At3g16950	NADPH-dependent cinnamaldehyde and hexenal reductase involved in the production of green leaf volitile compounds.	acetyl-CoA biosynthetic process from pyruvate [GO:0006086]; cell redox homeostasis [GO:0045454]; response to arsenic-containing substance [GO:0046685]	chloroplast envelope [GO:0009941]; chloroplast stroma [GO:0009570]; cytosol [GO:0005829]; nucleolus [GO:0005730]	dihydrolipoyl dehydrogenase activity [GO:0004148]; flavin adenine dinucleotide binding [GO:0050660]	MSAMALSFSQ	A				nd	956840	705050	1241600	967830
At3g17020	Encodes an aromatic alcohol:NADP+ oxidoreductase whose mRNA levels are increased in response to treatment with a variety of phytopathogenic bacteria. Though similar to mannitol dehydrogenases, this enzyme does not have mannitol dehydrogenase activity.			hydrolase activity [GO:0016787]	MAESGGRRIG	A				nd	1457300	1971400	1585700	1.67147e+06
At3g17790	DEAD box RNA helicase (RH3);(source:Araport11)	cellular phosphate ion homeostasis [GO:0030643]; response to hydrogen peroxide [GO:0042542]	cell surface [GO:0009986]; extracellular region [GO:0005576]	acid phosphatase activity [GO:0003993]; ferric iron binding [GO:0008199]; ferrous iron binding [GO:0008198]; oxidoreductase activity [GO:0016491]; phosphatase activity [GO:0016791]	MNSGRRSLMS	B				nd	1533800	2449800	1625600	1.86973e+06
AT3G18070	Chloroplast GrpE protein involved in chloroplastic response to heat stress and the correct oligomerization of the photosynthesis-related LHCII complex.	carbohydrate metabolic process [GO:0005975]		beta-glucosidase activity [GO:0008422]; scopolin beta-glucosidase activity [GO:0102483]	MFLFLLLLSA	C/E/F				nd	1178700	1681900	1729300	1.52997e+06
At3g18600	Ribosomal protein L2 family;(source:Araport11)	maturation of LSU-rRNA from tricistronic rRNA transcript (SSU-rRNA, 5.8S rRNA, LSU-rRNA) [GO:0000463]	nucleolus [GO:0005730]	ATP binding [GO:0005524]; hydrolase activity [GO:0016787]; RNA binding [GO:0003723]; RNA helicase activity [GO:0003724]	MVESDKSSVE	A				nd	818960	796300	781400	798887
At3g19760	Amino acid dehydrogenase family protein;(source:Araport11)	mRNA processing [GO:0006397]; mRNA transport [GO:0051028]; nuclear-transcribed mRNA catabolic process, nonsense-mediated decay [GO:0000184]; regulation of translation [GO:0006417]; response to hypoxia [GO:0001666]; RNA splicing [GO:0008380]	catalytic step 2 spliceosome [GO:0071013]; cytosol [GO:0005829]; exon-exon junction complex [GO:0035145]; nuclear speck [GO:0016607]; nucleolus [GO:0005730]; nucleoplasm [GO:0005654]; nucleus [GO:0005634]	ATP binding [GO:0005524]; mRNA binding [GO:0003729]; RNA binding [GO:0003723]; RNA helicase activity [GO:0003724]	MATANPGRGG	A				nd	6587900	5587700	5174900	5783500
At3g19980	Ribosomal protein L10 family protein;(source:Araport11)	negative regulation of flower development [GO:0009910]; protein dephosphorylation [GO:0006470]	cytoplasm [GO:0005737]; nucleus [GO:0005634]; protein phosphatase type 2A complex [GO:0000159]	protein serine/threonine kinase activity [GO:0004674]; protein serine/threonine phosphatase activity [GO:0004722]; protein serine phosphatase activity [GO:0106306]; protein threonine phosphatase activity [GO:0106307]; zinc ion binding [GO:0008270]	MDLDQWISKV	B				nd	1821500	1714200	1396000	1643900
At3g20330	Encodes a calmodulin-binding protein involved in stomatal movement.	'de novo' pyrimidine nucleobase biosynthetic process [GO:0006207]; 'de novo' UMP biosynthetic process [GO:0044205]; cellular amino acid metabolic process [GO:0006520]; cellular response to phosphate starvation [GO:0016036]; nitrogen compound metabolic process [GO:0006807]	chloroplast [GO:0009507]; chloroplast stroma [GO:0009570]; cytoplasm [GO:0005737]; cytosol [GO:0005829]	amino acid binding [GO:0016597]; aspartate carbamoyltransferase activity [GO:0004070]	MSIASSLTSA	A				nd	1780300	2175900	1817500	1.92457e+06
At3g20630	Member of the Coat Protein I (COPI) complex is a seven-subunit coatomer complex consisting of the &#945;, &#946;, &#946;&#8242;, &#947;, &#948;, &#949;, and &#950; proteins. COPI is required for retrograde transport from the Golgi to the endoplasmic reticulum, Golgi maintenance, and cell plate formation.	auxin-activated signaling pathway [GO:0009734]; cellular response to gibberellin stimulus [GO:0071370]; embryo development ending in seed dormancy [GO:0009793]; leaf morphogenesis [GO:0009965]; protein deubiquitination [GO:0016579]; regulation of cell population proliferation [GO:0042127]; root hair elongation [GO:0048767]; ubiquitin-dependent protein catabolic process [GO:0006511]	cytosol [GO:0005829]; nucleus [GO:0005634]	cysteine-type endopeptidase activity [GO:0004197]; deubiquitinase, acting on linear ubiquitin [GO:0061815]; linear polyubiquitin binding [GO:1990450]; thiol-dependent deubiquitinase [GO:0004843]; zinc ion binding [GO:0008270]	MELLRSNLSR	B				nd	2543000	2770600	2680300	2.66463e+06
AT3G21500	Encodes a guanine nucleotide exchange factor that plays an important role in translation elongation. It is localized in the plasma membrane and cytosol. Mutants display ectopic lignin deposition as well as cell expansion defects	1-deoxy-D-xylulose 5-phosphate biosynthetic process [GO:0052865]; chlorophyll biosynthetic process [GO:0015995]; terpenoid biosynthetic process [GO:0016114]; thiamine biosynthetic process [GO:0009228]	chloroplast [GO:0009507]	1-deoxy-D-xylulose-5-phosphate synthase activity [GO:0008661]; metal ion binding [GO:0046872]; transferase activity, transferring aldehyde or ketonic groups [GO:0016744]	MSYQTQINKF	A				nd	11295000	11153000	14733000	1.23937e+07
AT3G22310	Encodes an RNA helicase that may be a component of the Exon Junction Complex. Subcellular localization is modulated by stress. Under normal conditions it is localized to the nuceloplasm but under hyopoxic conditions it localizes to the nucleolus and splicing speckles.	Group II intron splicing [GO:0000373]; response to cold [GO:0009409]; response to salt stress [GO:0009651]; response to water deprivation [GO:0009414]; rRNA processing [GO:0006364]; viral RNA genome replication [GO:0039694]	cytoplasm [GO:0005737]; cytosol [GO:0005829]; mitochondrion [GO:0005739]; nucleus [GO:0005634]; protein-containing complex [GO:0032991]; viral replication complex [GO:0019034]	ATP binding [GO:0005524]; DNA binding [GO:0003677]; hydrolase activity [GO:0016787]; RNA binding [GO:0003723]; RNA helicase activity [GO:0003724]	MISTVLRRSI	C/E/F				nd	2591600	1910900	1892700	2.13173e+06
At3g22330	member of eIF3b - eukaryotic initiation factor 3b	Group II intron splicing [GO:0000373]; response to cold [GO:0009409]; rRNA processing [GO:0006364]	cell wall [GO:0005618]; cytoplasm [GO:0005737]; cytosol [GO:0005829]; mitochondrion [GO:0005739]; nucleolus [GO:0005730]; nucleus [GO:0005634]; protein-containing complex [GO:0032991]	ATP binding [GO:0005524]; hydrolase activity [GO:0016787]; mRNA binding [GO:0003729]; RNA helicase activity [GO:0003724]	MITTVLRRSL	C/E/F				nd	5721100	6403400	5971800	6032100
At3g23620	YTHDF protein which togeteher with ECT2 and ECT4 is involved in cell proliferation during plant organogenesis.	maturation of LSU-rRNA from tricistronic rRNA transcript (SSU-rRNA, 5.8S rRNA, LSU-rRNA) [GO:0000463]; ribosomal large subunit assembly [GO:0000027]; RNA biosynthetic process [GO:0032774]	nucleolus [GO:0005730]	rRNA binding [GO:0019843]	MMEIRTPKTG	A				nd	2080800	2328200	2925600	2.44487e+06
At3g24503	Chloroplastic enzyme responsible for the synthesis of 16:3 and 18:3 fatty acids from galactolipids, sulpholipids and phosphatidylglycerol. Uses ferredoxin as electron donor. Gene expression is induced by wounding in shoot and root. The wound-response in shoot is independent of jasmonic acid mediated pathway whereas the root response is mediated by jasmonic acid. The mRNA is cell-to-cell mobile.	phenylpropanoid biosynthetic process [GO:0009699]	cytosol [GO:0005829]	aldehyde dehydrogenase (NAD+) activity [GO:0004029]; coniferyl-aldehyde dehydrogenase activity [GO:0050269]; glyceraldehyde-3-phosphate dehydrogenase (NAD+) (non-phosphorylating) activity [GO:0043878]	MENGKCNGAT	B				nd	16160000	20807000	21159000	1.93753e+07
At3g43300	fructose-bisphosphate aldolase 1;(source:Araport11)	defense response to bacterium [GO:0042742]; endocytosis [GO:0006897]; immune response [GO:0006955]; innate immune response [GO:0045087]; protein transport [GO:0015031]; regulation of ARF protein signal transduction [GO:0032012]; vesicle-mediated transport [GO:0016192]; viral process [GO:0016032]	cytosol [GO:0005829]; early endosome [GO:0005769]; early endosome membrane [GO:0031901]; trans-Golgi network [GO:0005802]	guanyl-nucleotide exchange factor activity [GO:0005085]	MAAGGFLTRA	A				nd	688620	808110	710470	735733
At3g44340	encodes a FtsH protease that is localized to the chloroplast	COPII-coated vesicle cargo loading [GO:0090110]; intracellular protein transport [GO:0006886]; response to oxidative stress [GO:0006979]	COPII vesicle coat [GO:0030127]; cytosol [GO:0005829]; endoplasmic reticulum exit site [GO:0070971]; endoplasmic reticulum membrane [GO:0005789]; Golgi membrane [GO:0000139]	SNARE binding [GO:0000149]; zinc ion binding [GO:0008270]	MAAPVPPGAY	A				nd	2752400	2982300	3328600	3021100
At3g45640	Encodes a member of the 14-3-3 gene family that is a lambda isoform (14-3-3&#955;). Interacts with APX3 (ascorbate peroxidase) and AKR2 , suggesting a role in mediating oxidative metabolism in stress response. This protein was shown to colocalize and interact with SERK1 by which it is phosphorylated. This protein is also reported to interact with the phosphorylated form of the BZR1 transcription …	abscisic acid-activated signaling pathway [GO:0009738]; camalexin biosynthetic process [GO:0010120]; inflorescence development [GO:0010229]; intracellular signal transduction [GO:0035556]; plant ovule development [GO:0048481]; plant-type hypersensitive response [GO:0009626]; pollen development [GO:0009555]; pollen-pistil interaction [GO:0009875]; pollen tube guidance [GO:0010183]; priming of cell…	cell cortex [GO:0005938]; cytoplasm [GO:0005737]; nucleus [GO:0005634]	ATP binding [GO:0005524]; MAP kinase activity [GO:0004707]; protein kinase activity [GO:0004672]; protein serine/threonine kinase activity [GO:0004674]; protein serine kinase activity [GO:0106310]; protein threonine kinase activity [GO:0106311]	MNTGGGQYTD	B				nd	4187700	3525700	4299100	4.00417e+06
At3g45980	gamma subunit of Mt ATP synthase;(source:Araport11)	nucleosome assembly [GO:0006334]	chloroplast stroma [GO:0009570]; chloroplast thylakoid [GO:0009534]; cytosol [GO:0005829]; nucleolus [GO:0005730]; nucleosome [GO:0000786]	DNA binding [GO:0003677]; protein heterodimerization activity [GO:0046982]	MAPRAEKKPA	A				nd	12712000	11936000	7720400	1.07895e+07
At3g46000	Encodes a gamma-glutamyl peptidase, outside the GGT family, that can hydrolyze gamma-glutamyl peptide bonds. The mRNA is cell-to-cell mobile.	actin filament depolymerization [GO:0030042]; defense response [GO:0006952]	actin cytoskeleton [GO:0015629]; cytoplasm [GO:0005737]; cytosol [GO:0005829]; nucleus [GO:0005634]; plasma membrane [GO:0005886]	actin filament binding [GO:0051015]	MANAASGMAV	A				nd	2070600	1954300	1735100	1920000
At3g46510	Encodes a protein with GDP-D-mannose 3',5'-epimerase activity. The enzyme is involved in ascorbate biosynthesis. It catalyzes the conversion of GDP-D-mannose to GDP-L-galactose.	cell surface receptor signaling pathway [GO:0007166]; defense response to bacterium [GO:0042742]; negative regulation of apoptotic process [GO:0043066]; negative regulation of immune response [GO:0050777]; protein ubiquitination [GO:0016567]; regulation of photoperiodism, flowering [GO:2000028]	cytoplasm [GO:0005737]; cytosol [GO:0005829]; nucleus [GO:0005634]	transmembrane receptor protein serine/threonine kinase binding [GO:0070696]; ubiquitin-protein transferase activity [GO:0004842]	MEEEKASAAQ	B				nd	1722100	1921200	1582200	1.74183e+06
At3g48690	general regulatory factor, a 14-3-3 gene		cytoplasm [GO:0005737]; cytosol [GO:0005829]	carboxylic ester hydrolase activity [GO:0052689]; hydrolase activity [GO:0016787]; methyl indole-3-acetate esterase activity [GO:0080030]	MDSEIAVDCS	B				nd	3007200	3095100	4479000	3527100
At3g48890	Encodes GF14 upsilon chain, a 14-3-3 gene family member.		chloroplast thylakoid membrane [GO:0009535]; cytosol [GO:0005829]; endomembrane system [GO:0012505]; endoplasmic reticulum [GO:0005783]; integral component of membrane [GO:0016021]; membrane [GO:0016020]; nucleus [GO:0005634]; plasma membrane [GO:0005886]	protein domain specific binding [GO:0019904]; steroid binding [GO:0005496]	MVQQIWETLK	A				nd	4197800	4554000	5820000	4.85727e+06
At3g50940	Encodes a gibberellin 2-oxidase that acts on C19 gibberellins but not C20 gibberellins.	response to salt stress [GO:0009651]		ATPase activity [GO:0016887]; ATP binding [GO:0005524]; hydrolase activity [GO:0016787]	MSSSSESHLA	A				nd	2353600	2267500	2196300	2.27247e+06
At3g50970	Encodes a plastidic glucose-6-phosphate dehydrogenase that is sensitive to reduction by DTT and whose mRNA is most highly expressed in root.	cold acclimation [GO:0009631]; defense response to fungus [GO:0050832]; response to abscisic acid [GO:0009737]; response to cold [GO:0009409]; response to water deprivation [GO:0009414]	cytosol [GO:0005829]; membrane [GO:0016020]	cobalt ion binding [GO:0050897]; copper ion binding [GO:0005507]; nickel cation binding [GO:0016151]; zinc ion binding [GO:0008270]	MNSHQNQTGV	B				nd	2582200	2119000	1215900	1.97237e+06
At3g51160	Myrosinase (thioglucoside glucohydrolase) gene involved in glucosinoloate metabolism. The mRNA is cell-to-cell mobile.	'de novo' GDP-L-fucose biosynthetic process [GO:0042351]; GDP-mannose metabolic process [GO:0019673]; unidimensional cell growth [GO:0009826]	cytoplasm [GO:0005737]; cytosol [GO:0005829]	GDP-mannose 4,6-dehydratase activity [GO:0008446]; GTP binding [GO:0005525]	MASENNGSRS	A				nd	1696100	1991200	1553800	1.74703e+06
At3g52960	Encodes the enzyme glutamate-cysteine ligase catalyzing the first, and rate-limiting, step of glutathione biosynthesis. Required for cell proliferation at the root tip. Involved in susceptibility to the bacterial pathogen Pseudomonas syringae. Mutants are phytoalexin defective.	cell redox homeostasis [GO:0045454]; cellular response to oxidative stress [GO:0034599]; defense response to bacterium [GO:0042742]; hydrogen peroxide catabolic process [GO:0042744]	chloroplast [GO:0009507]; chloroplast envelope [GO:0009941]; chloroplast stroma [GO:0009570]; cytoplasm [GO:0005737]; cytosol [GO:0005829]; plastid [GO:0009536]; thylakoid [GO:0009579]	thioredoxin peroxidase activity [GO:0008379]	MATSLSVSRF	A				nd	5513300	5529800	4692700	5.24527e+06
At3g53990	Encodes glutathione transferase belonging to the phi class of GSTs. Naming convention according to Wagner et al. (2002).				MPKDRNIGIA	X				nd	1724500	2120700	2398900	2.08137e+06
At3g55610	Encodes glutathione transferase belonging to the tau class of GSTs. Naming convention according to Wagner et al. (2002). It is involved in the detoxification of the environmental pollutant 2,4,6-trinitrotoluene. Arabidopsis plants over-expressing At1g17170 were more resistant to TNT, removed more TNT from sterile and soil-based media, and had reduced levels of glutathione when grown in the presen…	embryo development ending in seed dormancy [GO:0009793]; L-proline biosynthetic process [GO:0055129]; pollen development [GO:0009555]; proline biosynthetic process [GO:0006561]	chloroplast [GO:0009507]; cytoplasm [GO:0005737]; cytosol [GO:0005829]; plasmodesma [GO:0009506]	ATP binding [GO:0005524]; glutamate 5-kinase activity [GO:0004349]; glutamate-5-semialdehyde dehydrogenase activity [GO:0004350]	MTEIDRSRAF	A				nd	900400	978080	789120	889200
At3g58180	Encodes one of the two subunits forming the photosynthetic glyceraldehyde-3-phosphate dehydrogenase (GAPDH) and as such a constituent of the supramolecular complex with phosphoribulokinase (PRK) thought to be linked by a small peptide encoded by CP12-2. GapA-1 is coordinately expressed by light with PRK and CP12-2. The enzyme activity, tested in leaf protein extracts dropped significantly after e…	peptidyl-lysine modification to peptidyl-hypusine [GO:0008612]	cytosol [GO:0005829]	deoxyhypusine monooxygenase activity [GO:0019135]; metal ion binding [GO:0046872]; oxidoreductase activity [GO:0016491]	MESNGSVSSM	B				nd	1342700	1306300	1188900	1279300
At3g59220	encodes cytosolic GADPH (C subunit) involved in the glycolytic pathway but also interacts with H2O2 potentially placing it in a signalling cascade induced by ROS. The mRNA is cell-to-cell mobile.	abscisic acid-activated signaling pathway [GO:0009738]; blue light signaling pathway [GO:0009785]; response to abscisic acid [GO:0009737]	nucleus [GO:0005634]		MTYENNSVPR	A				nd	2491000	1841600	2070000	2134200
At3g59760	Encodes glycine decarboxylase complex H protein. Involved in photorespiration. The mRNA is cell-to-cell mobile.	cysteine biosynthetic process from serine [GO:0006535]; double fertilization forming a zygote and endosperm [GO:0009567]; pollen tube growth [GO:0009860]	cytoplasm [GO:0005737]; mitochondrion [GO:0005739]	cysteine synthase activity [GO:0004124]; identical protein binding [GO:0042802]; pyridoxal phosphate binding [GO:0030170]	MVAMIMASRF	A				nd	2643000	3113800	2370400	2.70907e+06
At3g60820	GDP dissociation inhibitor involved in vesicular membrane traffic	defense response to fungus [GO:0050832]; proteasomal ubiquitin-independent protein catabolic process [GO:0010499]; proteasome-mediated ubiquitin-dependent protein catabolic process [GO:0043161]	cytoplasm [GO:0005737]; cytosol [GO:0005829]; nucleus [GO:0005634]; plasma membrane [GO:0005886]; proteasome complex [GO:0000502]; proteasome core complex [GO:0005839]; proteasome core complex, beta-subunit complex [GO:0019774]	endopeptidase activity [GO:0004175]; threonine-type endopeptidase activity [GO:0004298]	MTKQHANWSP	C/E/F				nd	4251400	5311500	3752900	4438600
At3g62120	Belongs to the P-type ATPase superfamily of cation-transporting ATPases, pumps protons out of the cell, generating a proton gradient that drives the active transport of nutrients by proton symport. has two autoinhibitory regions within the C-terminal domain. Its plasma membrane localization is light-dependent.	prolyl-tRNA aminoacylation [GO:0006433]	aminoacyl-tRNA synthetase multienzyme complex [GO:0017101]; cytoplasm [GO:0005737]; cytosol [GO:0005829]; plasmodesma [GO:0009506]	ATP binding [GO:0005524]; proline-tRNA ligase activity [GO:0004827]	MADPSEQKEK	A				nd	3255200	3015500	3338700	3.20313e+06
At3g62310	heat shock protein 60-3A;(source:Araport11)	mRNA processing [GO:0006397]; RNA splicing [GO:0008380]	cytosol [GO:0005829]; nucleolus [GO:0005730]; spliceosomal complex [GO:0005681]	ATP binding [GO:0005524]; hydrolase activity [GO:0016787]; mRNA binding [GO:0003729]; RNA binding [GO:0003723]; RNA helicase activity [GO:0003724]	MGTERKRKIS	A				nd	795910	870510	937300	867907
At3g62600	A member of heat shock protein 90 (HSP90) gene family. Expressed in all tissues and abundant in root apical meristem, pollen and tapetum. Expression is NOT heat-induced but induced by IAA and NaCl. Interacts with HsfA1d in the cytosol and the nucleus and negatively regulates HsfA1d. Did not bind to AtHsfA4c. The mRNA is cell-to-cell mobile.	pattern recognition receptor signaling pathway [GO:0002221]; protein folding [GO:0006457]	cytosol [GO:0005829]; endoplasmic reticulum [GO:0005783]; endoplasmic reticulum lumen [GO:0005788]; plasma membrane [GO:0005886]	Hsp70 protein binding [GO:0030544]; unfolded protein binding [GO:0051082]	MAIRWSELCI	A				nd	2242100	2893000	2537600	2.55757e+06
At4g00620	Encodes a P1B-type ATPases that is localized to the chloroplast envelope and is involved in the transport of Cu into chloroplasts. It is essential for growth under high light conditions.	photorespiration [GO:0009853]; tetrahydrofolate interconversion [GO:0035999]	chloroplast [GO:0009507]; cytosol [GO:0005829]	methenyltetrahydrofolate cyclohydrolase activity [GO:0004477]; methylenetetrahydrofolate dehydrogenase (NADP+) activity [GO:0004488]	MASMMFTDCS	A				nd	1069200	1167000	1001100	1079100
At4g01370	Encodes a chloroplastic fructose 1,6-bisphosphate phosphatase. also known as HCEF1 (High Cyclic Electron Flow 1). hcef1 mutants have constitutively elevated electron flow (CEFI) and plants with antisense suppression of this enzyme have higher levels of net leaf photosynthesis and increased sucrose biosynthesis. The mRNA is cell-to-cell mobile.	cellular response to carbon dioxide [GO:0071244]; cortical microtubule organization [GO:0043622]; cytokinesis by cell plate formation [GO:0000911]; hyperosmotic response [GO:0006972]; hypotonic salinity response [GO:0042539]; innate immune response [GO:0045087]; intracellular signal transduction [GO:0035556]; jasmonic acid and ethylene-dependent systemic resistance [GO:0009861]; jasmonic acid and…	cell plate [GO:0009504]; cytoplasm [GO:0005737]; cytosol [GO:0005829]; microtubule [GO:0005874]; nucleus [GO:0005634]	ATP binding [GO:0005524]; kinase activity [GO:0016301]; MAP kinase activity [GO:0004707]; protein kinase activity [GO:0004672]; protein serine/threonine kinase activity [GO:0004674]; protein serine kinase activity [GO:0106310]; protein threonine kinase activity [GO:0106311]	MSAESCFGSS	A				nd	2409600	2439700	2573400	2.47423e+06
At4g01690	Histone superfamily protein;(source:Araport11)	chlorophyll biosynthetic process [GO:0015995]; heme biosynthetic process [GO:0006783]; porphyrin-containing compound biosynthetic process [GO:0006779]; protoporphyrinogen IX biosynthetic process [GO:0006782]	chloroplast [GO:0009507]; chloroplast envelope [GO:0009941]; chloroplast thylakoid [GO:0009534]; cytosol [GO:0005829]	oxidoreductase activity [GO:0016491]; oxygen-dependent protoporphyrinogen oxidase activity [GO:0004729]	MELSLLRPTT	B				nd	1032600	1273900	833000	1046500
At4g01700	NOP56-like protein	one-carbon metabolic process [GO:0006730]; S-adenosylmethionine biosynthetic process [GO:0006556]	cell wall [GO:0005618]; cytosol [GO:0005829]; extracellular exosome [GO:0070062]; nucleolus [GO:0005730]; plasmodesma [GO:0009506]	ATP binding [GO:0005524]; copper ion binding [GO:0005507]; methionine adenosyltransferase activity [GO:0004478]	MEKQISLLLC	B				nd	759310	684450	665320	703027
At4g01810	Encodes a S-adenosyl-L-homocysteine hydrolase required for DNA methylation-dependent gene silencing. The mRNA is cell-to-cell mobile.	proteolysis [GO:0006508]			MANLPKSSVN	A				nd	459720	647480	455070	520757
At4g02380	Encodes one of the 36 carboxylate clamp (CC)-tetratricopeptide repeat (TPR) proteins (Prasad 2010, Pubmed ID: 20856808) with potential to interact with Hsp90/Hsp70 as co-chaperones. The mRNA is cell-to-cell mobile.	auxin-activated signaling pathway [GO:0009734]; defense response to bacterium [GO:0042742]; glutathione metabolic process [GO:0006749]; response to cadmium ion [GO:0046686]; response to cold [GO:0009409]; response to oomycetes [GO:0002239]; response to zinc ion [GO:0010043]; toxin catabolic process [GO:0009407]	apoplast [GO:0048046]; chloroplast [GO:0009507]; chloroplast stroma [GO:0009570]; cytoplasm [GO:0005737]; cytosol [GO:0005829]; endoplasmic reticulum [GO:0005783]; intracellular membrane-bounded organelle [GO:0043231]; plasma membrane [GO:0005886]; plasmodesma [GO:0009506]; vacuole [GO:0005773]	camalexin binding [GO:2001147]; glutathione binding [GO:0043295]; glutathione transferase activity [GO:0004364]; peroxidase activity [GO:0004601]; protein domain specific binding [GO:0019904]; quercitrin binding [GO:2001227]	MARSISNVKI	A				nd	4349000	3431600	3061900	3.61417e+06
At4g10320	Encodes a regulatory subunit of the mitochondrially-localized NAD+- dependent isocitrate dehydrogenase.	isoleucyl-tRNA aminoacylation [GO:0006428]; response to cadmium ion [GO:0046686]	cytosol [GO:0005829]	aminoacyl-tRNA editing activity [GO:0002161]; ATP binding [GO:0005524]; isoleucine-tRNA ligase activity [GO:0004822]; tRNA binding [GO:0000049]	MEEVCEGKEF	B				nd	1674300	1702100	1622500	1666300
At4g10480	Encodes a catalytic subunit of the mitochondrially-localized NAD+- dependent isocitrate dehydrogenase. The mRNA is cell-to-cell mobile.	protein targeting to membrane [GO:0006612]	cytoplasm [GO:0005737]; cytosol [GO:0005829]; nascent polypeptide-associated complex [GO:0005854]	unfolded protein binding [GO:0051082]	MPGPVIEEVN	X				nd	7747900	8849800	7277100	7.95827e+06
At4g14680	Late embryogenesis abundant protein, group 2;(source:Araport11)	cellular response to sulfate starvation [GO:0009970]; hydrogen sulfide biosynthetic process [GO:0070814]; protein trimerization [GO:0070206]; sulfate assimilation [GO:0000103]	chloroplast [GO:0009507]; chloroplast stroma [GO:0009570]	adenylylsulfate kinase activity [GO:0004020]; ATP binding [GO:0005524]; sulfate adenylyltransferase (ATP) activity [GO:0004781]	MASMSTVFPK	A				nd	910580	1108200	1187900	1.06889e+06
At4g15000	Encodes a protein that associates with lipid droplet surfaces and shares sequence homology with family of small rubber particle proteins. The mRNA is cell-to-cell mobile.	translation [GO:0006412]	cytosol [GO:0005829]; cytosolic large ribosomal subunit [GO:0022625]; cytosolic ribosome [GO:0022626]; polysomal ribosome [GO:0042788]	mRNA binding [GO:0003729]; structural constituent of ribosome [GO:0003735]	MVKFLKQNKA	A				nd	5436000	5480100	4398900	5105000
At4g16143	Encodes LAP2, an aminopeptidase playing key roles in senescence, stress response and amino acid turnover.	NLS-bearing protein import into nucleus [GO:0006607]	cytosol [GO:0005829]; nuclear envelope [GO:0005635]; nucleolus [GO:0005730]; nucleus [GO:0005634]; plasmodesma [GO:0009506]	nuclear import signal receptor activity [GO:0061608]; nuclear localization sequence binding [GO:0008139]	MSLRPNAKTE	A				nd	1095200	1773900	1182700	1350600
At4g18030	lipoamide dehydrogenase precursor	methylation [GO:0032259]	cytoplasm [GO:0005737]; cytosol [GO:0005829]; endosome [GO:0005768]; Golgi apparatus [GO:0005794]; Golgi medial cisterna [GO:0005797]; Golgi membrane [GO:0000139]; integral component of membrane [GO:0016021]; plant-type cell wall [GO:0009505]; trans-Golgi network [GO:0005802]; vacuolar membrane [GO:0005774]	methyltransferase activity [GO:0008168]	MGSKHNPPGN	A				nd	888290	1170900	879750	979647
At4g20860	Involved in light-dependent cold tolerance and encodes an enolase. Protein is tyrosine-phosphorylated and its phosphorylation state is modulated in response to ABA in Arabidopsis thaliana seeds. Affects seed size and weight by adjusting cytokinin content and forming ENO2-bZIP75 complex.	cellular response to hypoxia [GO:0071456]; positive regulation of hydrogen peroxide biosynthetic process [GO:0010729]; response to jasmonic acid [GO:0009753]	cytosol [GO:0005829]; extracellular region [GO:0005576]; plant-type cell wall [GO:0009505]	FAD binding [GO:0071949]; oxidoreductase activity [GO:0016491]	MRELFMYLFL	X				nd	4800900	4581900	5553300	4978700
At4g20980	Encodes LPR2. Function together with LPR1 (AT1G23010) and a P5-type ATPase (At5g23630/PDR2) in a common pathway that adjusts root meristem activity to Pi (inorganic phosphate) availability.	cap-dependent translational initiation [GO:0002191]; formation of cytoplasmic translation initiation complex [GO:0001732]; translational initiation [GO:0006413]	cytosol [GO:0005829]; eukaryotic 43S preinitiation complex [GO:0016282]; eukaryotic 48S preinitiation complex [GO:0033290]; eukaryotic translation initiation factor 3 complex [GO:0005852]	mRNA binding [GO:0003729]; mRNA cap binding [GO:0098808]; translation initiation factor activity [GO:0003743]	MVTEAFEFVA	A				nd	1099200	1320300	1493600	1.30437e+06
At4g23460	Encodes a nuclear and cytoplasmically localized MAP kinase involved in mediating responses to pathogens. Its substrates include MKS1 and probably MAP65-1.The MAP65-1 interaction is involved in mediating cortical microtuble organization. Required for male-specific meiotic cytokinesis. The mRNA is cell-to-cell mobile.	intracellular protein transport [GO:0006886]; vesicle-mediated transport [GO:0016192]	clathrin adaptor complex [GO:0030131]; clathrin-coated vesicle membrane [GO:0030665]; cytosol [GO:0005829]; Golgi apparatus [GO:0005794]; plasma membrane [GO:0005886]; plasmodesma [GO:0009506]	clathrin binding [GO:0030276]	MSGHDSKYFS	A				nd	1508300	1508300	1690800	1.56913e+06
At4g25370	Metacaspase AtMCPb2/AMC6. Caspase family protein. Arginine/lysine-specific cysteine protease activity. Induces apoptosis in yeast. Contains Pfam domain, PF00656: ICE-like protease (caspase) p20 domain. Arabidopsis contains three type I MCP genes (MCP1a-c) and six type II MCP genes (MCP2a?f): AtMCP1a/At5g64240, AtMCP1b/At1g02170, AtMCP1c/At4g25110, AtMCP2a/At1g79310, AtMCP2b/At1g79330, AtMCP2c/At1…		chloroplast [GO:0009507]; chloroplast envelope [GO:0009941]; chloroplast stroma [GO:0009570]; cytosol [GO:0005829]; plastid stroma [GO:0009532]; thylakoid [GO:0009579]		MASYTVSFIP	A				nd	538620	520000	642910	567177
At4g26910	S-adenosylmethionine synthetase	L-lysine catabolic process to acetyl-CoA via saccharopine [GO:0033512]; tricarboxylic acid cycle [GO:0006099]	cytosol [GO:0005829]; mitochondrion [GO:0005739]; oxoglutarate dehydrogenase complex [GO:0045252]	dihydrolipoyllysine-residue succinyltransferase activity [GO:0004149]; zinc ion binding [GO:0008270]	MMMRAVIRRA	A				nd	1635300	1529700	1810900	1.65863e+06
At4g28510	Encodes an active Arabidopsis isopropylmalate synthase IPMS1. Involved in leucine biosynthesis. Do not participate in the chain elongation of glucosinolates. Expressed constitutively throughout the plant. Loss of IPMS1 can be compensated by a second isopropylmalate synthase gene IPMS2 (At1g74040). The mRNA is cell-to-cell mobile.	mitochondrion organization [GO:0007005]	integral component of membrane [GO:0016021]; mitochondrial respiratory chain complex I [GO:0005747]; mitochondrion [GO:0005739]; vacuolar membrane [GO:0005774]		MNNVKVPKIP	B				nd	1671600	1963600	1418900	1684700
At4g29120	mitochondrial heat shock protein 70-1;(source:Araport11)	branched-chain amino acid catabolic process [GO:0009083]; valine catabolic process [GO:0006574]	cytosol [GO:0005829]; mitochondrion [GO:0005739]	3-hydroxyisobutyrate dehydrogenase activity [GO:0008442]; NAD binding [GO:0051287]; NADP binding [GO:0050661]	MPLLLRRFPS	X				nd	737020	914650	567950	739873
At4g32470	Catalyzes the first step in the de novo synthesis of GDP-L-fucose. Loss of function mutations result in reduced levels of fucosylation and decreased freezing tolerance.	aerobic respiration [GO:0009060]; mitochondrial electron transport, ubiquinol to cytochrome c [GO:0006122]	mitochondrial respiratory chain complex III [GO:0005750]; mitochondrion [GO:0005739]; plasma membrane [GO:0005886]; plastid [GO:0009536]; vacuolar membrane [GO:0005774]		MASLLKAFID	A				nd	3597400	4822300	3933300	4.11767e+06
At4g33090	Encodes an NAD-dependent malic enzyme (NAD-ME) that does not act on oxaloacetate, indicating that it belongs to EC 1.1.1.39. It is a member of the beta family of NAD-MEs in plants. It appears to function as a homodimer or as a heterodimer with the alpha-type NAD-ME2 (At2g13560). NAD-ME2 transcript and protein levels are higher during the night than during the day.	auxin polar transport [GO:0009926]; peptide catabolic process [GO:0043171]; proteolysis [GO:0006508]	cytoplasm [GO:0005737]; cytosol [GO:0005829]; endoplasmic reticulum [GO:0005783]; plasma membrane [GO:0005886]	aminopeptidase activity [GO:0004177]; metalloaminopeptidase activity [GO:0070006]; N-1-naphthylphthalamic acid binding [GO:0010013]; peptide binding [GO:0042277]; zinc ion binding [GO:0008270]	MDQFKGEPRL	B				nd	2332900	2298800	1578000	2069900
At4g33510	NADH-dependent glutamate synthase The mRNA is cell-to-cell mobile.	aromatic amino acid family biosynthetic process [GO:0009073]; cellular amino acid biosynthetic process [GO:0008652]; chorismate biosynthetic process [GO:0009423]	chloroplast [GO:0009507]; chloroplast thylakoid [GO:0009534]; plasma membrane [GO:0005886]	3-deoxy-7-phosphoheptulonate synthase activity [GO:0003849]	MVTLNASSPL	A				nd	1482500	2014100	1892500	1.79637e+06
At4g34131	Encodes a NADPH thioredoxin reductase involved in chloroplast protection against oxidative damage.	cellular response to hypoxia [GO:0071456]; defense response [GO:0006952]; response to other organism [GO:0051707]		daphnetin 3-O-glucosyltransferase activity [GO:0102360]; flavonol 3-O-glucosyltransferase activity [GO:0047893]; myricetin 3-O-glucosyltransferase activity [GO:0102425]; quercetin 3-O-glucosyltransferase activity [GO:0080043]; UDP-glucosyltransferase activity [GO:0035251]	MSSDPHRKLH	A				nd	2243400	1373200	2249700	1.95543e+06
At4g34555	This enzyme catalyzes the hydrolysis of indole-3-acetonitrile (IAN) to indole-3-acetic acid (IAA) (EC 3.5.5.1) and IAN to indole-3-acetamide (IAM) at lower levels. It is the only one of the four Arabidopsis nitrilases whose mRNA levels are strongly induced when plants experience sulphur deprivation. This enzyme likely participates in other non-auxin-related metabolic pathways.		cytosolic small ribosomal subunit [GO:0022627]; plasma membrane [GO:0005886]	structural constituent of ribosome [GO:0003735]	MAPKKDKVPPK	A				nd	2757700	3461500	3428500	3215900
At4g35000	Encodes a protein that is the product of a fusion gene with a C-terminal GSI like sequence and an N-terminal part sharing homology with nodulins. It self-assembles into oligomers and its expression is increased in response to flagellin treatment. The protein co-localizes with microtubules and binds gamma-tubulin. RNAi lines are affected in root morphogenesis.	cellular response to oxidative stress [GO:0034599]; hydrogen peroxide catabolic process [GO:0042744]; response to oxidative stress [GO:0006979]; response to reactive oxygen species [GO:0000302]	chloroplast [GO:0009507]; chloroplast envelope [GO:0009941]; glyoxysomal membrane [GO:0046861]; integral component of membrane [GO:0016021]; mitochondrion [GO:0005739]; peroxisomal membrane [GO:0005778]; peroxisome [GO:0005777]; plasma membrane [GO:0005886]; plasmodesma [GO:0009506]; plastid [GO:0009536]; vacuolar membrane [GO:0005774]; vacuole [GO:0005773]	heme binding [GO:0020037]; L-ascorbate peroxidase activity [GO:0016688]; metal ion binding [GO:0046872]; peroxidase activity [GO:0004601]	MAAPIVDAEY	A				nd	2168900	2584800	2754000	2.50257e+06
At4g35260	One of several nuclear-encoded ClpPs (caseinolytic protease). Contains a highly conserved catalytic triad of Ser-type proteases (Ser-His-Asp). The name reflects nomenclature described in Adam et. al (2001). The mRNA is cell-to-cell mobile.	isocitrate metabolic process [GO:0006102]; tricarboxylic acid cycle [GO:0006099]	mitochondrion [GO:0005739]; plasma membrane [GO:0005886]	isocitrate dehydrogenase (NAD+) activity [GO:0004449]; zinc ion binding [GO:0008270]	MSRRSLTLLK	A				nd	7555900	7417200	7598300	7523800
At4g36130	Highly similar to Saccharomyces cerevisiae NBP35, locus YGL091C. Cytosolic protein that homodimerizes and can assemble both 4Fe-4S - type and 2Fe-2S - type clusters on its amino terminal and carboxy therminal respectively. Null mutants are embryo lethal.	cytoplasmic translation [GO:0002181]	cytosolic large ribosomal subunit [GO:0022625]; cytosolic ribosome [GO:0022626]; plasma membrane [GO:0005886]; polysomal ribosome [GO:0042788]; vacuole [GO:0005773]	mRNA binding [GO:0003729]; RNA binding [GO:0003723]; structural constituent of ribosome [GO:0003735]	MGRVIRAQRK	A				nd	3534200	3771800	3130100	3478700
At4g36760	Encodes a cytosolic isoform of cytosolic O-acetylserine(thiol)lyase, a key enzyme in cysteine biosynthesis and for the fixation of inorganic sulfide. It catalyzes the formation of cysteine from O-acetylserine and inorganic sulfide. Gene expression is predominant in the root cortex and the xylem parenchyma. Gene expression is induced in leave, stems and roots by high salt and heavy metal stresses,…	auxin polar transport [GO:0009926]	cytoplasm [GO:0005737]; cytosol [GO:0005829]; endoplasmic reticulum [GO:0005783]; plasma membrane [GO:0005886]	aminopeptidase activity [GO:0004177]; manganese ion binding [GO:0030145]; metalloaminopeptidase activity [GO:0070006]; N-1-naphthylphthalamic acid binding [GO:0010013]; zinc ion binding [GO:0008270]	MSEILSSLRS	A				nd	2095300	2429300	2402800	2.30913e+06
At4g37640	OPC-8:0 CoA ligase1;(source:Araport11)	calcium ion transmembrane transport [GO:0070588]	endoplasmic reticulum [GO:0005783]; endoplasmic reticulum membrane [GO:0005789]; integral component of plasma membrane [GO:0005887]; intracellular membrane-bounded organelle [GO:0043231]; membrane [GO:0016020]; plasma membrane [GO:0005886]	ATPase-coupled cation transmembrane transporter activity [GO:0019829]; ATP binding [GO:0005524]; calcium ion transmembrane transporter activity [GO:0015085]; calmodulin binding [GO:0005516]; metal ion binding [GO:0046872]; P-type calcium transporter activity [GO:0005388]	MESYLNSNFD	B				nd	2183400	1818000	2274500	2.09197e+06
At4g39950	Pectinacetylesterase family protein;(source:Araport11)	camalexin biosynthetic process [GO:0010120]; defense response [GO:0006952]; defense response by callose deposition in cell wall [GO:0052544]; defense response to bacterium [GO:0042742]; defense response to oomycetes [GO:0002229]; indoleacetic acid biosynthetic process [GO:0009684]; induced systemic resistance [GO:0009682]; response to bacterium [GO:0009617]; response to insect [GO:0009625]; respo…	integral component of membrane [GO:0016021]; membrane [GO:0016020]	heme binding [GO:0020037]; iron ion binding [GO:0005506]; oxidoreductase activity, acting on paired donors, with incorporation or reduction of molecular oxygen, NAD(P)H as one donor, and incorporation of one atom of oxygen [GO:0016709]	MNTFTSNSSD	B				nd	1895900	2765700	2510800	2390800
At4g40030	ATP binding cassette transporter. Localized to the plasma membrane in uninfected cells. In infected leaves, the protein concentrated at infection sites. Contributes to nonhost resistance to inappropriate pathogens that enter by direct penetration in a salicylic acid?dependent manner. Required for mlo resistance. Has Cd transporter activity (Cd2+ extrusion pump) and contributes to heavy metal resi…		nucleolus [GO:0005730]; nucleosome [GO:0000786]; nucleus [GO:0005634]; plasma membrane [GO:0005886]; rDNA protrusion [GO:0030875]	DNA binding [GO:0003677]; protein heterodimerization activity [GO:0046982]	MARTKQTARK	A				nd	5382500	6501500	4411000	5.43167e+06
At5g03350	Encodes phenylalanine lyase. Arabidopsis has four PALs: AT2G37040 (PAL1), AT3G53260 (PAL2), AT5G04230 (PAL3) and AT3G10340 (PAL4).	cellular response to salicylic acid stimulus [GO:0071446]; systemic acquired resistance [GO:0009627]	apoplast [GO:0048046]; cell wall [GO:0005618]; plasma membrane [GO:0005886]	carbohydrate binding [GO:0030246]; kinase activity [GO:0016301]	MKIHKLCFLA	C/E/F				nd	4100800	5698000	5781500	5.19343e+06
At5g03940	Encodes one of four Arabidopsis phosphoenolpyruvate carboxylase proteins.PPC1 and PPC2 are crucial for balancing carbon and nitrogen metabolism.	protein heterotrimerization [GO:0070208]; SRP-dependent cotranslational protein targeting to membrane [GO:0006614]	chloroplast [GO:0009507]; chloroplast stroma [GO:0009570]; plasma membrane [GO:0005886]; protein-containing complex [GO:0032991]; signal recognition particle, endoplasmic reticulum targeting [GO:0005786]	7S RNA binding [GO:0008312]; GTPase activity [GO:0003924]; GTP binding [GO:0005525]; protein domain specific binding [GO:0019904]	MEALQFSSVN	B				nd	879880	1080700	934120	964900
At5g05010	PGK1 was localized exclusively in the chloroplasts of photosynthetic tissues and is the photosynthetic isoform. The pgk1.1 knock-down mutant displayed reduced growth, lower photosynthetic capacity and starch content. Expression studies in PGK mutants showed that PGK1 and PGK3 were down-regulated in pgk3.2 and pgk1.1, respectively. These results indicate that the down-regulation of photosynthetic …	endoplasmic reticulum to Golgi vesicle-mediated transport [GO:0006888]; Golgi localization [GO:0051645]; protein transport [GO:0015031]; retrograde vesicle-mediated transport, Golgi to endoplasmic reticulum [GO:0006890]	COPI vesicle coat [GO:0030126]; cytosol [GO:0005829]; Golgi membrane [GO:0000139]; plasma membrane [GO:0005886]; plasmodesma [GO:0009506]		MVVLAAAIVV	A				nd	2193200	3387300	2964200	2.84823e+06
At5g05780	Encodes a cytoplasmic phosphomannomutase, involved in ascorbate biosynthesis	innate immune response [GO:0045087]; leaf morphogenesis [GO:0009965]; proteasome-mediated ubiquitin-dependent protein catabolic process [GO:0043161]	cytosol [GO:0005829]; plasma membrane [GO:0005886]; proteasome complex [GO:0000502]; proteasome regulatory particle [GO:0005838]	isopeptidase activity [GO:0070122]; metallopeptidase activity [GO:0008237]	MDVIKTQQIS	B				nd	2327300	3081100	2244800	2.55107e+06
At5g10760	mutant has Decreased effective quantum yield of photosystem II; Pale green plants; Reduced growth rate; Plastid Ribosomal Protein L11 The mRNA is cell-to-cell mobile.	systemic acquired resistance [GO:0009627]	apoplast [GO:0048046]	aspartic-type endopeptidase activity [GO:0004190]	MSIMRNFLSM	A				nd	2112900	1923300	2769400	2.26853e+06
At5g11520	Ribosomal protein L3 family protein;(source:Araport11)	2-oxoglutarate metabolic process [GO:0006103]; aspartate metabolic process [GO:0006531]; biosynthetic process [GO:0009058]; glutamate metabolic process [GO:0006536]; leaf senescence [GO:0010150]; nitrogen compound metabolic process [GO:0006807]	chloroplast [GO:0009507]; cytosol [GO:0005829]; mitochondrion [GO:0005739]; peroxisome [GO:0005777]; plasma membrane [GO:0005886]; plastid [GO:0009536]	L-aspartate:2-oxoglutarate aminotransferase activity [GO:0004069]; pyridoxal phosphate binding [GO:0030170]	MKTTHFSSSS	C/E/F				nd	4785200	5122400	3107800	4.33847e+06
At5g11770	S18 ribosomal protein involved in the binding of f-Met tRNA during initiation of mRNA translation. Expression restricted to meristems. Mutant phenotype-pointed first leaves,reduced fresh weight, growth retardation.	aerobic respiration [GO:0009060]; electron transport coupled proton transport [GO:0015990]; mitochondrial respiratory chain complex I assembly [GO:0032981]	mitochondrial respiratory chain complex I [GO:0005747]; mitochondrion [GO:0005739]; plasma membrane [GO:0005886]	4 iron, 4 sulfur cluster binding [GO:0051539]; NADH dehydrogenase (ubiquinone) activity [GO:0008137]; quinone binding [GO:0048038]; zinc ion binding [GO:0008270]	MAMITRNTAT	A				nd	3216500	2974100	3490500	3.22703e+06
At5g12120	Putative poly-A binding protein. Member of a gene family .Expressed in stele and root meristem and post-fertilization ovules.Member of the class II family of PABP proteins. The mRNA is cell-to-cell mobile.		plasma membrane [GO:0005886]	translation elongation factor activity [GO:0003746]	MSSASKMKSR	A				nd	2139600	2158900	1854200	2050900
At5g12890	polyadenylate-binding protein, putative / PABP, putative, similar to poly(A)-binding protein GB:AAF66825 GI:7673359 from (Nicotiana tabacum). Highly and ubiquitously expressed. Member of the class II PABP family.			UDP-glycosyltransferase activity [GO:0008194]	MAEAKPRNLR	A				nd	1537800	2073700	1918700	1843400
At5g13110	Encodes a polygalacturonase inhibiting protein involved in defense response. PGIPs inhibit the function of cell wall pectin degrading enzymes such as those produced by fungal pathogens. PGIP1 is induced by fungal infection. Suppressed in the proton sensitive stop1-mutant, but the transcription level was recovered by transformation of STOP2. Knockout mutant showed severe damage in the root tip in …	glucose metabolic process [GO:0006006]; pentose-phosphate shunt, oxidative branch [GO:0009051]	chloroplast [GO:0009507]; chloroplast stroma [GO:0009570]	glucose-6-phosphate dehydrogenase activity [GO:0004345]; NADP binding [GO:0050661]	MAALSSSVTT	A				nd	1577000	1875000	2079500	1.84383e+06
At5g13370	Zinc metalloprotease pitrilysin subfamily A. Signal peptide degrading enzyme targeted to mitochondria and chloroplasts. Expressed only in siliques and flowers	auxin conjugate metabolic process [GO:0010249]	cytoplasm [GO:0005737]; cytosol [GO:0005829]	acid-amino acid ligase activity [GO:0016881]; ATP binding [GO:0005524]; glutamine binding [GO:0070406]	MLPKFDPTNQ	C/E/F				nd	1024000	1074600	1117900	1.07217e+06
At5g13490	Encodes a cytosolic prolyl-tRNA synthetase.	mitochondrial ADP transmembrane transport [GO:0140021]; mitochondrial ATP transmembrane transport [GO:1990544]; purine nucleotide transport [GO:0015865]	chloroplast envelope [GO:0009941]; integral component of membrane [GO:0016021]; mitochondrial envelope [GO:0005740]; mitochondrial inner membrane [GO:0005743]; mitochondrion [GO:0005739]; plastid [GO:0009536]; vacuolar membrane [GO:0005774]	ATP:ADP antiporter activity [GO:0005471]; copper ion binding [GO:0005507]	MVEQTQHPTI	A				nd	8174600	8354600	9998100	8.84243e+06
At5g16050	Expression is upregulated in the shoot of cax1/cax3 mutant and is responsive to phosphate (Pi) and not phosphite (Phi) in roots and shoots.				MSSDSSREEN	A				nd	736930	863220	818240	806130
At5g17020	pyruvate decarboxylase-2	embryo sac development [GO:0009553]; mRNA transport [GO:0051028]; pollen development [GO:0009555]; pollen germination [GO:0009846]; pollen tube growth [GO:0009860]; protein export from nucleus [GO:0006611]; response to heat [GO:0009408]; ribosomal large subunit export from nucleus [GO:0000055]; ribosomal small subunit export from nucleus [GO:0000056]	cytoplasm [GO:0005737]; cytosol [GO:0005829]; nuclear membrane [GO:0031965]; nuclear pore [GO:0005643]; nucleus [GO:0005634]	nuclear export signal receptor activity [GO:0005049]; small GTPase binding [GO:0031267]	MAAEKLRDLS	A				nd	1805000	1958400	1832600	1.86533e+06
At5g17710	pyruvate dehydrogenase E1 alpha subunit	protein folding [GO:0006457]	mitochondrial matrix [GO:0005759]	adenyl-nucleotide exchange factor activity [GO:0000774]; chaperone binding [GO:0051087]; protein homodimerization activity [GO:0042803]	MAGLLKTPSL	A				nd	754330	554190	878900	729140
At5g17990	RAB GDP DISSOCIATION INHIBITOR 2 The mRNA is cell-to-cell mobile.	tryptophan biosynthetic process [GO:0000162]	chloroplast [GO:0009507]; chloroplast envelope [GO:0009941]; chloroplast stroma [GO:0009570]; cytosol [GO:0005829]; plastid [GO:0009536]	anthranilate phosphoribosyltransferase activity [GO:0004048]	MVIAVATTSS	A				nd	7161300	12597000	14363000	1.13738e+07
AT5G18170	AtRabD2c encodes a Rab GTPase, which plays important roles in pollen development, germination and tube elongation.	glutamate catabolic process [GO:0006538]; nitrogen compound metabolic process [GO:0006807]; response to absence of light [GO:0009646]; response to cadmium ion [GO:0046686]	mitochondrion [GO:0005739]; plastid [GO:0009536]	ATP binding [GO:0005524]; cobalt ion binding [GO:0050897]; copper ion binding [GO:0005507]; glutamate dehydrogenase (NAD+) activity [GO:0004352]; glutamate dehydrogenase (NADP+) activity [GO:0004354]; glutamate dehydrogenase [NAD(P)+] activity [GO:0004353]; zinc ion binding [GO:0008270]	MNALAATNRN	B				nd	1690300	1683400	2387100	1.92027e+06
At5g20160	26S proteasome AAA-ATPase subunit RPT3 (RPT3) mRNA,	ribosome biogenesis [GO:0042254]	nucleolus [GO:0005730]; ribonucleoprotein complex [GO:1990904]	RNA binding [GO:0003723]	MTGEVVNPKA	A				nd	1503100	1555900	1779600	1.61287e+06
At5g20950	encodes a chloroplast ribosomal protein S3, a constituent of the small subunit of the ribosomal complex	glucan catabolic process [GO:0009251]	extracellular region [GO:0005576]	beta-glucosidase activity [GO:0008422]	MGTLSKVLCL	A				nd	1363800	1623200	1691700	1.55957e+06
At5g20990	Cysteine proteinase precursor-like protein/ dehydration stress-responsive gene (RD21). Has been shown to have peptide ligase activity and protease activity in vitro. RD21 is involved in immunity to the necrotrophic fungal pathogen Botrytis cinerea.Activity detected in root, leaf, flower and cell culture.	auxin-activated signaling pathway [GO:0009734]; molybdenum incorporation into molybdenum-molybdopterin complex [GO:0018315]; molybdopterin cofactor biosynthetic process [GO:0032324]; Mo-molybdopterin cofactor biosynthetic process [GO:0006777]; response to metal ion [GO:0010038]	cytoplasm [GO:0005737]; cytosol [GO:0005829]	ATP binding [GO:0005524]; molybdenum ion binding [GO:0030151]; molybdopterin adenylyltransferase activity [GO:0061598]; molybdopterin molybdotransferase activity [GO:0061599]; nitrate reductase activity [GO:0008940]	MVKVYPMPIV	A				nd	1577000	1616700	1762800	1.65217e+06
At5g22300	Ribosomal protein L4/L1 family;(source:Araport11)	cyanide metabolic process [GO:0019499]; detoxification of nitrogen compound [GO:0051410]	cytosol [GO:0005829]; plasma membrane [GO:0005886]	3-cyanoalanine hydratase activity [GO:0047558]; cyanoalanine nitrilase activity [GO:0047427]; indole-3-acetonitrile nitrilase activity [GO:0080061]; nitrilase activity [GO:0000257]; nitrile hydratase activity [GO:0018822]	MSMQQETSHM	A				nd	5678200	5511500	5354100	5514600
At5g22770	Encodes a cytoplasmic ribosomal protein. The mRNA is cell-to-cell mobile.	clathrin-dependent endocytosis [GO:0072583]; intracellular protein transport [GO:0006886]; receptor-mediated endocytosis [GO:0006898]	AP-2 adaptor complex [GO:0030122]; plasma membrane [GO:0005886]; plastid [GO:0009536]	cargo adaptor activity [GO:0140312]; clathrin adaptor activity [GO:0035615]; lipid binding [GO:0008289]	MTGMRGLSVF	A				nd	1823400	1761700	1786200	1.79043e+06
At5g26710	Belongs to a member of the RNA-binding glycine-rich (RBG) gene superfamily. The mRNA is cell-to-cell mobile.	glutaminyl-tRNA aminoacylation [GO:0006425]; glutamyl-tRNA aminoacylation [GO:0006424]	cytosol [GO:0005829]; plastid [GO:0009536]	ATP binding [GO:0005524]; glutamate-tRNA ligase activity [GO:0004818]; glutamine-tRNA ligase activity [GO:0004819]	MDGMKLSFPP	B				nd	1352100	1277700	1227900	1285900
At5g26742	RNA-binding protein 45A;(source:Araport11)	chloroplast organization [GO:0009658]; Group II intron splicing [GO:0000373]; response to salt stress [GO:0009651]; ribosome biogenesis [GO:0042254]; rRNA processing [GO:0006364]	chloroplast [GO:0009507]; chloroplast envelope [GO:0009941]; chloroplast stroma [GO:0009570]; cytoplasm [GO:0005737]; nucleus [GO:0005634]; plastid [GO:0009536]	ATP binding [GO:0005524]; hydrolase activity [GO:0016787]; mRNA binding [GO:0003729]; RNA helicase activity [GO:0003724]; zinc ion binding [GO:0008270]	MASTVGVPSL	A				nd	1951500	2232600	2117300	2.10047e+06
At5g26830	RNA-binding protein 47A;(source:Araport11)				MLLRLTARSI	C/E/F				nd	2334200	2671100	2711600	2572300
At5g27470	RNA-binding protein 47C;(source:Araport11)	glutathione biosynthetic process [GO:0006750]; response to jasmonic acid [GO:0009753]	chloroplast [GO:0009507]; cytosol [GO:0005829]; plastid [GO:0009536]	ATP binding [GO:0005524]; glutathione binding [GO:0043295]; glutathione synthase activity [GO:0004363]; magnesium ion binding [GO:0000287]; protein homodimerization activity [GO:0042803]	MLDINLFREE	C/E/F				nd	2847400	3749800	3033300	3.21017e+06
At5g27540	Encodes a root-type ferredoxin:NADP(H) oxidoreductase.	response to cadmium ion [GO:0046686]; selenocysteinyl-tRNA(Sec) biosynthetic process [GO:0097056]; seryl-tRNA aminoacylation [GO:0006434]	cytosol [GO:0005829]; plastid [GO:0009536]	ATP binding [GO:0005524]; serine-tRNA ligase activity [GO:0004828]; tRNA binding [GO:0000049]	MARYAAGAVD	A				nd	1852400	1695200	1442800	1.66347e+06
At5g27850	One of three genes encoding phosphoprotein phosphatase 2A regulatory subunit A; Recessive ethylene-response mutant EER1 displays increased ethylene sensitivity in the hypocotyl and stem	embryo development ending in seed dormancy [GO:0009793]; mitochondrion organization [GO:0007005]; pollen tube growth [GO:0009860]; regulation of mitochondrion organization [GO:0010821]	integral component of mitochondrial outer membrane [GO:0031307]; mitochondrion [GO:0005739]; plastid [GO:0009536]	calcium ion binding [GO:0005509]; GTPase activity [GO:0003924]; GTP binding [GO:0005525]	MGIDLIAGGK	A				nd	5337100	6526100	5790800	5.88467e+06
At5g28540	belongs to cyclophilin family	translation [GO:0006412]	cytosol [GO:0005829]; cytosolic large ribosomal subunit [GO:0022625]; cytosolic ribosome [GO:0022626]; plasmodesma [GO:0009506]; plastid [GO:0009536]; vacuole [GO:0005773]	mRNA binding [GO:0003729]; RNA binding [GO:0003723]; structural constituent of ribosome [GO:0003735]	MARSFGANST	A				nd	1394200	3416300	2639400	2483300
At5g37310	Encodes a receptor-like cytoplasmic kinase that phosphorylates the host target RIN4, leading to the activation of a plant innate immune receptor RPM1.	photorespiration [GO:0009853]	chloroplast [GO:0009507]	phosphoglycolate phosphatase activity [GO:0008967]	MVLLPSMTSL	A				nd	998150	1309800	926930	1.07829e+06
At5g38530	S-adenosylmethionine synthetase 2;(source:Araport11)	cellular response to nitrogen starvation [GO:0006995]; cellular response to phosphate starvation [GO:0016036]; cellular response to potassium ion starvation [GO:0051365]; cold acclimation [GO:0009631]; ethylene-activated signaling pathway [GO:0009873]; regulation of metabolic process [GO:0019222]; response to cold [GO:0009409]; response to freezing [GO:0050826]	cell wall [GO:0005618]; chloroplast [GO:0009507]; cytoplasm [GO:0005737]; cytosol [GO:0005829]; Golgi apparatus [GO:0005794]; mitochondrion [GO:0005739]; nucleus [GO:0005634]; plasma membrane [GO:0005886]; plasmodesma [GO:0009506]; plastid [GO:0009536]; vacuole [GO:0005773]	ATP binding [GO:0005524]	MASQLLLPPN	A				nd	3632300	3902400	4322600	3.95243e+06
At5g38900	Belongs to the group of early SA-activated genes. Involved in resistance to Pst Avr-Rpm1 as a component of the SA35 mediated defense processes associated to the ETI response. Involved in resistance to P.syringae pv. tomato Avr-Rpm1 in Arabidopsis, as a component of the SA-mediated defense processes associated with the effector-triggered immunity response.	cysteinyl-tRNA aminoacylation [GO:0006423]; response to cadmium ion [GO:0046686]	cytoplasm [GO:0005737]; cytosol [GO:0005829]	ATP binding [GO:0005524]; cysteine-tRNA ligase activity [GO:0004817]; metal ion binding [GO:0046872]	MAESASNTAS	A				nd	1515400	1423400	1316100	1418300
At5g40850	SIP2 encodes a raffinose-specific alpha-galactosidase that catalyzes the breakdown of raffinose into alpha-galatose and sucrose. This enzyme may function in unloading raffinose from the phloem as part of sink metabolism. Although it was originally predicted to act as a raffinose synthase (RS), that activity was not observed for recombinant SIP2.	cellular response to oxidative stress [GO:0034599]	cytoplasm [GO:0005737]	electron transfer activity [GO:0009055]; glutathione-disulfide reductase activity [GO:0004362]; protein disulfide oxidoreductase activity [GO:0015035]	MALVQRIPIS	A				nd	2267600	1862300	2075700	2.06853e+06
At5g42740	Encodes a serine hydroxymethyltransferase SHMT3 located in the plastid.	defense response [GO:0006952]; defense response to fungus [GO:0050832]; epoxygenase P450 pathway [GO:0019373]; fatty acid biosynthetic process [GO:0006633]; jasmonic acid biosynthetic process [GO:0009695]; oxylipin biosynthetic process [GO:0031408]; oxylipin metabolic process [GO:0031407]; response to fungus [GO:0009620]; response to jasmonic acid [GO:0009753]; response to wounding [GO:0009611]; …	chloroplast [GO:0009507]; chloroplast envelope [GO:0009941]; chloroplast thylakoid [GO:0009534]; chloroplast thylakoid membrane [GO:0009535]; mitochondrion [GO:0005739]; plastid [GO:0009536]; plastoglobule [GO:0010287]; thylakoid [GO:0009579]	allene oxide synthase activity [GO:0009978]; heme binding [GO:0020037]; hydroperoxide dehydratase activity [GO:0047987]; iron ion binding [GO:0005506]; oxidoreductase activity [GO:0016491]; oxidoreductase activity, acting on paired donors, with incorporation or reduction of molecular oxygen [GO:0016705]; oxygen binding [GO:0019825]	MASSTALICD	A				nd	3441600	3942300	3011500	3.46513e+06
At5g42890	Encodes a protein with mitochondrial serine hydroxymethyltransferase activity, which functions in the photorespiratory pathway, catalyzes the conversion of serine and tetrahydrofolate to glycine and 5,10-methylene tetrahydrofolate. Involved in controlling cell damage caused by abiotic stress, such as high light and salt and the hypersensitive defense response of plants.	proteasomal ubiquitin-independent protein catabolic process [GO:0010499]; proteasome-mediated ubiquitin-dependent protein catabolic process [GO:0043161]; protein catabolic process [GO:0030163]; response to arsenic-containing substance [GO:0046685]	cytoplasm [GO:0005737]; cytosol [GO:0005829]; nucleus [GO:0005634]; plasma membrane [GO:0005886]; plastid [GO:0009536]; proteasome complex [GO:0000502]; proteasome core complex [GO:0005839]; proteasome core complex, alpha-subunit complex [GO:0019773]	endopeptidase activity [GO:0004175]	MANTQLKSDA	A				nd	2205400	1851600	1826200	1.96107e+06
At5g43960	Encodes a putative transcriptional factor. Shows transcriptional activator activity in yeast. Involved in response to abscisic acid, salt and osmotic stress. SKIP lengthens period of the circadian clock by impairing the alternative splicing of PRR7 and PRR9. SKIP regulates the splicing of SEF pre-mRNA and suppresses flowering by activation of FLC.	ethanol oxidation [GO:0006069]; formaldehyde catabolic process [GO:0046294]	cytosol [GO:0005829]	alcohol dehydrogenase activity, zinc-dependent [GO:0004024]; S-(hydroxymethyl)glutathione dehydrogenase activity [GO:0051903]; S-(hydroxymethyl)glutathione dehydrogenase NAD activity [GO:0106322]; S-(hydroxymethyl)glutathione dehydrogenase NADP activity [GO:0106321]; zinc ion binding [GO:0008270]	MATPYPGATQ	A				nd	878690	1027700	994500	966963
At5g48230	DEA(D/H)-box RNA helicase family protein;(source:Araport11)	glucosinolate catabolic process [GO:0019762]; nitrile biosynthetic process [GO:0080028]	cytosol [GO:0005829]; nucleus [GO:0005634]; plastid [GO:0009536]	enzyme regulator activity [GO:0030234]	MAHTSESVNP	A				nd	643690	496420	593380	577830
At5g49910	One of three isoforms of the iron-sulfur component of the succinate dehydrogenase complex, a component of the mitochondrial respiratory chain complex II. The product of the nuclear encoded gene is imported into the mitochondrion. Expressed during germination and post-germinative growth.	hyperosmotic salinity response [GO:0042538]	cytosol [GO:0005829]; plastid [GO:0009536]	calcium ion binding [GO:0005509]	MASSAAQIHI	A				nd	2500400	2145500	2123100	2.25633e+06
At5g55220	chloroplast protein import (Tic40)	protein import into nucleus [GO:0006606]; ribosomal subunit export from nucleus [GO:0000054]	cytoplasm [GO:0005737]; Golgi apparatus [GO:0005794]; nucleus [GO:0005634]; plasmodesma [GO:0009506]; plastid [GO:0009536]	GTPase activity [GO:0003924]; GTP binding [GO:0005525]; mRNA binding [GO:0003729]	MELCVISTTT	B				nd	1035900	902680	1142800	1.02713e+06
At5g56630	Encodes a member of the TBL (TRICHOME BIREFRINGENCE-LIKE) gene family containing a plant-specific DUF231 (domain of unknown function) domain. TBL gene family has 46 members, two of which (TBR/AT5G06700 and TBL3/AT5G01360) have been shown to be involved in the synthesis and deposition of secondary wall cellulose, presumably by influencing the esterification state of pectic polymers. A nomenclature…	glycolytic process [GO:0006096]	cytoplasm [GO:0005737]; cytosol [GO:0005829]; plastid [GO:0009536]	ATP binding [GO:0005524]; kinase activity [GO:0016301]; magnesium ion binding [GO:0000287]; potassium ion binding [GO:0030955]; pyruvate kinase activity [GO:0004743]	MSSPRSNKPK	B				nd	2863700	2298100	1008800	2.05687e+06
At5g56680	Encodes a plastidic triose phosphate isomerase. Mutants with reduced pdTPI levels have difficulty transitioning from heterotrophic to autotrophic growth. The related phenotypes, such as chlorosis in light-grown seedlings may result from an accumulation of dihydroxyacetone phosphate (DHAP) and methylglyoxal (MG) in these mutants. Both splice variants appear to be expressed, but the At2g21170.2 var…	fructose 6-phosphate metabolic process [GO:0006002]; glycolytic process [GO:0006096]	cytoplasm [GO:0005737]; cytosol [GO:0005829]	6-phosphofructokinase activity [GO:0003872]; ATP binding [GO:0005524]; metal ion binding [GO:0046872]	MADEIVPPAT	A				nd	1368100	1456400	1044600	1289700
At5g58060	Catalyzes the conversion of indole-3-glycerolphosphate to indole, the penultimate reaction in the biosynthesis of tryptophan. Functions as a heterocomplex with tryptophan synthase beta subunit (TSA2).		cytoplasm [GO:0005737]; cytosol [GO:0005829]; eukaryotic translation initiation factor 4F complex [GO:0016281]; nucleus [GO:0005634]; plastid [GO:0009536]	mRNA binding [GO:0003729]; translation initiation factor activity [GO:0003743]	MKITALLVLK	C/E/F				nd	907650	926750	1020400	951600
At5g60360	Involved in the regulation of AtGA20ox3 expression, as well as seed germination. The mRNA is cell-to-cell mobile.			aminopeptidase activity [GO:0004177]; metallopeptidase activity [GO:0008237]; zinc ion binding [GO:0008270]	MSAKTILSSV	A				nd	3350800	3142000	3799700	3.43083e+06
At5g61530	Encodes a ubiquitin-specific protease which together with UBP13 deubiquitinates DA1, DAR1 and DAR2, hence reducing their peptidase activity. Works upstream of DA1, DAR1 and DAR2 to restrict their protease activity and hence fine-tune plant growth and development.	cellular carbohydrate metabolic process [GO:0044262]; pentose catabolic process [GO:0019323]; pentose-phosphate shunt, non-oxidative branch [GO:0009052]; reductive pentose-phosphate cycle [GO:0019253]; response to cold [GO:0009409]; response to nematode [GO:0009624]	apoplast [GO:0048046]; chloroplast [GO:0009507]; chloroplast envelope [GO:0009941]; chloroplast stroma [GO:0009570]; chloroplast thylakoid membrane [GO:0009535]; cytosol [GO:0005829]; plastid [GO:0009536]; stromule [GO:0010319]; thylakoid [GO:0009579]	metal ion binding [GO:0046872]; ribulose-phosphate 3-epimerase activity [GO:0004750]	MVDDEVKCLW	A				nd	151940	182750	203610	179433
At5g61960	Encodes a putative UDP-D-apiose/UPD-D-xylose synthetase.		integral component of membrane [GO:0016021]		MPSDIMEQRG	X				nd	2425000	2699300	2507200	2.54383e+06
At5g64270	Encodes universal stress protein (USP). Functions as a molecular chaperone under heat shock and oxidative stress conditions. Chaperone activity and assembly into complexes is redox regulated.	cellular response to hypoxia [GO:0071456]	apoplast [GO:0048046]; cell wall [GO:0005618]; cytosol [GO:0005829]; extracellular space [GO:0005615]; Golgi apparatus [GO:0005794]; plant-type cell wall [GO:0009505]; plasmodesma [GO:0009506]; plastid [GO:0009536]		MADLDPEIAK	A				nd	2703700	1862900	1889000	2.15187e+06
At5g65430	One of three genes encoding the vacuolar ATP synthase subunit B1. The protein binds to and co-localizes with F-actin, bundles F-actin to form higher-order structure, and stabilizes actin filaments in vitro. The mRNA is cell-to-cell mobile.	regulation of metabolic process [GO:0019222]; response to freezing [GO:0050826]	cytoplasm [GO:0005737]; nucleus [GO:0005634]		MATTLSRDQY	A				nd	1362900	1494600	1643900	1.50047e+06
At2g04400	Cytosolic ribosomal 60S subunit protein.	tryptophan biosynthetic process [GO:0000162]	chloroplast [GO:0009507]; chloroplast stroma [GO:0009570]; cytosol [GO:0005829]	copper ion binding [GO:0005507]; indole-3-glycerol-phosphate synthase activity [GO:0004425]; phosphoribosylanthranilate isomerase activity [GO:0004640]	MEGLVPVQRL	B	1454600	1028000	948170	1143590	25069000	27063000	28173000	2.67683e+07	23.4073	0.000856989
At3g26830	Encodes a flavin mononucleotide-binding flavodoxin-like quinone reductase that is a primary auxin-response gene.	camalexin biosynthetic process [GO:0010120]; defense response [GO:0006952]; defense response to fungus [GO:0050832]; indole phytoalexin biosynthetic process [GO:0009700]; regulation of systemic acquired resistance [GO:0010112]; response to abscisic acid [GO:0009737]; response to bacterium [GO:0009617]; response to insect [GO:0009625]; response to water deprivation [GO:0009414]	endoplasmic reticulum [GO:0005783]; integral component of membrane [GO:0016021]; intracellular membrane-bounded organelle [GO:0043231]	dihydrocamalexic acid decarboxylase activity [GO:0010298]; heme binding [GO:0020037]; iron ion binding [GO:0005506]; monooxygenase activity [GO:0004497]; oxidoreductase activity, acting on paired donors, with incorporation or reduction of molecular oxygen [GO:0016705]	MSVFLCFLVL	A		2549400	2298300	2423850	34023000	41366000	41277000	3.88887e+07	16.0442	0.000663253
At1g17745	tolB protein-like protein;(source:Araport11)	L-serine biosynthetic process [GO:0006564]	chloroplast [GO:0009507]; chloroplast stroma [GO:0009570]; cytosol [GO:0005829]; nucleus [GO:0005634]	NAD binding [GO:0051287]; phosphoglycerate dehydrogenase activity [GO:0004617]	MAFSSSCSSV	A		3569700	946230	2257965	31524000	34086000	27607000	3.10723e+07	13.7612	0.0214316
At2g44350	Methyltransferase in the lignin biosynthetic pathway.	carbohydrate metabolic process [GO:0005975]; citrate metabolic process [GO:0006101]; response to cadmium ion [GO:0046686]; tricarboxylic acid cycle [GO:0006099]	cell wall [GO:0005618]; chloroplast [GO:0009507]; cytosol [GO:0005829]; mitochondrial matrix [GO:0005759]; mitochondrion [GO:0005739]	ATP binding [GO:0005524]; citrate (Si)-synthase activity [GO:0004108]; zinc ion binding [GO:0008270]	MVFFRSVSAI	A		1312700	814840	1063770	9715900	10887000	13734000	1.14456e+07	10.7595	0.0469895
At5g42020	senescence associated gene 24;(source:Araport11)	D-gluconate catabolic process [GO:0046177]; pentose-phosphate shunt, oxidative branch [GO:0009051]; response to cadmium ion [GO:0046686]; response to fructose [GO:0009750]; response to glucose [GO:0009749]; response to sucrose [GO:0009744]	chloroplast [GO:0009507]; chloroplast stroma [GO:0009570]; cytosol [GO:0005829]; mitochondrion [GO:0005739]; plasmodesma [GO:0009506]; plastid [GO:0009536]; secretory vesicle [GO:0099503]	NADP binding [GO:0050661]; phosphogluconate 2-dehydrogenase activity [GO:0008114]; phosphogluconate dehydrogenase (decarboxylating) activity [GO:0004616]	MARSFGANST	A	9922800	9503100	6794600	8.74017e+06	83971000	107270000	87162000	92801000	10.6178	0.00352106
At1g15520	NAD(P)-binding Rossmann-fold superfamily protein;(source:Araport11)	abscisic acid-activated signaling pathway [GO:0009738]; abscisic acid transport [GO:0080168]; cellular response to water deprivation [GO:0042631]; defense response to oomycetes [GO:0002229]; import across plasma membrane [GO:0098739]; import into cell [GO:0098657]; intercellular transport [GO:0010496]; lead ion transport [GO:0015692]; negative regulation of post-embryonic development [GO:0048581]…	integral component of membrane [GO:0016021]; plasma membrane [GO:0005886]	ATPase-coupled transmembrane transporter activity [GO:0042626]; ATP binding [GO:0005524]; efflux transmembrane transporter activity [GO:0015562]	MEGTSFHQAS	B	2222300	4584600	5981000	4.26263e+06	35110000	59197000	40742000	4.50163e+07	10.5607	0.0139379
At2g24850	Co-orthologous gene of large ribosomal subunit protein RPP1.	biosynthetic process [GO:0009058]; cellular amino acid metabolic process [GO:0006520]; response to jasmonic acid [GO:0009753]; response to wounding [GO:0009611]		L-tyrosine:2-oxoglutarate aminotransferase activity [GO:0004838]; pyridoxal phosphate binding [GO:0030170]	MASNGVTNCN	A	7542800	6739400	2909700	5.73063e+06	40363000	59072000	54561000	51332000	8.95747	0.00954829
At5g26360	Encodes a glycine-rich protein with RNA binding domain at the N-terminus. Protein is structurally similar to proteins induced by stress in other plants. Gene expression is induced by cold. Transcript undergoes circadian oscillations that is depressed by overexpression of AtGRP7. A substrate of the type III effector HopU1 (mono-ADP-ribosyltransferase).	protein folding [GO:0006457]	chaperonin-containing T-complex [GO:0005832]; cytosol [GO:0005829]; plastid [GO:0009536]	ATPase activity [GO:0016887]; ATP binding [GO:0005524]; unfolded protein binding [GO:0051082]	MHAPVLVLSD	C/E/F		1719300	1121300	1420300	11329000	10493000	9790800	10537600	7.41928	0.00190146
At4g23100	manganese superoxide dismutase (MSD1)	defense response by callose deposition in cell wall [GO:0052544]; defense response to bacterium [GO:0042742]; defense response to fungus [GO:0050832]; defense response to insect [GO:0002213]; flower development [GO:0009908]; glucosinolate biosynthetic process [GO:0019761]; glutathione biosynthetic process [GO:0006750]; indole phytoalexin biosynthetic process [GO:0009700]; response to cadmium ion …	chloroplast [GO:0009507]; chloroplast stroma [GO:0009570]; cytosol [GO:0005829]; plastid [GO:0009536]	ATP binding [GO:0005524]; glutamate-cysteine ligase activity [GO:0004357]	MALLSQAGGS	A	3588900	3924100	1402500	2.97183e+06	21042000	20733000	17769000	19848000	6.67871	0.000174629
At3g49120	14-3-3 gene. Binds calcium and displays induced structural changes.	defense response [GO:0006952]; defense response to bacterium [GO:0042742]; defense response to fungus [GO:0050832]; hydrogen peroxide catabolic process [GO:0042744]; pattern recognition receptor signaling pathway [GO:0002221]; reactive oxygen species metabolic process [GO:0072593]; response to light stimulus [GO:0009416]; response to oxidative stress [GO:0006979]; unidimensional cell growth [GO:0…	apoplast [GO:0048046]; cell wall [GO:0005618]; cytosol [GO:0005829]; Golgi apparatus [GO:0005794]; plant-type cell wall [GO:0009505]; secretory vesicle [GO:0099503]; vacuolar membrane [GO:0005774]; vacuole [GO:0005773]	heme binding [GO:0020037]; metal ion binding [GO:0046872]; peroxidase activity [GO:0004601]	MHFSSSSTSS	X		6951400	8208300	7579850	44211000	49124000	48421000	47252000	6.2339	0.00757099
At3g22120	Translation initiation factor IF6;(source:Araport11)				MGSRSQNLSF	A	10235000	13968000	19289000	1.44973e+07	77576000	87531000	90261000	8.51227e+07	5.87161	0.000326083	18018000	10474000	14246000	5.9752
At5g66760	encodes a progesterone-5beta-reductase-like protein. It has enone reductase activity against a wide range of substrates, including 3-oxo-&#916;-4,5-steroids in vitro. The in vivo substrates and product of this enzyme have not yet been elucidated but it is likely to participate in steroid metabolism. The protein contains a mammalian death domain involved in programmed cell death. The gene is expre…	mitochondrial electron transport, succinate to ubiquinone [GO:0006121]; tricarboxylic acid cycle [GO:0006099]	cell wall [GO:0005618]; mitochondrial respiratory chain complex II, succinate dehydrogenase complex (ubiquinone) [GO:0005749]; mitochondrion [GO:0005739]; plastid [GO:0009536]; respiratory chain complex II [GO:0045273]	ATP binding [GO:0005524]; cobalt ion binding [GO:0050897]; electron transfer activity [GO:0009055]; flavin adenine dinucleotide binding [GO:0050660]; succinate dehydrogenase (ubiquinone) activity [GO:0008177]; succinate dehydrogenase activity [GO:0000104]	MWRCLRVASS	X	1889800	3075500	3558700	2.84133e+06	13836000	17327000	18075000	1.64127e+07	5.7764	0.00179854
At2g01140	Encodes protoporphyrinogen oxidase (PPOX).	fructose 1,6-bisphosphate metabolic process [GO:0030388]; gluconeogenesis [GO:0006094]; glycolytic process [GO:0006096]; response to cadmium ion [GO:0046686]; response to oxidative stress [GO:0006979]	chloroplast [GO:0009507]; chloroplast stroma [GO:0009570]; chloroplast thylakoid [GO:0009534]; cytosol [GO:0005829]; mitochondrion [GO:0005739]; plastid [GO:0009536]; plastoglobule [GO:0010287]	fructose-bisphosphate aldolase activity [GO:0004332]	MASASFVKPN	A		2870400	1140100	2005250	8882900	12200000	12320000	11134300	5.55257	0.0286393
At4g34710	Encodes a nitrile-specifier protein NSP5. NSP5 is one out of five (At3g16400/NSP1, At2g33070/NSP2, At3g16390/NSP3, At3g16410/NSP4 and At5g48180/NSP5) A. thaliana epithiospecifier protein (ESP) homologues that promote simple nitrile, but not epithionitrile or thiocyanate formation.	arginine catabolic process [GO:0006527]; polyamine biosynthetic process [GO:0006596]; putrescine biosynthetic process [GO:0009446]; putrescine biosynthetic process from arginine [GO:0033388]; response to abscisic acid [GO:0009737]; response to cold [GO:0009409]; response to jasmonic acid [GO:0009753]; response to karrikin [GO:0080167]; response to osmotic stress [GO:0006970]; response to oxidativ…	chloroplast [GO:0009507]; cytosol [GO:0005829]	arginine decarboxylase activity [GO:0008792]; protein homodimerization activity [GO:0042803]	MPALAFVDTP	X	7868700	8048600	8005400	7.97423e+06	42418000	39339000	46713000	4.28233e+07	5.37021	0.00188602
At5g48180	Leucine-rich repeat protein kinase family protein;(source:Araport11)		cytoplasm [GO:0005737]; nucleus [GO:0005634]; perinuclear region of cytoplasm [GO:0048471]; plasma membrane [GO:0005886]; plastid [GO:0009536]	mRNA binding [GO:0003729]; RNA binding [GO:0003723]	MCPVENKWLK	A	8508300	5109100	5214900	6.27743e+06	36162000	35274000	25313000	3.22497e+07	5.1374	0.00664861
At2g18960	Encodes a 2,3-biphosphoglycerate-independent phosphoglycerate mutase that is involved in pollen development and stomatal movement.	proton export across plasma membrane [GO:0120029]; proton transmembrane transport [GO:1902600]; regulation of intracellular pH [GO:0051453]; regulation of stomatal movement [GO:0010119]; response to abscisic acid [GO:0009737]; response to water deprivation [GO:0009414]; stomatal opening [GO:1990069]	Golgi apparatus [GO:0005794]; integral component of membrane [GO:0016021]; membrane [GO:0016020]; nucleus [GO:0005634]; plasma membrane [GO:0005886]; plasmodesma [GO:0009506]; vacuole [GO:0005773]	ATPase activity [GO:0016887]; ATP binding [GO:0005524]; magnesium ion binding [GO:0000287]; P-type proton-exporting transporter activity [GO:0008553]	MSGLEDIKNE	A	1245900	4438600	4465300	3.38327e+06	15963000	16916000	16353000	1.64107e+07	4.85054	0.00217399
At5g05730	Encodes phospholipase D alpha 1 (PLD alpha 1). Positive regulator of abscisic acid (ABA) mediated stomatal movements. PLD alpha 1 plays an important role in seed deterioration and aging in Arabidopsis. The mRNA is cell-to-cell mobile.	regulation of auxin biosynthetic process [GO:0010600]; tryptophan biosynthetic process [GO:0000162]	chloroplast [GO:0009507]	anthranilate synthase activity [GO:0004049]; metal ion binding [GO:0046872]	MSSSMNVATM	A	3235900	9851300	4314500	5.80057e+06	26601000	27991000	29127000	2.79063e+07	4.81097	0.00415002
At5g64870	Encodes a UDP-glucosyltransferase, UGT74E2, that acts on IBA (indole-3-butyric acid) and affects auxin homeostasis. The transcript and protein levels of this enzyme are strongly induced by H2O2 and may allow integration of ROS (reactive oxygen species) and auxin signaling. This enzyme can also transfer glycosyl groups to several compounds related to the explosive TNT when this synthetic compound …	protein localization to plasma membrane [GO:0072659]	caveola [GO:0005901]; plasma membrane [GO:0005886]; plasma membrane raft [GO:0044853]; plastid [GO:0009536]; vacuole [GO:0005773]		MSYRVAKASQ	A		1866900	3467300	2667100	14605000	9717000	13240000	1.25207e+07	4.69449	0.03459
At4g00570	Heavy metal transport/detoxification superfamily protein;(source:Araport11)	malate metabolic process [GO:0006108]; pyruvate metabolic process [GO:0006090]	cytosol [GO:0005829]; mitochondrion [GO:0005739]	ATP binding [GO:0005524]; cobalt ion binding [GO:0050897]; malate dehydrogenase (decarboxylating) (NAD+) activity [GO:0004471]; malic enzyme activity [GO:0004470]; NAD binding [GO:0051287]; protein homodimerization activity [GO:0042803]; zinc ion binding [GO:0008270]	MMWKNIAGLS	A		1846700	2424300	2135500	8921000	9272600	11074000	9.75587e+06	4.56842	0.0241856
At4g30190	Encodes a mitochondrial lipoamide dehydrogenase whose expression is induced by light.	proton export across plasma membrane [GO:0120029]; proton transmembrane transport [GO:1902600]; regulation of intracellular pH [GO:0051453]	integral component of membrane [GO:0016021]; plasma membrane [GO:0005886]	ATPase activity [GO:0016887]; ATP binding [GO:0005524]; magnesium ion binding [GO:0000287]; P-type proton-exporting transporter activity [GO:0008553]	MSSLEDIKNE	A	21086000	37696000	37926000	32236000	145730000	145260000	148830000	1.46607e+08	4.54792	0.00104084
AT1G52400	encodes 3-phosphoshikimate 1-carboxyvinyltransferase / 5-enolpyruvylshikimate-3-phosphate / EPSP synthase involved in chorismate biosynthesis The mRNA is cell-to-cell mobile.	abscisic acid-activated signaling pathway [GO:0009738]; abscisic acid metabolic process [GO:0009687]; carbohydrate metabolic process [GO:0005975]; defense response to fungus [GO:0050832]; glucosinolate catabolic process [GO:0019762]; positive regulation of abscisic acid-activated signaling pathway [GO:0009789]; protein polymerization [GO:0051258]; regulation of stomatal movement [GO:0010119]; res…	chloroplast [GO:0009507]; endoplasmic reticulum [GO:0005783]; endoplasmic reticulum lumen [GO:0005788]; ER body [GO:0010168]; nucleus [GO:0005634]; peroxisome [GO:0005777]; plasmodesma [GO:0009506]; vacuole [GO:0005773]	abscisic acid glucose ester beta-glucosidase activity [GO:0051993]; beta-glucosidase activity [GO:0008422]; identical protein binding [GO:0042802]	MVRFEKVHLV	A	6325400	7985600	10700000	8337000	39926000	34360000	38572000	3.76193e+07	4.51233	0.00280365
At2g33210	Encodes a senescence-associated thiol protease. The mRNA is cell-to-cell mobile.	protein folding [GO:0006457]; protein refolding [GO:0042026]	chloroplast envelope [GO:0009941]; chloroplast stroma [GO:0009570]; cytosol [GO:0005829]; endoplasmic reticulum [GO:0005783]; mitochondrion [GO:0005739]; plasma membrane [GO:0005886]; vacuolar membrane [GO:0005774]	ATPase activity [GO:0016887]; ATP binding [GO:0005524]; copper ion binding [GO:0005507]; RNA binding [GO:0003723]	MYRLVSNVAS	C/E/F	3681300	9405900	9794500	7.62723e+06	38500000	36855000	25696000	3.36837e+07	4.41624	0.0209278
At1g22400	similar to Eucalyptus gunnii alcohol dehydrogenase of unknown physiological function (GI:1143445), apple tree, PIR:T16995; NOT a cinnamyl-alcohol dehydrogenase			cis-zeatin O-beta-D-glucosyltransferase activity [GO:0050502]; glucuronosyltransferase activity [GO:0015020]; quercetin 3-O-glucosyltransferase activity [GO:0080043]; quercetin 7-O-glucosyltransferase activity [GO:0080044]; trans-zeatin O-beta-D-glucosyltransferase activity [GO:0050403]	MGSQIIHNSQ	A	3716000	7442700	6286200	5.81497e+06	21360000	23471000	25645000	23492000	4.03992	0.00147297
At1g62380	Encodes a protein with invertase activity.	cellular response to fatty acid [GO:0071398]; cellular response to nitric oxide [GO:0071732]; defense response [GO:0006952]; detection of ethylene stimulus [GO:0009727]; ethylene biosynthetic process [GO:0009693]; positive regulation of seed germination [GO:0010030]	cell wall [GO:0005618]; cytosol [GO:0005829]; endoplasmic reticulum [GO:0005783]; Golgi apparatus [GO:0005794]; nucleus [GO:0005634]; plasma membrane [GO:0005886]; plasmodesma [GO:0009506]	1-aminocyclopropane-1-carboxylate oxidase activity [GO:0009815]; copper ion binding [GO:0005507]; dioxygenase activity [GO:0051213]; L-ascorbic acid binding [GO:0031418]	MEKNMKFPVV	B	8645500	25847000	15171000	16554500	72611000	66133000	57913000	6.55523e+07	3.95979	0.0113693
At5g50850	A.thaliana gene encoding sulfite reductase.	'de novo' NAD biosynthetic process from aspartate [GO:0034628]; aerobic respiration [GO:0009060]; iron-sulfur cluster assembly [GO:0016226]; NAD biosynthetic process [GO:0009435]; positive regulation of sulfur metabolic process [GO:0051176]	chloroplast [GO:0009507]	4 iron, 4 sulfur cluster binding [GO:0051539]; enzyme activator activity [GO:0008047]; metal ion binding [GO:0046872]; protein homodimerization activity [GO:0042803]; quinolinate synthetase A activity [GO:0008987]	MLGILRQRAI	C/E/F		3315100	1694400	2504750	9869800	10196000	8600100	9555300	3.81487	0.000572591
At2g20420	20S proteasome beta subunit PBG1 (PBG1) mRNA, complete cds	response to cadmium ion [GO:0046686]; succinyl-CoA metabolic process [GO:0006104]; tricarboxylic acid cycle [GO:0006099]	mitochondrion [GO:0005739]; succinate-CoA ligase complex [GO:0042709]	ATP binding [GO:0005524]; copper ion binding [GO:0005507]; magnesium ion binding [GO:0000287]; succinate-CoA ligase (ADP-forming) activity [GO:0004775]; succinate-CoA ligase (GDP-forming) activity [GO:0004776]	MRGLVNKLVS	X	3611800	6201900	4061000	4624900	16805000	18078000	17087000	1.73233e+07	3.74567	0.000530588
At3g55410	Encodes a member of the TAU glutathione S-transferase gene family. Gene expression is induced by exposure to auxin, pathogen and herbicides. Naming convention according to Wagner et al. (2002)	tricarboxylic acid cycle [GO:0006099]	cytosol [GO:0005829]; mitochondrion [GO:0005739]; oxoglutarate dehydrogenase complex [GO:0045252]	cobalt ion binding [GO:0050897]; oxoglutarate dehydrogenase (succinyl-transferring) activity [GO:0004591]; thiamine pyrophosphate binding [GO:0030976]; zinc ion binding [GO:0008270]	MVWFRAGSSV	A	5307000	9568300	20643000	1.18394e+07	33250000	44670000	49290000	4.24033e+07	3.58153	0.00275457
At3g08590	One of several nuclear-encoded ClpPs (caseinolytic protease). Contains a highly conserved catalytic triad of Ser-type proteases (Ser-His-Asp). The name reflects nomenclature described in Adam et. al (2001).	cellular carbohydrate metabolic process [GO:0044262]; glucose catabolic process [GO:0006007]; glycolytic process [GO:0006096]; pollen development [GO:0009555]; response to abscisic acid [GO:0009737]; response to blue light [GO:0009637]; response to cadmium ion [GO:0046686]; response to carbon dioxide [GO:0010037]; stomatal movement [GO:0010118]	apoplast [GO:0048046]; cytosol [GO:0005829]; plasmodesma [GO:0009506]	2,3-bisphosphoglycerate-independent phosphoglycerate mutase activity [GO:0046537]; manganese ion binding [GO:0030145]	MGSSGDVNWK	A	13130000	53247000	32203000	32860000	123980000	114020000	114800000	117600000	3.57882	0.0140184
At4g34200	Encodes the cytosolic minor isoform of nitrate reductase (NR). Involved in the first step of nitrate assimilation, it contributes about 15% of the nitrate reductase activity in shoots. Similar to molybdopterin oxidoreductases at the N-terminus, and to FAD/NAD-binding cytochrome reductases at the C-terminus. Cofactors: FAD, heme iron (cytochrome B-557), and molybdenum-pterin.	embryo development ending in seed dormancy [GO:0009793]; L-serine biosynthetic process [GO:0006564]; megagametogenesis [GO:0009561]; pollen development [GO:0009555]; sulfur amino acid metabolic process [GO:0000096]	chloroplast [GO:0009507]; chloroplast stroma [GO:0009570]; mitochondrion [GO:0005739]; plasma membrane [GO:0005886]; plastid [GO:0009536]	ATP binding [GO:0005524]; NAD binding [GO:0051287]; phosphoglycerate dehydrogenase activity [GO:0004617]	MSATAAASSS	A	57209000	82860000	70856000	7.03083e+07	229720000	253040000	265480000	2.49413e+08	3.54742	0.000942858
At3g59920	glycine decarboxylase P-protein 1;(source:Araport11)	positive regulation of GTPase activity [GO:0043547]; protein transport [GO:0015031]; small GTPase mediated signal transduction [GO:0007264]; vesicle-mediated transport [GO:0016192]	apoplast [GO:0048046]; cytoplasm [GO:0005737]; cytosol [GO:0005829]; plasmodesma [GO:0009506]	GTPase activator activity [GO:0005096]; Rab GDP-dissociation inhibitor activity [GO:0005093]	MDEEYEVIVL	B	5941100	5057700	2880300	4.62637e+06	14578000	17932000	16565000	1.63583e+07	3.53589	0.00866787
At5g54950	encodes a calmodulin-like protein, with six potential calcium binding domains. Calcium binding shown by Ca(2+)-specific shift in electrophoretic mobility. Expression induced by touch and darkness. Expression may also be developmentally controlled. Expression in growing regions of roots, vascular tissue, root/shoot junctions, trichomes, branch points of the shoot, and regions of siliques and flowe…	mRNA processing [GO:0006397]	cytosol [GO:0005829]; nucleus [GO:0005634]	mRNA binding [GO:0003729]; poly(A) binding [GO:0008143]	MAFKSGEDAE	A	5321900	17032000	9190300	1.05147e+07	37141000	36778000	32507000	3.54753e+07	3.37387	0.00998306
At5g60790	polyubiquitin gene The mRNA is cell-to-cell mobile.	isopentenyl diphosphate biosynthetic process, methylerythritol 4-phosphate pathway [GO:0019288]; response to bacterium [GO:0009617]; systemic acquired resistance, salicylic acid mediated signaling pathway [GO:0009862]; terpenoid biosynthetic process [GO:0016114]	chloroplast [GO:0009507]; chloroplast envelope [GO:0009941]; chloroplast stroma [GO:0009570]; plastid [GO:0009536]	4-hydroxy-3-methylbut-2-en-1-yl diphosphate synthase activity [GO:0046429]; 4 iron, 4 sulfur cluster binding [GO:0051539]; iron ion binding [GO:0005506]	MVSDASKKKA	A	3999800	8476500	7175900	6.55073e+06	20759000	24239000	20797000	2.19317e+07	3.34797	0.00180157
At1g78570	Pyridine nucleotide-disulfide oxidoreductase family protein;(source:Araport11)	auxin efflux [GO:0010315]; cell differentiation [GO:0030154]; cell wall organization [GO:0071555]; flavonol biosynthetic process [GO:0051555]; regulation of cell population proliferation [GO:0042127]; UDP-rhamnose biosynthetic process [GO:0010253]	cytosol [GO:0005829]; mitochondrion [GO:0005739]; plasmodesma [GO:0009506]	dTDP-glucose 4,6-dehydratase activity [GO:0008460]; isomerase activity [GO:0016853]; oxidoreductase activity [GO:0016491]; UDP-glucose 4,6-dehydratase activity [GO:0050377]; UDP-L-rhamnose synthase activity [GO:0010280]	MASYTPKNIL	A	4904300	15029000	10227000	1.00534e+07	32686000	34437000	33646000	3.35897e+07	3.34111	0.00519511
At3g02530	Chlorophyllase is the first enzyme involved in chlorophyll degradation. It catalyzes the hydrolysis of the ester bond to yield chlorophyllide and phytol. AtCLH1 lacks a typical signal sequence for the chloroplast. Its expression is induced rapidly by methyljasmonate, a known promoter of senescence and chlorophyll degradation.	protein folding [GO:0006457]; response to cadmium ion [GO:0046686]; response to zinc ion [GO:0010043]	chaperonin-containing T-complex [GO:0005832]; cytoplasm [GO:0005737]; cytosol [GO:0005829]	ATPase activity [GO:0016887]; ATP binding [GO:0005524]; unfolded protein binding [GO:0051082]	MSVRVLNPNA	A		2199800	1409600	1804700	5732800	6203200	5943900	5.95997e+06	3.30247	0.019768
At2g26740	Encodes an acetoacetyl-CoA thiolase that generates the bulk of the acetoacetyl-CoA precursor needed for the cytosolic localized, mevalonate-derived isoprenoids biosynthetic pathway. Loss-of-function mutants are embryo lethal.	response to auxin [GO:0009733]; response to water deprivation [GO:0009414]	cytosol [GO:0005829]; peroxisome [GO:0005777]	cis-stilbene-oxide hydrolase activity [GO:0033961]; epoxide hydrolase activity [GO:0004301]; hydrolase activity [GO:0016787]	MEHRKVRGNG	B	6382000	10388000	4358500	7.04283e+06	23237000	22554000	23606000	2.31323e+07	3.28452	0.00815073
At5g54810	Encodes a member of the Arabidopsis TOL (TOM1-LIKE) family of ubiquitin binding proteins that acts redundantly in the recognition and further endocytic sorting of a PIN-FORMED (PIN)-type auxin carrier protein at the plasma membrane, modulating dynamic auxin distribution and associated growth responses.	cellular response to DNA damage stimulus [GO:0006974]; oxazole or thiazole biosynthetic process [GO:0018131]; response to cold [GO:0009409]; thiamine biosynthetic process [GO:0009228]; thiazole biosynthetic process [GO:0052837]	chloroplast [GO:0009507]; chloroplast envelope [GO:0009941]; chloroplast stroma [GO:0009570]; cytosol [GO:0005829]; mitochondrion [GO:0005739]; plasma membrane [GO:0005886]; plastid [GO:0009536]; stromule [GO:0010319]; thylakoid [GO:0009579]	iron ion binding [GO:0005506]; protein domain specific binding [GO:0019904]; protein homodimerization activity [GO:0042803]; transferase activity, transferring pentosyl groups [GO:0016763]; zinc ion binding [GO:0008270]	MAASGTSATF	A	12639000	34718000	35126000	2.74943e+07	79767000	84726000	92302000	8.55983e+07	3.11331	0.00360971
At1g09620	Ribosomal protein L7Ae/L30e/S12e/Gadd45 family protein;(source:Araport11)	leucyl-tRNA aminoacylation [GO:0006429]	chloroplast [GO:0009507]; cytosol [GO:0005829]; plasmodesma [GO:0009506]	aminoacyl-tRNA editing activity [GO:0002161]; ATP binding [GO:0005524]; leucine-tRNA ligase activity [GO:0004823]	MASESKSYAR	A		1915200	1366900	1641050	4839600	5460300	4855300	5.05173e+06	3.07835	0.00256597
At3g52930	Encodes a protein with homology to glutamate-1-semialdehyde 2,1-aminomutase catalyzing the conversion of glutamate-1-semialdehyde (GSA) into 5-amino levulinate. The expression of this gene was demonstrated to be light-induced. The mRNA is cell-to-cell mobile.	fructose 1,6-bisphosphate metabolic process [GO:0030388]; gluconeogenesis [GO:0006094]; glycolytic process [GO:0006096]; response to cadmium ion [GO:0046686]; response to karrikin [GO:0080167]	apoplast [GO:0048046]; cell wall [GO:0005618]; chloroplast [GO:0009507]; cytosol [GO:0005829]; mitochondrial envelope [GO:0005740]; mitochondrial outer membrane [GO:0005741]; mitochondrion [GO:0005739]; nucleolus [GO:0005730]; plasma membrane [GO:0005886]; plasmodesma [GO:0009506]; vacuolar membrane [GO:0005774]	copper ion binding [GO:0005507]; fructose-bisphosphate aldolase activity [GO:0004332]; mRNA binding [GO:0003729]	MSAFTSKFAD	A	10552000	36199000	31002000	2.59177e+07	83701000	76317000	75663000	7.85603e+07	3.03115	0.01823
At5g08680	Photosystem II type I chlorophyll a/b-binding protein	mitochondrial ATP synthesis coupled proton transport [GO:0042776]; response to cadmium ion [GO:0046686]	mitochondrial proton-transporting ATP synthase complex [GO:0005753]; mitochondrial proton-transporting ATP synthase complex, catalytic sector F(1) [GO:0000275]; mitochondrion [GO:0005739]; plasma membrane [GO:0005886]; proton-transporting ATP synthase complex, catalytic core F(1) [GO:0045261]	ATP binding [GO:0005524]; copper ion binding [GO:0005507]; proton-transporting ATPase activity, rotational mechanism [GO:0046961]; proton-transporting ATP synthase activity, rotational mechanism [GO:0046933]	MASRRILSSL	A	4778300	15870000	15523000	12057100	36955000	39650000	32975000	3.65267e+07	3.02947	0.0145285
At5g07440	Encodes a component of the light harvesting complex associated with photosystem I.	glutamate catabolic process [GO:0006538]; response to cadmium ion [GO:0046686]	mitochondrion [GO:0005739]; plasma membrane [GO:0005886]; vacuolar membrane [GO:0005774]	ATP binding [GO:0005524]; cobalt ion binding [GO:0050897]; copper ion binding [GO:0005507]; glutamate dehydrogenase (NAD+) activity [GO:0004352]; glutamate dehydrogenase (NADP+) activity [GO:0004354]; glutamate dehydrogenase [NAD(P)+] activity [GO:0004353]; zinc ion binding [GO:0008270]	MNALAATNRN	B	14322000	35078000	29226000	2.62087e+07	79072000	78662000	78455000	7.87297e+07	3.00396	0.00710384
At1g17180	NADH-ubiquinone oxidoreductase 20 kDa subunit;(source:Araport11)	2,4,6-trinitrotoluene catabolic process [GO:0046256]; glutathione metabolic process [GO:0006749]; toxin catabolic process [GO:0009407]	cytoplasm [GO:0005737]; cytosol [GO:0005829]	glutathione transferase activity [GO:0004364]	MADEVILLDF	A		3003900	3499000	3251450	11970000	8138500	9051000	9.71983e+06	2.98938	0.0124263
At5g06600	phosphoribulokinase;(source:Araport11)	jasmonic acid mediated signaling pathway [GO:0009867]; maintenance of root meristem identity [GO:0010078]; protein deubiquitination [GO:0016579]; protein modification by small protein removal [GO:0070646]; regulation of protein stability [GO:0031647]; regulation of root development [GO:2000280]; ubiquitin-dependent protein catabolic process [GO:0006511]	cytoplasm [GO:0005737]; cytosol [GO:0005829]; nucleus [GO:0005634]	cysteine-type endopeptidase activity [GO:0004197]; thiol-dependent deubiquitinase [GO:0004843]	MTMMTPPPVD	A		2680400	2516800	2598600	8002200	7500000	7588200	7696800	2.9619	0.00810162
At3g02090	TCP-1/cpn60 chaperonin family protein;(source:Araport11)		cell wall [GO:0005618]; chloroplast [GO:0009507]; cytosol [GO:0005829]; mitochondrial inner membrane [GO:0005743]; mitochondrial intermembrane space [GO:0005758]; mitochondrial matrix [GO:0005759]; mitochondrial outer membrane [GO:0005741]; mitochondrial respiratory chain complex III [GO:0005750]; mitochondrion [GO:0005739]; nucleolus [GO:0005730]; vacuolar membrane [GO:0005774]	metalloendopeptidase activity [GO:0004222]; oxidoreductase activity [GO:0016491]; zinc ion binding [GO:0008270]	MAMKNLLSLA	A	1997600	7745100	6583700	5.44213e+06	18108000	16302000	13901000	1.61037e+07	2.95907	0.0302322
At5g37510	Rubisco activase, a nuclear-encoded chloroplast protein that consists of two isoforms arising from alternative splicing in most plants. Required for the light activation of rubisco. Involved in jasmonate-induced leaf senescence.	protein localization to membrane [GO:0072657]	endosome [GO:0005768]; endosome membrane [GO:0010008]; Golgi apparatus [GO:0005794]; Golgi membrane [GO:0000139]; Golgi trans cisterna [GO:0000138]; integral component of membrane [GO:0016021]; membrane [GO:0016020]; plant-type cell wall [GO:0009505]; trans-Golgi network [GO:0005802]		MGLGILASRT	A		4440100	2860600	3650350	7689800	12260000	12334000	1.07613e+07	2.94801	0.030343
At3g58610	Encodes chloroplast localized glyceraldehyde-3-phosphate dehydrogenase that can use both NADH and NADPH to reduce 1,3-diphosphate glycerate. It forms A2B2 heterotetramers with GapA forms of the GADPH enzyme. These complexes are active in the light under reducing conditions, but show reduced NADPH-dependent activity in response to oxidized thioredoxins and increased NAD(H)/NADP(H) ratios due to th…	isoleucine biosynthetic process [GO:0009097]; response to cadmium ion [GO:0046686]; valine biosynthetic process [GO:0009099]	apoplast [GO:0048046]; cell wall [GO:0005618]; chloroplast [GO:0009507]; chloroplast envelope [GO:0009941]; chloroplast stroma [GO:0009570]; cytosol [GO:0005829]; mitochondrion [GO:0005739]; plastid [GO:0009536]	copper ion binding [GO:0005507]; ketol-acid reductoisomerase activity [GO:0004455]	MAAATSSIAP	A	3123500	11260000	7018100	7.13387e+06	21374000	22345000	18209000	2.06427e+07	2.89362	0.0147263
At3g01290	TCP-1/cpn60 chaperonin family protein;(source:Araport11)	response to oomycetes [GO:0002239]	cytosol [GO:0005829]; mitochondrion [GO:0005739]; plasma membrane [GO:0005886]; plasmodesma [GO:0009506]; vacuolar membrane [GO:0005774]; vacuole [GO:0005773]		MGNLFCCVLV	A		3072300	4476200	3774250	11072000	10103000	11257000	1.08107e+07	2.86432	0.00575875
At5g14780	Encodes a protein which is an extrinsic subunit of photosystem II and which has been proposed to play a central role in stabilization of the catalytic manganese cluster. In <i>Arabidopsis thaliana</i> the PsbO proteins are encoded by two genes: <i>psbO1</i> and <i>psbO2</i>. PsbO1 is the major isoform in the wild-type. In plsp1-1 mutant plastids, the nonmature form of the protein localizes in the…	cellular response to heat [GO:0034605]; chloroplast organization [GO:0009658]; protein refolding [GO:0042026]; response to heat [GO:0009408]	chloroplast [GO:0009507]; chloroplast stroma [GO:0009570]; cytoplasm [GO:0005737]; plastid [GO:0009536]; plastid stroma [GO:0009532]	ATPase activity [GO:0016887]; ATP binding [GO:0005524]	MAMRQAAKAT	A	15822000	43787000	33448000	31019000	94889000	90094000	78322000	8.77683e+07	2.8295	0.0183026	27055000	46472000	36763500	2.38738
At3g28930	Encodes a NAD-dependent formate dehydrogenase.	response to bacterium [GO:0009617]	cytosol [GO:0005829]	transferase activity, transferring acyl groups [GO:0016746]	MTSSDQSPSH	A	5934200	6425900	5031200	5797100	13449000	15260000	19903000	16204000	2.79519	0.0221189
At2g17200	Encodes an ESCRT-related protein: CHMP1A/AT1G73030; CHMP1B/AT1G17730. CHMP1A and B mediate multivesicular body sorting of auxin carriers and are required for plant development. ESCRT: Endosomal Sorting Complexes Required For Transport machinery; CHMP: Charged Multivesicular Body Protein/Chromatin Modifying Protein.	ubiquitin-dependent protein catabolic process [GO:0006511]	cytosol [GO:0005829]; mitochondrion [GO:0005739]; nucleus [GO:0005634]	polyubiquitin modification-dependent protein binding [GO:0031593]	MGGEGDSSQP	A	5885200	9952300	8308300	8048600	22244000	23946000	20060000	2.20833e+07	2.74375	0.00443134
At3g63460	Encodes a cytosolic heat shock protein AtHSP90.1. AtHSP90.1 interacts with disease resistance signaling components SGT1b and RAR1 and is required for RPS2-mediated resistance. The mRNA is cell-to-cell mobile.	COPII-coated vesicle cargo loading [GO:0090110]; endoplasmic reticulum organization [GO:0007029]; intracellular protein transport [GO:0006886]	COPII vesicle coat [GO:0030127]; cytosol [GO:0005829]; endoplasmic reticulum exit site [GO:0070971]; Golgi apparatus [GO:0005794]; plasmodesma [GO:0009506]	structural molecule activity [GO:0005198]	MACIKGVGRS	A		3515400	2148400	2831900	5034800	10534000	7696900	7.75523e+06	2.73853	0.0370674
At3g54640	Encodes glutathione transferase belonging to the phi class of GSTs. Naming convention according to Wagner et al. (2002).	auxin biosynthetic process [GO:0009851]; defense response by callose deposition in cell wall [GO:0052544]; defense response to bacterium [GO:0042742]; gravitropism [GO:0009630]; tryptophan biosynthetic process [GO:0000162]	chloroplast [GO:0009507]; chloroplast stroma [GO:0009570]; cytosol [GO:0005829]	indole-3-glycerol-phosphate lyase activity [GO:0033984]; tryptophan synthase activity [GO:0004834]	MAIAFKSGVF	A	5086800	12175000	12345000	9.86893e+06	21724000	24613000	34122000	2.68197e+07	2.71759	0.0122269
At5g37600	Encodes a member of the Rubisco small subunit (RBCS) multigene family: RBCS1A (At1g67090), RBCS1B (At5g38430), RBCS2B (At5g38420), and RBCS3B (At5g38410).	ATP synthesis coupled electron transport [GO:0042773]; photorespiration [GO:0009853]; response to oxidative stress [GO:0006979]	chloroplast [GO:0009507]; mitochondrial membrane [GO:0031966]; mitochondrial respiratory chain complex I [GO:0005747]; mitochondrion [GO:0005739]; plastid [GO:0009536]; respiratory chain complex I [GO:0045271]	2 iron, 2 sulfur cluster binding [GO:0051537]; 4 iron, 4 sulfur cluster binding [GO:0051539]; metal ion binding [GO:0046872]; NADH dehydrogenase (ubiquinone) activity [GO:0008137]	MSLVSDLINL	A	2342700	13021000	11760000	9.04123e+06	24386000	28362000	20304000	2.43507e+07	2.69329	0.0295535
At1g63770	putative nuclear DNA-binding protein G2p (AtG2) mRNA,		chloroplast [GO:0009507]	aminopeptidase activity [GO:0004177]; metallopeptidase activity [GO:0008237]; zinc ion binding [GO:0008270]	MARLIIPCRS	A		3519900	3857100	3688500	10849000	8554100	10250000	9.88437e+06	2.67978	0.0376707
At4g35630	Reduce transmission through pollen. The mRNA is cell-to-cell mobile.	L-serine biosynthetic process [GO:0006564]	chloroplast [GO:0009507]; chloroplast stroma [GO:0009570]; cytoplasm [GO:0005737]; plastid [GO:0009536]	O-phospho-L-serine:2-oxoglutarate aminotransferase activity [GO:0004648]; protein homodimerization activity [GO:0042803]; pyridoxal phosphate binding [GO:0030170]	MAATTNSFLV	A	63556000	98577000	74990000	79041000	199410000	210950000	222500000	2.10953e+08	2.66891	0.00303995
At5g09590	Encodes a protein which is an extrinsic subunit of photosystem II and which has been proposed to play a central role in stabilization of the catalytic manganese cluster. In <i>Arabidopsis thaliana</i> the PsbO proteins are encoded by two genes: <i>psbO1</i> and <i>psbO2</i>. PsbO2 is the minor isoform in the wild-type. Mutants defective in this gene have been shown to be affected in the dephospho…	cellular response to unfolded protein [GO:0034620]; chaperone cofactor-dependent protein refolding [GO:0051085]; protein refolding [GO:0042026]; response to cadmium ion [GO:0046686]; response to heat [GO:0009408]; response to virus [GO:0009615]	cell wall [GO:0005618]; cytoplasm [GO:0005737]; cytosol [GO:0005829]; mitochondrion [GO:0005739]; plasma membrane [GO:0005886]; vacuolar membrane [GO:0005774]	ATPase activity [GO:0016887]; ATP binding [GO:0005524]; heat shock protein binding [GO:0031072]; misfolded protein binding [GO:0051787]; protein folding chaperone [GO:0044183]; unfolded protein binding [GO:0051082]	MATAALLRSI	A	2117600	6057700	5561800	4.57903e+06	13573000	13396000	9669000	1.22127e+07	2.66708	0.034795
At4g26970	encodes a cystathionine gamma-synthase, which performs the first committed step in methionine biosynthesis. A conserved motif of 13 amino acids in the first exon is required for posttranscriptional autoregulation. This enzyme shares the same substrate as threonine synthase (TS) and its absence transcriptionally affects 8 genes in the genome.	citrate metabolic process [GO:0006101]; glyoxylate cycle [GO:0006097]; isocitrate metabolic process [GO:0006102]; response to cadmium ion [GO:0046686]; response to iron ion starvation [GO:1990641]; response to oxidative stress [GO:0006979]; tricarboxylic acid cycle [GO:0006099]	chloroplast [GO:0009507]; cytosol [GO:0005829]; mitochondrion [GO:0005739]	4 iron, 4 sulfur cluster binding [GO:0051539]; aconitate hydratase activity [GO:0003994]; citrate dehydratase activity [GO:0047780]; copper ion binding [GO:0005507]	MYRRATSGVR	C/E/F	15022000	48795000	36753000	3.35233e+07	93550000	90908000	83221000	8.92263e+07	2.66162	0.0199783
At3g08580	Encodes a ClpP-related sequence. Though similar to ClpP proteins, this does not contains the highly conserved catalytic triad of Ser-type proteases (Ser-His-Asp). The name reflects nomenclature described in Adam et. al (2001).	mitochondrial ADP transmembrane transport [GO:0140021]; mitochondrial ATP transmembrane transport [GO:1990544]; purine nucleotide transport [GO:0015865]	cell wall [GO:0005618]; chloroplast [GO:0009507]; chloroplast envelope [GO:0009941]; cytosol [GO:0005829]; integral component of membrane [GO:0016021]; mitochondrial envelope [GO:0005740]; mitochondrial inner membrane [GO:0005743]; mitochondrion [GO:0005739]; nucleolus [GO:0005730]; plasma membrane [GO:0005886]; vacuolar membrane [GO:0005774]; vacuole [GO:0005773]	ATP:ADP antiporter activity [GO:0005471]; copper ion binding [GO:0005507]; mRNA binding [GO:0003729]	MVDQVQHPTI	A	3064200	12615000	10365000	8681400	18926000	27630000	21803000	2.27863e+07	2.62473	0.00455596
At2g24200	encodes a adenosine 5'-phosphosulfate reductase, involved in sulfate assimilation. Is a major effect locus for natural variation of shoot sulfate content in Arabidopsis.	response to cadmium ion [GO:0046686]	chloroplast stroma [GO:0009570]; cytosol [GO:0005829]; vacuole [GO:0005773]	aminopeptidase activity [GO:0004177]; dipeptidase activity [GO:0016805]; manganese ion binding [GO:0030145]; metalloaminopeptidase activity [GO:0070006]	MAHTLGLTQP	A	6145700	21078000	17936000	1.50532e+07	36229000	39161000	41859000	39083000	2.59632	0.0100806
At5g55070	Encodes a protein homologous to translationally controlled tumor protein (TCTP) from Drosophila. In flies, TCTP functions guanine nucleotide exchange factor in the TOR signaling pathway. TCTP is expressed throughout the plant with highest levels seen in meristematic regions of the shoot and root. Loss of function alleles are not transmitted through the male gametophyte due to defects in pollen tu…	lipid catabolic process [GO:0016042]	extracellular region [GO:0005576]; plastid [GO:0009536]	lipase activity [GO:0016298]	MMLRAVFRRA	A	3121800	8489000	5639900	5.75023e+06	15063000	16051000	13432000	1.48487e+07	2.58227	0.0117983
At1g51760	Ribosomal protein S14p/S29e family protein;(source:Araport11)	auxin metabolic process [GO:0009850]; response to wounding [GO:0009611]	endoplasmic reticulum [GO:0005783]; endoplasmic reticulum lumen [GO:0005788]; nucleus [GO:0005634]; plasma membrane [GO:0005886]	hydrolase activity [GO:0016787]; IAA-Ala conjugate hydrolase activity [GO:0010179]; metal ion binding [GO:0046872]	MSFFKWVSFV	A	11461000	28547000	20702000	2.02367e+07	47882000	54748000	52816000	5.18153e+07	2.56047	0.00434286
At2g20580	encoding the RPN subunits of the 26S proteasome The mRNA is cell-to-cell mobile.	innate immune response [GO:0045087]; proteasome-mediated ubiquitin-dependent protein catabolic process [GO:0043161]; protein catabolic process [GO:0030163]; regulation of cell cycle [GO:0051726]; regulation of protein catabolic process [GO:0042176]; response to salicylic acid [GO:0009751]	cytoplasm [GO:0005737]; cytosol [GO:0005829]; mitochondrion [GO:0005739]; nucleus [GO:0005634]; plasma membrane [GO:0005886]; plasmodesma [GO:0009506]; proteasome complex [GO:0000502]; proteasome regulatory particle, base subcomplex [GO:0008540]; proteasome storage granule [GO:0034515]	enzyme regulator activity [GO:0030234]; ubiquitin binding [GO:0043130]	MAPTQDPNSV	A		2248100	2832300	2540200	5746400	7188500	6525000	6.48663e+06	2.55359	0.0456874
At2g29200	actin depolymerizing factor 4 (ADF4) mRNA, complete cds	posttranscriptional regulation of gene expression [GO:0010608]; regulation of translation [GO:0006417]	cytoplasm [GO:0005737]	mRNA binding [GO:0003729]	MIPELGRRPM	C/E/F		2162300	1503700	1833000	4310900	5153100	4397100	4.62037e+06	2.52066	0.00526844
At1g18500	Zinc-binding ribosomal protein family protein;(source:Araport11)	branched-chain amino acid biosynthetic process [GO:0009082]; leucine biosynthetic process [GO:0009098]	chloroplast [GO:0009507]; chloroplast stroma [GO:0009570]	2-isopropylmalate synthase activity [GO:0003852]	MASSLLRNPN	A		3090400	2020400	2555400	5385100	7854700	5947700	6.39583e+06	2.50287	0.030559
At2g37970	Encodes a plastid-localized arogenate dehydratase involved in phenylalanine biosynthesis. Not less than six genes encoding ADT were identi&#64257;ed in the Arabidopsis genome: ADT1 [At1g11790]; ADT2 [At3g07630]; ADT3 [At2g27820]; ADT4 [At3g44720]; ADT5 [At5g22630]; and ADT6 [At1g08250]. The mRNA is cell-to-cell mobile.	red or far-red light signaling pathway [GO:0010017]	endoplasmic reticulum [GO:0005783]; Golgi apparatus [GO:0005794]; plasma membrane [GO:0005886]; vacuole [GO:0005773]	heme binding [GO:0020037]	MLTTRLRLVT	C/E/F		2737500	3056000	2896750	7948500	6984500	6772300	7235100	2.49766	0.0211819
At5g17380	encodes the e1 alpha subunit of the pyruvate dehydrogenase complex (PDC) The mRNA is cell-to-cell mobile.	fatty acid alpha-oxidation [GO:0001561]	cytosol [GO:0005829]; peroxisome [GO:0005777]; plastid [GO:0009536]	carboxy-lyase activity [GO:0016831]; magnesium ion binding [GO:0000287]; thiamine pyrophosphate binding [GO:0030976]	MADKSETTPP	A	8503900	15000000	10843000	1.1449e+07	27778000	27719000	29531000	2.83427e+07	2.47557	0.00751074
At3g09840	Encodes a protein with cysteine proteinase inhibitor activity. Overexpression increases tolerance to abiotic stressors (i.e.salt,osmotic, cold stress). The mRNA is cell-to-cell mobile.	autophagosome maturation [GO:0097352]; cell division [GO:0051301]; ER-associated misfolded protein catabolic process [GO:0071712]; mitotic spindle disassembly [GO:0051228]; negative regulation of defense response [GO:0031348]; pollen germination [GO:0009846]; pollen tube growth [GO:0009860]; protein destabilization [GO:0031648]; response to cadmium ion [GO:0046686]; retrograde protein transport, …	cell wall [GO:0005618]; cytoplasm [GO:0005737]; cytosol [GO:0005829]; cytosolic ribosome [GO:0022626]; Golgi apparatus [GO:0005794]; lipid droplet [GO:0005811]; nuclear envelope [GO:0005635]; nucleolus [GO:0005730]; nucleus [GO:0005634]; phragmoplast [GO:0009524]; plasma membrane [GO:0005886]; plasmodesma [GO:0009506]; spindle [GO:0005819]; VCP-NPL4-UFD1 AAA ATPase complex [GO:0034098]	ATPase activity [GO:0016887]; ATP binding [GO:0005524]; identical protein binding [GO:0042802]; polyubiquitin modification-dependent protein binding [GO:0031593]	MSTPAESSDS	A	15569000	66084000	54754000	45469000	108080000	120410000	109030000	1.12507e+08	2.47436	0.0171267
At2g29460	Encodes a medium to long-chain acyl-CoA oxidase. Catalyzes the first step of fatty acid beta-oxidation. Involved in jasmonate biosynthesis. Gene expression is induced by wounding, drought stress, abscisic acid, and jasmonate.	glutathione metabolic process [GO:0006749]; positive regulation of defense response to insect [GO:1900367]; toxin catabolic process [GO:0009407]	cytoplasm [GO:0005737]; cytosol [GO:0005829]	glutathione transferase activity [GO:0004364]	MAEKEEDVKL	A	3456200	8039300	7043200	6.17957e+06	13508000	14422000	17896000	1.52753e+07	2.47191	0.0110658
At5g14040	one of three genes encoding the protein phosphatase 2A regulatory subunit	branched-chain amino acid biosynthetic process [GO:0009082]; embryo sac development [GO:0009553]; glucosinolate biosynthetic process [GO:0019761]; leucine biosynthetic process [GO:0009098]; pollen development [GO:0009555]; response to jasmonic acid [GO:0009753]; response to wounding [GO:0009611]	chloroplast [GO:0009507]; chloroplast stroma [GO:0009570]; cytosol [GO:0005829]; plastid [GO:0009536]	3-isopropylmalate dehydrogenase activity [GO:0003862]; magnesium ion binding [GO:0000287]; NAD binding [GO:0051287]	MESPKNSLIP	B	2149000	2053100	1714800	1972300	5897500	5150000	3506500	4.85133e+06	2.45973	0.0188426
At4g02940	encodes a member of the six Arabidopsis IAA-amino acid conjugate hydrolase subfamily and conjugates and conjugates IAA-Ala in vitro. Gene is expressed most strongly in roots, stems, and flowers. The mRNA is cell-to-cell mobile.	ATP biosynthetic process [GO:0006754]; ATP synthesis coupled proton transport [GO:0015986]; photosynthetic electron transport in photosystem II [GO:0009772]	chloroplast [GO:0009507]; chloroplast ATP synthase complex [GO:0009544]; chloroplast envelope [GO:0009941]; chloroplast thylakoid [GO:0009534]; chloroplast thylakoid membrane [GO:0009535]; cytosol [GO:0005829]; mitochondrial proton-transporting ATP synthase complex, catalytic sector F(1) [GO:0000275]; thylakoid [GO:0009579]	enzyme regulator activity [GO:0030234]; proton-transporting ATP synthase activity, rotational mechanism [GO:0046933]	MTIDSQQKTS	A	5742200	10515000	8167100	8.14143e+06	18713000	21249000	20071000	20011000	2.45792	0.0014742
At2g29470	Acyl-CoA-binding protein. Bind acyl-CoA esters and protect acyl-CoAs from degradation by microsomal acyl-hydrolases. Plays a role in determining seed oil content.	glutathione metabolic process [GO:0006749]; toxin catabolic process [GO:0009407]	cytoplasm [GO:0005737]; cytosol [GO:0005829]	glutathione transferase activity [GO:0004364]	MAEKEEGVKL	A	2649000	2638800		2643900	6393600	6882300	6083600	6.45317e+06	2.44078	0.0198544
At5g01600	Thioredoxin superfamily protein;(source:Araport11)	flower development [GO:0009908]; intracellular sequestering of iron ion [GO:0006880]; iron ion homeostasis [GO:0055072]; iron ion transport [GO:0006826]; leaf development [GO:0048366]; photosynthesis [GO:0015979]; response to bacterium [GO:0009617]; response to cold [GO:0009409]; response to hydrogen peroxide [GO:0042542]; response to iron ion [GO:0010039]; response to reactive oxygen species [GO…	chloroplast [GO:0009507]; chloroplast stroma [GO:0009570]; chloroplast thylakoid membrane [GO:0009535]; cytoplasm [GO:0005737]; mitochondrion [GO:0005739]; plasma membrane [GO:0005886]; thylakoid [GO:0009579]	ferric iron binding [GO:0008199]; ferrous iron binding [GO:0008198]; ferroxidase activity [GO:0004322]; identical protein binding [GO:0042802]; iron ion binding [GO:0005506]; protein domain specific binding [GO:0019904]	MASNALSSFT	A	17536000	23735000	28174000	2.31483e+07	56167000	54407000	58696000	5.64233e+07	2.43747	0.00320828
At1g51980	Glutamyl/glutaminyl-tRNA synthetase, class Ic;(source:Araport11)	proteolysis [GO:0006508]	mitochondrial matrix [GO:0005759]; mitochondrial respiratory chain complex III [GO:0005750]; mitochondrion [GO:0005739]; nucleus [GO:0005634]; plastid [GO:0009536]; vacuolar membrane [GO:0005774]	ATP binding [GO:0005524]; metal ion binding [GO:0046872]	MYRTAASRAR	C/E/F	1304700	6118900	5665000	4.36287e+06	10689000	10917000	9745300	1.04504e+07	2.39531	0.0335359
At5g57870	Encodes the tryptophan biosynthetic enzyme phosphoribosylanthranilate transferase (PAT1, called trpD in bacteria). Converts anthranilate and phosphoribosylpyrophosphate into phosphoribosylanthranilate and inorganic pyrophosphate. The mRNA is cell-to-cell mobile.	cell wall organization [GO:0071555]; plant-type cell wall biogenesis [GO:0009832]; xyloglucan metabolic process [GO:0010411]	apoplast [GO:0048046]; cell wall [GO:0005618]	hydrolase activity, hydrolyzing O-glycosyl compounds [GO:0004553]; xyloglucan:xyloglucosyl transferase activity [GO:0016762]	MQQGDQTVLS	B	7385400	10283000	10435000	9367800	22548000	24808000	19814000	22390000	2.3901	0.00959995
At1g43170	DEAD-box ATP-dependent RNA helicase-like protein;(source:Araport11)	ribosomal large subunit assembly [GO:0000027]; translation [GO:0006412]	cell wall [GO:0005618]; cytosol [GO:0005829]; cytosolic large ribosomal subunit [GO:0022625]; cytosolic ribosome [GO:0022626]; nucleolus [GO:0005730]; nucleus [GO:0005634]; plasma membrane [GO:0005886]; plasmodesma [GO:0009506]; polysomal ribosome [GO:0042788]; vacuolar membrane [GO:0005774]; vacuole [GO:0005773]	mRNA binding [GO:0003729]; RNA binding [GO:0003723]; structural constituent of ribosome [GO:0003735]	MSHRKFEHPR	A	4841000	13323000	7555200	8.57307e+06	21118000	23025000	17250000	2.04643e+07	2.38705	0.0161826
At2g17360	Encodes a transcription factor WRKY6. Regulates Phosphate1 (Pho1) expression in response to low phosphate (Pi) stress.	translation [GO:0006412]	cytosol [GO:0005829]; cytosolic small ribosomal subunit [GO:0022627]; mitochondrion [GO:0005739]; plasma membrane [GO:0005886]; vacuolar membrane [GO:0005774]	mRNA binding [GO:0003729]; RNA binding [GO:0003723]; rRNA binding [GO:0019843]; structural constituent of ribosome [GO:0003735]	MARGLKKHLK	A	5555200	4768700	5091800	5.13857e+06	14604000	11854000	9628700	12028900	2.34091	0.0170523
At3g45140	Eukaryotic translation initiation factor 5A-2. Involved in programmed cell death triggered as a response to pseudomonas syringae infection. Loss of function mutants are more resistant to infection. The mRNA is cell-to-cell mobile.	fatty acid biosynthetic process [GO:0006633]; green leaf volatile biosynthetic process [GO:0010597]; jasmonic acid biosynthetic process [GO:0009695]; lipid oxidation [GO:0034440]; oxylipin biosynthetic process [GO:0031408]; response to bacterium [GO:0009617]; response to fungus [GO:0009620]; response to herbivore [GO:0080027]; response to jasmonic acid [GO:0009753]; response to wounding [GO:00096…	chloroplast [GO:0009507]; chloroplast envelope [GO:0009941]; chloroplast stroma [GO:0009570]; chloroplast thylakoid membrane [GO:0009535]; cytoplasm [GO:0005737]; cytosol [GO:0005829]	linoleate 13S-lipoxygenase activity [GO:0016165]; metal ion binding [GO:0046872]; mRNA binding [GO:0003729]; oxidoreductase activity, acting on single donors with incorporation of molecular oxygen, incorporation of two atoms of oxygen [GO:0016702]	MYCRESLSSL	C/E/F	53682000	78739000	81471000	7.12973e+07	164400000	168310000	167980000	1.66897e+08	2.34085	0.00313921
At1g56070	O-Glycosyl hydrolases family 17 protein;(source:Araport11)	cold acclimation [GO:0009631]; response to cold [GO:0009409]; translational elongation [GO:0006414]	chloroplast [GO:0009507]; cytosol [GO:0005829]; nucleolus [GO:0005730]; nucleus [GO:0005634]; plasma membrane [GO:0005886]; plasmodesma [GO:0009506]; ribonucleoprotein complex [GO:1990904]; vacuolar membrane [GO:0005774]	copper ion binding [GO:0005507]; GTPase activity [GO:0003924]; GTP binding [GO:0005525]; mRNA binding [GO:0003729]; ribosome binding [GO:0043022]; translation elongation factor activity [GO:0003746]	MVKFTADELR	A	141860000	276160000	236000000	2.18007e+08	479040000	527770000	523880000	510230000	2.34043	0.00356193	43405000	17068000	30236500	16.8746
At3g08530	homologous to yeast and animal Sec24 proteins; expression in yeast cells enhances their survival under oxidative stress conditions.	endocytosis [GO:0006897]; intracellular protein transport [GO:0006886]; receptor-mediated endocytosis [GO:0006898]; vesicle-mediated transport [GO:0016192]	chloroplast [GO:0009507]; clathrin coat of coated pit [GO:0030132]; clathrin coat of trans-Golgi network vesicle [GO:0030130]; clathrin complex [GO:0071439]; cytosol [GO:0005829]; Golgi apparatus [GO:0005794]; plasma membrane [GO:0005886]; plasmodesma [GO:0009506]	clathrin light chain binding [GO:0032051]; identical protein binding [GO:0042802]; mRNA binding [GO:0003729]; structural molecule activity [GO:0005198]	MAAANAPITM	A	35610000	45116000	45682000	42136000	91850000	107090000	96348000	9.84293e+07	2.33599	0.00167298
At4g37910	Zincin-like metalloproteases family protein;(source:Araport11)	cellular response to unfolded protein [GO:0034620]; chaperone cofactor-dependent protein refolding [GO:0051085]; protein refolding [GO:0042026]; response to cadmium ion [GO:0046686]	cell wall [GO:0005618]; cytoplasm [GO:0005737]; cytosol [GO:0005829]; mitochondrion [GO:0005739]; plasma membrane [GO:0005886]; vacuolar membrane [GO:0005774]	ATPase activity [GO:0016887]; ATP binding [GO:0005524]; heat shock protein binding [GO:0031072]; misfolded protein binding [GO:0051787]; protein folding chaperone [GO:0044183]; unfolded protein binding [GO:0051082]; zinc ion binding [GO:0008270]	MASVALLRSF	A	24575000	50957000	33985000	3.65057e+07	96236000	85404000	73280000	8.49733e+07	2.32768	0.0267332
At4g39980	Encodes a glycosyl hydrolase that localizes to peroxisomes and acts as a component of an inducible preinvasion resistance mechanism. Required for mlo resistance. The mRNA is cell-to-cell mobile.	aromatic amino acid family biosynthetic process [GO:0009073]; cellular amino acid biosynthetic process [GO:0008652]; chorismate biosynthetic process [GO:0009423]; response to wounding [GO:0009611]	chloroplast [GO:0009507]; mitochondrion [GO:0005739]	3-deoxy-7-phosphoheptulonate synthase activity [GO:0003849]	MALSNASSLS	A	2780600	3884000	4507800	3.72413e+06	8802700	6585700	10535000	8.64113e+06	2.32031	0.0235919
At4g05390	Encodes importin alpha involved in nuclear import. Protein interacts with Agrobacterium proteins VirD2 and VirE2. Is not individually essential for Agrobacterium-mediated root transformation, but when overexpressed can rescue the impa-4 decreased transformation susceptibility phenotype.	photosynthesis [GO:0015979]	chloroplast [GO:0009507]	copper ion binding [GO:0005507]; ferredoxin-NADP+ reductase activity [GO:0004324]	MALSTTPSQM	A		10196000	7797400	8996700	23045000	20981000	18355000	2.07937e+07	2.31125	0.00339138
At4g37990	P-glycoprotein 10;(source:Araport11)	lignin biosynthetic process [GO:0009809]; response to bacterium [GO:0009617]	plasma membrane [GO:0005886]	aryl-alcohol dehydrogenase (NADP+) activity [GO:0047681]; cinnamyl-alcohol dehydrogenase activity [GO:0045551]; oxidoreductase activity, acting on the CH-OH group of donors, NAD or NADP as acceptor [GO:0016616]; sinapyl alcohol dehydrogenase activity [GO:0052747]; zinc ion binding [GO:0008270]	MGKVLQKEAF	A	88553000	94886000	88341000	9.05933e+07	198700000	202920000	225850000	2.09157e+08	2.30874	0.00317449
At3g05530	Encodes a thioredoxin like protein. Localizes to the chloroplast and is redistributed to the chloroplast envelope under heat stress. It is involved in non host resistance and thermotolerance.	embryo sac development [GO:0009553]; pollen development [GO:0009555]; positive regulation of RNA polymerase II transcription preinitiation complex assembly [GO:0045899]; proteasomal protein catabolic process [GO:0010498]	cytoplasm [GO:0005737]; cytosol [GO:0005829]; nucleus [GO:0005634]; proteasome complex [GO:0000502]; proteasome regulatory particle, base subcomplex [GO:0008540]	ATP binding [GO:0005524]; proteasome-activating ATPase activity [GO:0036402]	MATPMVEDTS	A	3869100	5822200	4272400	4.65457e+06	10093000	11732000	10384000	1.07363e+07	2.30662	0.000114107
At4g22670	Vacuolar aspartyl aminopeptidase which also functions as a molecular chaperone.	chaperone cofactor-dependent protein refolding [GO:0051085]; protein-containing complex assembly [GO:0065003]; response to cadmium ion [GO:0046686]	cytosol [GO:0005829]	heat shock protein binding [GO:0031072]; protein dimerization activity [GO:0046983]	MDSTKLSELK	B	4861400	7971800	4910300	5914500	12701000	15007000	12959000	1.35557e+07	2.29194	0.000815322
At5g58290	TSBtype2 encodes a type 2 tryptophan synthase beta subunit that catalyzes a condensation reaction between serine and indole to generate tryptophan.It appears to form a homodimer. Its biological role has not yet been determined, but it has a very high affinity for indole which may be involved in allowing TSBtype2 to carefully limit free indole build-up. But, to date no overall change in plant morp…	protein transport [GO:0015031]; vesicle-mediated transport [GO:0016192]	integral component of membrane [GO:0016021]; plasma membrane [GO:0005886]		MASAAVASMV	A	5990100	9475800	7826400	7764100	16049000	16299000	20959000	17769000	2.28861	0.0157932
At1g62290	Encodes an oligogalacturonide oxidase that inactivates the elicitor-active oligogalacturonides (OGs). It is involved in plant immunity. Overexpressing plants are more resistant to B. cinerea.	lipid metabolic process [GO:0006629]	nucleus [GO:0005634]; secretory vesicle [GO:0099503]; vacuole [GO:0005773]	aspartic-type endopeptidase activity [GO:0004190]	MGVYSRAVAF	A	2644600	6356500	5523900	4.84167e+06	10132000	11824000	10580000	1.08453e+07	2.24	0.00765102
At1g49760	NADH-ubiquinone oxidoreductase 24 kDa subunit;(source:Araport11)	regulation of translation [GO:0006417]; response to cadmium ion [GO:0046686]; viral process [GO:0016032]	cytosol [GO:0005829]; nucleus [GO:0005634]; ribonucleoprotein complex [GO:1990904]	mRNA 3'-UTR binding [GO:0003730]; mRNA binding [GO:0003729]; poly(A) binding [GO:0008143]; poly(U) RNA binding [GO:0008266]; RNA binding [GO:0003723]	MAQIQHQGQN	A	7336000	16966000	11742000	1.20147e+07	26158000	26458000	28012000	26876000	2.23693	0.0166728
At3g48000	Encodes a 14-3-3 protein. This protein is reported to interact with the BZR1 transcription factor involved in brassinosteroid signaling and may affect the nucleocytoplasmic shuttling of BZR1. Might act as a stabilization factor to mediate the oligomerization of REM on the plasma membrane.	response to cadmium ion [GO:0046686]	cytosol [GO:0005829]; mitochondrial matrix [GO:0005759]; mitochondrion [GO:0005739]	aldehyde dehydrogenase (NAD+) activity [GO:0004029]; ATP binding [GO:0005524]; glyceraldehyde-3-phosphate dehydrogenase (NAD+) (non-phosphorylating) activity [GO:0043878]	MAARRVSSLL	A	7549200	13834000	10059000	1.04807e+07	24019000	24605000	21688000	2.34373e+07	2.23623	0.00911751
At5g03290	Encodes a malonyltransferase that may play a role in phenolic xenobiotic detoxification.	isocitrate metabolic process [GO:0006102]; tricarboxylic acid cycle [GO:0006099]	mitochondrion [GO:0005739]; plasma membrane [GO:0005886]	ATP binding [GO:0005524]; isocitrate dehydrogenase (NAD+) activity [GO:0004449]; magnesium ion binding [GO:0000287]; NAD binding [GO:0051287]; zinc ion binding [GO:0008270]	MTMAANLARR	A		3314200	2475900	2895050	5847000	7635700	5862700	6.44847e+06	2.22741	0.0384104
At4g27090	Encodes a cytosolic methionine synthase, involved in methionine regeneration via the activated methyl cycle (or SAM cycle)	ribosomal large subunit biogenesis [GO:0042273]; translation [GO:0006412]	cytosol [GO:0005829]; cytosolic large ribosomal subunit [GO:0022625]; cytosolic ribosome [GO:0022626]; endoplasmic reticulum [GO:0005783]; nucleolus [GO:0005730]; plasmodesma [GO:0009506]; polysomal ribosome [GO:0042788]; vacuolar membrane [GO:0005774]; vacuole [GO:0005773]	mRNA binding [GO:0003729]; RNA binding [GO:0003723]; structural constituent of ribosome [GO:0003735]	MGFKRYVEIG	A	3863500	8612900	8765400	7080600	14835000	17976000	14135000	1.56487e+07	2.21008	0.0178805
At1g29900	Cysteinyl-tRNA synthetase, class Ia family protein;(source:Araport11)	'de novo' UMP biosynthetic process [GO:0044205]; arginine biosynthetic process [GO:0006526]; cellular response to phosphate starvation [GO:0016036]; glutamine metabolic process [GO:0006541]; nitrogen compound metabolic process [GO:0006807]	carbamoyl-phosphate synthase complex [GO:0005951]; chloroplast [GO:0009507]; chloroplast stroma [GO:0009570]; cytoplasm [GO:0005737]	ATP binding [GO:0005524]; carbamoyl-phosphate synthase (glutamine-hydrolyzing) activity [GO:0004088]; metal ion binding [GO:0046872]	MRNHCLELSS	X	2796000	7868300	5253400	5305900	11526000	12121000	11512000	1.17197e+07	2.2088	0.019211
At2g47470	Encodes a chloroplast-targeted Hsp101 homologue. Functions as a molecular chaperone involved in plastid differentiation mediating internal thylakoid membrane formation and conferring thermotolerance to chloroplasts during heat stress. APG6 is constitutively expressed in the root tips, the organ boundary region, the reproductive tissues of mature plants where plastids exist as proplastids, and sli…	double fertilization forming a zygote and endosperm [GO:0009567]; embryo development ending in seed dormancy [GO:0009793]; embryo sac development [GO:0009553]; pollen tube development [GO:0048868]; response to cadmium ion [GO:0046686]; response to endoplasmic reticulum stress [GO:0034976]	cytosol [GO:0005829]; endoplasmic reticulum [GO:0005783]; plant-type cell wall [GO:0009505]; secretory vesicle [GO:0099503]; vacuolar membrane [GO:0005774]	protein disulfide isomerase activity [GO:0003756]	MAKSQIWFGF	A		3335500	2816700	3076100	6411800	7780000	6076000	6.75593e+06	2.19627	0.0485898
At5g62190	Encodes a uridine diphosphate-dependent glucosyltransferase that conjugates isoleucic acid and modulates plant defense via glucosylation of N-hydroxypipecolic acid.	meiotic cell cycle [GO:0051321]; mRNA splicing, via spliceosome [GO:0000398]	nuclear speck [GO:0016607]	mRNA binding [GO:0003729]; RNA binding [GO:0003723]	MPSLMLSDKK	X	2231000	7804600	5781500	5.27237e+06	9790200	10517000	14135000	1.14807e+07	2.17753	0.036016
At4g34110	The malic enzyme (EC 1.1.1.40) encoded by AtNADP-ME2 is presumably a cytosolic enzyme involved in malate metabolism and possibly assisting the oxidative pentose phosphate pathway. AtNADP-ME2 counts for the major part of NADP-ME activity in mature tissues of Arabidopsis.	nuclear-transcribed mRNA catabolic process, nonsense-mediated decay [GO:0000184]; regulation of nuclear-transcribed mRNA catabolic process, deadenylation-dependent decay [GO:1900151]; regulation of nuclear-transcribed mRNA poly(A) tail shortening [GO:0060211]; regulation of translational initiation [GO:0006446]; translational initiation [GO:0006413]; viral process [GO:0016032]	cytosol [GO:0005829]; nucleus [GO:0005634]; plasma membrane [GO:0005886]; ribonucleoprotein complex [GO:1990904]	mRNA 3'-UTR binding [GO:0003730]; mRNA binding [GO:0003729]; poly(A) binding [GO:0008143]; poly(U) RNA binding [GO:0008266]; RNA binding [GO:0003723]; translation initiation factor activity [GO:0003743]	MAQVQLQGQT	A	7185100	3672000	4151200	5.00277e+06	10678000	12149000	9634000	1.08203e+07	2.16287	0.0283832
At3g15010	ATP-dependent Clp protease regulatory subunit The mRNA is cell-to-cell mobile.	cell death [GO:0008219]; defense response [GO:0006952]; ethylene biosynthetic process [GO:0009693]; leaf senescence [GO:0010150]	nucleolus [GO:0005730]; nucleus [GO:0005634]	mRNA binding [GO:0003729]	MDMMKKRKLD	B		3974500	3421600	3698050	7744600	8535600	7620600	7.96693e+06	2.15436	0.0131499
At2g36800	Peptidase M20/M25/M40 family protein;(source:Araport11)	brassinosteroid metabolic process [GO:0016131]; cellular response to hypoxia [GO:0071456]; detoxification [GO:0098754]	endoplasmic reticulum [GO:0005783]; integral component of membrane [GO:0016021]	cis-zeatin O-beta-D-glucosyltransferase activity [GO:0050502]; glucosyltransferase activity [GO:0046527]; quercetin 4'-O-glucosyltransferase activity [GO:0080046]; quercetin 7-O-glucosyltransferase activity [GO:0080044]; trans-zeatin O-beta-D-glucosyltransferase activity [GO:0050403]; UDP-glycosyltransferase activity [GO:0008194]	MVSETTKSSP	A	18002000	40949000	42617000	33856000	83420000	68325000	66466000	72737000	2.14842	0.0499488
At1g22410	AAA-type ATPase family protein;(source:Araport11)				MALMNGSMNL	A	9712700	11747000	11124000	1.08612e+07	20102000	24493000	24528000	23041000	2.1214	0.00279917
At1g18070	ARM repeat superfamily protein;(source:Araport11)	nuclear-transcribed mRNA catabolic process, deadenylation-dependent decay [GO:0000288]		GTPase activity [GO:0003924]; GTP binding [GO:0005525]; translation elongation factor activity [GO:0003746]; translation initiation factor activity [GO:0003743]; translation release factor activity [GO:0003747]	MDLEAEIRAL	B		3162300	2793200	2977750	5430300	7314500	6136000	6293600	2.11354	0.0342422
At5g04590	Encodes a cytosolic phosphoglucomutase (PGM). Two Arabidopsis PGM proteins (AT1G70730/PGM2 and AT1G23190/PGM3) have high sequence similarities and redundant functions. Mature plants possessing a single cPGM allele had a major reduction in cPGM activity. Whereas pgm2 and pgm3 single mutants are undistinguishable from the wild type, loss of both PGM2 and PGM3 severely impairs male and female gameto…	DNA packaging [GO:0006323]; negative regulation of transcription, DNA-templated [GO:0045892]; regulation of DNA replication [GO:0006275]; response to cold [GO:0009409]; sulfate assimilation [GO:0000103]; sulfide oxidation, using siroheme sulfite reductase [GO:0019424]; sulfur compound metabolic process [GO:0006790]	apoplast [GO:0048046]; chloroplast [GO:0009507]; chloroplast envelope [GO:0009941]; chloroplast nucleoid [GO:0042644]; chloroplast stroma [GO:0009570]; plasma membrane [GO:0005886]; plastid [GO:0009536]; stromule [GO:0010319]; sulfite reductase complex (NADPH) [GO:0009337]	4 iron, 4 sulfur cluster binding [GO:0051539]; copper ion binding [GO:0005507]; DNA binding [GO:0003677]; heme binding [GO:0020037]; sulfite reductase (ferredoxin) activity [GO:0050311]; sulfite reductase activity [GO:0016002]	MSSTFRAPAG	A		19130000	18458000	18794000	39867000	40209000	38920000	3.96653e+07	2.11053	0.00472744
At4g34670	encodes a nitrilase isomer. The purified enzyme shows a strong substrate specificity for beta-cyano-L-alanine, a intermediate product of the cyanide detoxification pathway. The mRNA is cell-to-cell mobile.	translation [GO:0006412]	cell wall [GO:0005618]; cytosol [GO:0005829]; cytosolic ribosome [GO:0022626]; cytosolic small ribosomal subunit [GO:0022627]; nucleolus [GO:0005730]; plasma membrane [GO:0005886]; plasmodesma [GO:0009506]; polysomal ribosome [GO:0042788]	mRNA binding [GO:0003729]; structural constituent of ribosome [GO:0003735]	MAVGKNKRIS	A		5600600	5023300	5311950	14069000	10184000	8995800	1.10829e+07	2.08642	0.0226891
At4g34050	lactate/malate dehydrogenase family protein;(source:Araport11)	coumarin biosynthetic process [GO:0009805]; lignin biosynthetic process [GO:0009809]; methylation [GO:0032259]; response to cadmium ion [GO:0046686]	cytosol [GO:0005829]; plasma membrane [GO:0005886]	caffeoyl-CoA O-methyltransferase activity [GO:0042409]; metal ion binding [GO:0046872]; S-adenosylmethionine-dependent methyltransferase activity [GO:0008757]	MATTTTEATK	A	7682100	14201000	10713000	1.08654e+07	20206000	21957000	25047000	2.24033e+07	2.0619	0.0138577
At2g36580	Catalyzes the first step of tryptophan biosynthesis: Chorismate L-Glutamine = Anthranilate Pyruvate L-Glutamate. Functions as a heterocomplex with anthranilate synthase alpha subunit (ASA1 or ASA2).	cellular response to hypoxia [GO:0071456]; glycolytic process [GO:0006096]	cytoplasm [GO:0005737]; cytosol [GO:0005829]; endoplasmic reticulum [GO:0005783]; plasma membrane [GO:0005886]	ATP binding [GO:0005524]; kinase activity [GO:0016301]; magnesium ion binding [GO:0000287]; mRNA binding [GO:0003729]; potassium ion binding [GO:0030955]; pyruvate kinase activity [GO:0004743]	MHSSHLLLEE	X	4506800		3460100	3983450	8697300	7754100	8186000	8.21247e+06	2.06165	0.0190905
At5g23540	ribosomal protein S1;(source:Araport11)	proteasome-mediated ubiquitin-dependent protein catabolic process [GO:0043161]; protein catabolic process [GO:0030163]; protein deubiquitination [GO:0016579]	cytosol [GO:0005829]; nucleus [GO:0005634]; proteasome complex [GO:0000502]; proteasome regulatory particle, lid subcomplex [GO:0008541]	isopeptidase activity [GO:0070122]; Lys63-specific deubiquitinase activity [GO:0061578]; metal ion binding [GO:0046872]; metallopeptidase activity [GO:0008237]; proteasome binding [GO:0070628]; thiol-dependent deubiquitinase [GO:0004843]	MERLQRIFGA	B	3406200	5910800	4213600	4510200	9181100	10073000	8340100	9.19807e+06	2.03939	0.00659094
At4g31500	monodehydroascorbate reductase 6;(source:Araport11)	adventitious root development [GO:0048830]; defense response by callose deposition in cell wall [GO:0052544]; defense response to bacterium [GO:0042742]; defense response to fungus [GO:0050832]; indoleacetic acid biosynthetic process [GO:0009684]; indole glucosinolate biosynthetic process [GO:0009759]; induced systemic resistance [GO:0009682]; regulation of growth [GO:0040008]; response to insect…	endoplasmic reticulum [GO:0005783]; integral component of membrane [GO:0016021]; mitochondrion [GO:0005739]; plasma membrane [GO:0005886]	heme binding [GO:0020037]; iron ion binding [GO:0005506]; oxidoreductase activity, acting on paired donors, with incorporation or reduction of molecular oxygen, NAD(P)H as one donor, and incorporation of one atom of oxygen [GO:0016709]	MDLLLIIAGL	B	6362800	12229000	11964000	1.01853e+07	18048000	19921000	24040000	2.06697e+07	2.02937	0.00869285
At2g45300	encodes a calmodulin that has higher affinity to kinesin-like calmodulin binding motor protein than CAM4 or CAM6. The mRNA is cell-to-cell mobile.	aromatic amino acid family biosynthetic process [GO:0009073]; cellular amino acid biosynthetic process [GO:0008652]; chorismate biosynthetic process [GO:0009423]	chloroplast [GO:0009507]; chloroplast stroma [GO:0009570]	3-phosphoshikimate 1-carboxyvinyltransferase activity [GO:0003866]	MAQVSRICNG	A	2152100	9169600	7649300	6.32367e+06	11268000	11547000	15542000	1.27857e+07	2.02188	0.0446531
At5g58620	tubulin 3	carbohydrate metabolic process [GO:0005975]; malate metabolic process [GO:0006108]; NADH metabolic process [GO:0006734]; oxaloacetate metabolic process [GO:0006107]; response to redox state [GO:0051775]; tricarboxylic acid cycle [GO:0006099]	apoplast [GO:0048046]; chloroplast [GO:0009507]; chloroplast envelope [GO:0009941]; chloroplast stroma [GO:0009570]; mitochondrion [GO:0005739]; plastid [GO:0009536]; thylakoid [GO:0009579]	L-malate dehydrogenase activity [GO:0030060]; malate dehydrogenase (NADP+) activity [GO:0046554]; NAD(P)+ transhydrogenase activity [GO:0008746]	MGVDELSHLK	A		2060500	2231300	2145900	3843200	4373100	4779300	4.33187e+06	2.01867	0.0154038
At5g28840	Encodes cytosolic cyclophilin ROC1.	cellular response to unfolded protein [GO:0034620]; chaperone cofactor-dependent protein refolding [GO:0051085]; endoplasmic reticulum unfolded protein response [GO:0030968]; protein refolding [GO:0042026]; ubiquitin-dependent ERAD pathway [GO:0030433]	cell wall [GO:0005618]; chloroplast [GO:0009507]; cytoplasm [GO:0005737]; cytosol [GO:0005829]; endoplasmic reticulum [GO:0005783]; endoplasmic reticulum chaperone complex [GO:0034663]; endoplasmic reticulum lumen [GO:0005788]; Golgi apparatus [GO:0005794]; mediator complex [GO:0016592]; membrane [GO:0016020]; nucleus [GO:0005634]; plasma membrane [GO:0005886]; plasmodesma [GO:0009506]; secretory…	ATPase activity [GO:0016887]; ATP binding [GO:0005524]; heat shock protein binding [GO:0031072]; misfolded protein binding [GO:0051787]; protein folding chaperone [GO:0044183]; unfolded protein binding [GO:0051082]	MGTTNGTDYG	A	2080400	2938800	2032000	2350400	5032700	6121300	3066000	4740000	2.01668	0.0362524
At4g31990	encodes a putative NDP-L-rhamnose synthase, an enzyme required for the synthesis of the pectin rhamnogalacturonan I, the major component of Arabidopsis mucilage. Gene is involved in seed coat mucilage cell development. Mutant analyses suggest that MUM4 is required for complete mucilage synthesis, cytoplasmic rearrangement and seed coat development.	2-oxoglutarate metabolic process [GO:0006103]; aspartate metabolic process [GO:0006531]; biosynthetic process [GO:0009058]; glutamate metabolic process [GO:0006536]	amyloplast [GO:0009501]; chloroplast [GO:0009507]	L-aspartate:2-oxoglutarate aminotransferase activity [GO:0004069]; pyridoxal phosphate binding [GO:0030170]	MASLMLSLGS	A	3990700	4450100	3473000	3.97127e+06	8055600	8059700	7727000	7.94743e+06	2.00123	0.00115264
At4g02520	Encodes a protein with porphobilinogen deaminase activity. This protein is targeted to the chloroplast. Mutants spontaneously develop chlorotic leaf lesions in the absence of pathogen attack, resembling the phenotype of lesion-mimic mutants. It has been shown to interact with the PPR protein AtECB2 for chloroplast RNA editing.	mitochondrial electron transport, NADH to ubiquinone [GO:0006120]; response to oxidative stress [GO:0006979]	cytosol [GO:0005829]; mitochondrial respiratory chain complex I [GO:0005747]; mitochondrion [GO:0005739]	2 iron, 2 sulfur cluster binding [GO:0051537]; NADH dehydrogenase (ubiquinone) activity [GO:0008137]; zinc ion binding [GO:0008270]	MAGIKVFGHP	A	84534000	93100000	80645000	86093000	171460000	193070000	147590000	1.70707e+08	1.98282	0.00631888
At5g65620	Encodes catalytic subunit A of the vacuolar ATP synthase. Mutants are devoid of vacuolar ATPase activity as subunit A is encoded only by this gene and show strong defects in male gametophyte development and in Golgi stack morphology. The mRNA is cell-to-cell mobile.	peptide metabolic process [GO:0006518]; proteolysis [GO:0006508]	chloroplast [GO:0009507]; chloroplast stroma [GO:0009570]; cytosol [GO:0005829]; mitochondrial matrix [GO:0005759]; plastid [GO:0009536]	metal ion binding [GO:0046872]; metalloendopeptidase activity [GO:0004222]	MLMATPTSRA	C/E/F	3190000	4325500	2714300	3.40993e+06	6156200	6244800	7803900	6.73497e+06	1.9751	0.0352282
At1g72680	GTP binding protein;(source:Araport11)	lignin biosynthetic process [GO:0009809]	cytosol [GO:0005829]	cinnamyl-alcohol dehydrogenase activity [GO:0045551]; oxidoreductase activity, acting on the CH-OH group of donors, NAD or NADP as acceptor [GO:0016616]; sinapyl alcohol dehydrogenase activity [GO:0052747]; zinc ion binding [GO:0008270]	MSSSESVENE	A		6380300	3674900	5027600	9236300	11169000	9202400	9.86923e+06	1.96301	0.0227571
At2g30110	Involved in the salvage synthesis of adenylates and methyl recycling	cellular response to DNA damage stimulus [GO:0006974]; protein modification by small protein conjugation [GO:0032446]; protein ubiquitination [GO:0016567]; response to cadmium ion [GO:0046686]; response to other organism [GO:0051707]; ubiquitin-dependent protein catabolic process [GO:0006511]	cytoplasm [GO:0005737]; cytosol [GO:0005829]; nucleus [GO:0005634]; peroxisome [GO:0005777]; plasma membrane [GO:0005886]; plasmodesma [GO:0009506]	ATP binding [GO:0005524]; ubiquitin activating enzyme activity [GO:0004839]; ubiquitin-protein transferase activity [GO:0004842]	MLHKRASEAN	C/E/F	4426300	11618000	9307200	8450500	16012000	16278000	17448000	1.65793e+07	1.96194	0.0277516
At4g20830	encodes a translation elongation factor 2-like protein that is involved in cold-induced translation. Mutations in this gene specifically blocks low temperature-induced transcription of cold-responsive genes but induces the expression of CBF genes and mutants carrying the recessive mutations fail to acclimate to cold and is freezing sensitive.	defense response to fungus [GO:0050832]; response to oxidative stress [GO:0006979]	apoplast [GO:0048046]; cytosol [GO:0005829]; mitochondrion [GO:0005739]; plant-type cell wall [GO:0009505]; plasma membrane [GO:0005886]; plasmodesma [GO:0009506]; vacuole [GO:0005773]	FAD binding [GO:0071949]; oxidoreductase activity, acting on the CH-OH group of donors, oxygen as acceptor [GO:0016899]	MLTTPPRTFV	C/E/F		8571500	11764000	10167750	16760000	20377000	22330000	1.98223e+07	1.94953	0.017618
At5g63680	UDP-glucosyl transferase 73B5;(source:Araport11)	chlorophyll biosynthetic process [GO:0015995]; porphyrin-containing compound biosynthetic process [GO:0006779]; protoporphyrinogen IX biosynthetic process [GO:0006782]	apoplast [GO:0048046]; chloroplast [GO:0009507]; chloroplast envelope [GO:0009941]; chloroplast stroma [GO:0009570]; cytosol [GO:0005829]; plastid [GO:0009536]	glutamate-1-semialdehyde 2,1-aminomutase activity [GO:0042286]; protein homodimerization activity [GO:0042803]; pyridoxal phosphate binding [GO:0030170]; transaminase activity [GO:0008483]	MSNIDIEGIL	A		6806400	6989100	6897750	12032000	13693000	14551000	1.34253e+07	1.94634	0.0148665
At1g72610	Translation elongation factor EF1A/initiation factor IF2gamma family protein;(source:Araport11)		apoplast [GO:0048046]; cell wall [GO:0005618]; extracellular matrix [GO:0031012]; mitochondrion [GO:0005739]	manganese ion binding [GO:0030145]	MLRTIFLLSL	C/E/F	6497300	7279700	8889900	7.55563e+06	14871000	16526000	12626000	1.46743e+07	1.94217	0.0265708
At2g36790	Encodes a protein disulfide isomerase-like (PDIL) protein, a member of a multigene family within the thioredoxin (TRX) superfamily. This protein also belongs to the adenosine 5'-phosphosulfate reductase-like (APRL) group.	flavonol biosynthetic process [GO:0051555]	endoplasmic reticulum [GO:0005783]	quercetin 3-O-glucosyltransferase activity [GO:0080043]; quercetin 4'-O-glucosyltransferase activity [GO:0080046]; quercetin 7-O-glucosyltransferase activity [GO:0080044]; UDP-glucosyltransferase activity [GO:0035251]	MAFEKNNEPF	A	2660700	4011500	4058700	3.57697e+06	7801300	6476900	6501200	6.92647e+06	1.93641	0.0323178
At3g46280	Member of the Coat Protein I (COPI) complex is a seven-subunit coatomer complex consisting of the &#945;, &#946;, &#946;&#8242;, &#947;, &#948;, &#949;, and &#950; proteins. COPI is required for retrograde transport from the Golgi to the endoplasmic reticulum, Golgi maintenance, and cell plate formation.		integral component of membrane [GO:0016021]		MMEALLYVIT	A	2993900	2723000	2896000	2.87097e+06	6062600	5316700	5286300	5555200	1.93496	0.00278029
At4g15530	Encodes coproporphyrinogen III oxidase, a key enzyme in the biosynthetic pathway of chlorophyll and heme, a tetrapyrrole pathway. Mutants express cytological and molecular markers associated with the defense responses, usually activated by pathogen infection.	photosynthesis [GO:0015979]; pyruvate metabolic process [GO:0006090]	chloroplast [GO:0009507]; chloroplast stroma [GO:0009570]; cytosol [GO:0005829]; nucleus [GO:0005634]	ATP binding [GO:0005524]; kinase activity [GO:0016301]; metal ion binding [GO:0046872]; pyruvate, phosphate dikinase activity [GO:0050242]	MLYIRKKMTS	C/E/F	7410300	12230000	8425900	9355400	14993000	21929000	17293000	1.80717e+07	1.93168	0.00247523
At4g27500	methylenetetrahydrofolate reductase MTHFR1 mRNA, complete	regulation of proton transport [GO:0010155]	cytosol [GO:0005829]; endoplasmic reticulum [GO:0005783]; endoplasmic reticulum membrane [GO:0005789]; integral component of membrane [GO:0016021]; plasma membrane [GO:0005886]; plasmodesma [GO:0009506]	mRNA binding [GO:0003729]	MGVEVVNSGG	A	3715500	11119000	10919000	8584500	16602000	17673000	15103000	1.64593e+07	1.91733	0.0468769
At2g16600	UDP-Glycosyltransferase superfamily protein;(source:Araport11)	protein folding [GO:0006457]; protein peptidyl-prolyl isomerization [GO:0000413]; signal transduction [GO:0007165]	chloroplast [GO:0009507]; cytoplasm [GO:0005737]; cytosol [GO:0005829]; Golgi apparatus [GO:0005794]; mitochondrion [GO:0005739]; plasma membrane [GO:0005886]; plasmodesma [GO:0009506]	cyclosporin A binding [GO:0016018]; peptidyl-prolyl cis-trans isomerase activity [GO:0003755]	MATNPKVYFD	A	13293000	18744000	20201000	1.74127e+07	31248000	37651000	30021000	3.29733e+07	1.89364	0.0163323
At5g54960	Transketolase;(source:Araport11)				MDTKIGSIDA	B	5530100	9927000	5808100	7088400	12682000	12205000	15227000	1.33713e+07	1.88637	0.0482197
At1g05010	phosphoribosylaminoimidazole carboxylase, putative / AIR carboxylase;(source:Araport11)	cellular response to fatty acid [GO:0071398]; defense response [GO:0006952]; ethylene biosynthetic process [GO:0009693]; fruit ripening [GO:0009835]; response to fungus [GO:0009620]	cytosol [GO:0005829]; extracellular region [GO:0005576]	1-aminocyclopropane-1-carboxylate oxidase activity [GO:0009815]; dioxygenase activity [GO:0051213]; L-ascorbic acid binding [GO:0031418]; metal ion binding [GO:0046872]	MESFPIINLE	B	22050000	46672000	42607000	3.71097e+07	55832000	69923000	83422000	6.97257e+07	1.87891	0.0118107
At3g11710	Encodes a GDP-mannose pyrophosphorylase/ mannose-1-pyrophosphatase. This enzyme provides GDP-mannose, which is used for cell wall carbohydrate biosynthesis and protein glycosylation as well as for ascorbate (vitamin C) biosynthesis. Mutations in this gene confer hypersensitivity to NH4+.	lysyl-tRNA aminoacylation [GO:0006430]	cytosol [GO:0005829]; plasmodesma [GO:0009506]	ATP binding [GO:0005524]; DNA binding [GO:0003677]; lysine-tRNA ligase activity [GO:0004824]; metal ion binding [GO:0046872]; tRNA binding [GO:0000049]	MEGAADQTTK	B	3242300	7881100	6979200	6034200	11850000	12243000	9702800	1.12653e+07	1.8669	0.0481871
At2g30860	A member of ARF GTPase family. A thaliana has 21 members of this family, known to be essential for vesicle coating and uncoating and functions in GTP-binding. The gene is shown to play a role in cell division, cell expansion and cellulose production using antisense construct. The mRNA is cell-to-cell mobile.	defense response [GO:0006952]; defense response to bacterium [GO:0042742]; glutathione metabolic process [GO:0006749]; response to cadmium ion [GO:0046686]; response to zinc ion [GO:0010043]; toxin catabolic process [GO:0009407]	apoplast [GO:0048046]; chloroplast [GO:0009507]; chloroplast stroma [GO:0009570]; cytoplasm [GO:0005737]; cytosol [GO:0005829]; peroxisome [GO:0005777]; plasma membrane [GO:0005886]; plasmodesma [GO:0009506]; thylakoid [GO:0009579]; vacuole [GO:0005773]	copper ion binding [GO:0005507]; glutathione binding [GO:0043295]; glutathione peroxidase activity [GO:0004602]; glutathione transferase activity [GO:0004364]	MVLKVYGPHF	A	31329000	42143000	40009000	37827000	64469000	73585000	73070000	7.03747e+07	1.86043	0.000144434
At3g09630	Encodes a cullin that is a component of SCF ubiquitin ligase complexes involved in mediating responses to auxin and jasmonic acid. Homozygous auxin-resistant mutants arrest growth soon after germination, lacking a root and hypocotyl. Heterozygotes display a variety of phenotypes consistent with impaired auxin response.	translation [GO:0006412]	cell wall [GO:0005618]; cytosol [GO:0005829]; cytosolic large ribosomal subunit [GO:0022625]; cytosolic ribosome [GO:0022626]; nucleolus [GO:0005730]; plasma membrane [GO:0005886]; plasmodesma [GO:0009506]; polysomal ribosome [GO:0042788]; vacuole [GO:0005773]	mRNA binding [GO:0003729]; RNA binding [GO:0003723]; structural constituent of ribosome [GO:0003735]	MAAAAARPLV	A	12171000	21147000	16798000	1.67053e+07	31883000	34762000	26353000	3.09993e+07	1.85565	0.0200469
At1g04410	Translation elongation factor EF1B/ribosomal protein S6 family protein;(source:Araport11)	carbohydrate metabolic process [GO:0005975]; malate metabolic process [GO:0006108]; NADH metabolic process [GO:0006734]; oxaloacetate metabolic process [GO:0006107]; response to cadmium ion [GO:0046686]; response to zinc ion [GO:0010043]; tricarboxylic acid cycle [GO:0006099]	apoplast [GO:0048046]; chloroplast [GO:0009507]; chloroplast stroma [GO:0009570]; cytosol [GO:0005829]; extracellular region [GO:0005576]; nucleus [GO:0005634]; plasma membrane [GO:0005886]; plasmodesma [GO:0009506]; vacuolar membrane [GO:0005774]; vacuole [GO:0005773]	L-malate dehydrogenase activity [GO:0030060]; mRNA binding [GO:0003729]	MAKEPVRVLV	A	34320000	60103000	40019000	44814000	83272000	88716000	77275000	8.30877e+07	1.85406	0.0114493
At5g19440	A member of RAN GTPase gene family. Encodes a small soluble GTP-binding protein. Likely to be involved in nuclear translocation of proteins. May also be involved in cell cycle progression. Role in seed and endosperm development.		cytosol [GO:0005829]; Golgi apparatus [GO:0005794]; plasma membrane [GO:0005886]; plasmodesma [GO:0009506]; plastid [GO:0009536]	alcohol dehydrogenase (NAD+) activity [GO:0004022]; oxidoreductase activity, acting on the CH-OH group of donors, NAD or NADP as acceptor [GO:0016616]	MANSGEGKVV	A	6453600	8395300	4007600	6285500	11644000	11168000	12119000	1.16437e+07	1.85246	0.0369473
At1g07930	Ribosomal protein L7Ae/L30e/S12e/Gadd45 family protein;(source:Araport11)	translation [GO:0006412]; translational elongation [GO:0006414]	mitochondrion [GO:0005739]; plasmodesma [GO:0009506]; vacuole [GO:0005773]	GTPase activity [GO:0003924]; GTP binding [GO:0005525]; mRNA binding [GO:0003729]; translation elongation factor activity [GO:0003746]	MGKEKFHINI	A	142590000	224100000	210940000	1.92543e+08	355000000	376530000	336170000	355900000	1.84842	0.0119816
At5g25780	Encodes cytoplasmic ribosomal protein S15a.	formation of cytoplasmic translation initiation complex [GO:0001732]	eukaryotic 43S preinitiation complex [GO:0016282]; eukaryotic 48S preinitiation complex [GO:0033290]; eukaryotic translation initiation factor 3 complex [GO:0005852]	translation initiation factor activity [GO:0003743]; translation initiation factor binding [GO:0031369]	MAAVVDIDVL	A		3697000	2598600	3147800	5549000	6081200	5782400	5804200	1.84389	0.0454009
At2g01250	Encodes the only subunit of photosystem I located entirely in the thylakoid lumen. May be involved in the interaction between plastocyanin and the photosystem I complex. Phosphorylation of this protein is dependent on calcium.	maturation of LSU-rRNA from tricistronic rRNA transcript (SSU-rRNA, 5.8S rRNA, LSU-rRNA) [GO:0000463]	cell wall [GO:0005618]; chloroplast [GO:0009507]; cytosol [GO:0005829]; cytosolic large ribosomal subunit [GO:0022625]; cytosolic ribosome [GO:0022626]; mitochondrion [GO:0005739]; plasma membrane [GO:0005886]; polysomal ribosome [GO:0042788]; vacuolar membrane [GO:0005774]; vacuole [GO:0005773]	mRNA binding [GO:0003729]; RNA binding [GO:0003723]; structural constituent of ribosome [GO:0003735]	MVESKVVVPE	A		3039200	3121300	3080250	5379000	5854400	5721100	5651500	1.83475	0.0126552
At1g24510	seryl-tRNA synthetase / serine-tRNA ligase;(source:Araport11)	protein folding [GO:0006457]	chaperonin-containing T-complex [GO:0005832]; cytosol [GO:0005829]; nucleus [GO:0005634]; plasma membrane [GO:0005886]; plasmodesma [GO:0009506]	ATPase activity [GO:0016887]; ATP binding [GO:0005524]; unfolded protein binding [GO:0051082]	MALAFDEFGR	A		3271800	3226900	3249350	4882500	6589000	6358800	5.94343e+06	1.82911	0.00914338
At5g19510	Encodes a plastidial RidA (Reactive Intermediate Deaminase A) homolog that hydrolyzes the enamines/imines formed by Thr dehydratase from Ser or Thr. RidA accelerates the deamination of reactive enamine/imine intermediates produced by threonine dehydratase (At3g10050) with threonine or serine as substrates. In the absence of RidA, the serine-derived imine inactivates BCAT3 (At3g49680). RidA thus p…	defense response to bacterium [GO:0042742]; translational elongation [GO:0006414]	apoplast [GO:0048046]; cytosol [GO:0005829]; eukaryotic translation elongation factor 1 complex [GO:0005853]; plasmodesma [GO:0009506]; plastid [GO:0009536]; vacuole [GO:0005773]	guanyl-nucleotide exchange factor activity [GO:0005085]; translation elongation factor activity [GO:0003746]	MAVTFSDLHT	A	12954000	15629000	13511000	1.40313e+07	25222000	26437000	24469000	25376000	1.80852	0.000833222
At1g78900	Insulinase (Peptidase family M16) protein;(source:Araport11)	Golgi organization [GO:0007030]; pollen development [GO:0009555]; proton transmembrane transport [GO:1902600]	cell wall [GO:0005618]; chloroplast [GO:0009507]; chloroplast envelope [GO:0009941]; cytosol [GO:0005829]; Golgi apparatus [GO:0005794]; mitochondrion [GO:0005739]; plant-type vacuole [GO:0000325]; plasma membrane [GO:0005886]; plasmodesma [GO:0009506]; proton-transporting V-type ATPase, V1 domain [GO:0033180]; vacuolar membrane [GO:0005774]; vacuole [GO:0005773]	ATPase activity [GO:0016887]; ATP binding [GO:0005524]; protease binding [GO:0002020]; proton-transporting ATPase activity, rotational mechanism [GO:0046961]; proton-transporting ATP synthase activity, rotational mechanism [GO:0046933]	MPAFYGGKLT	X	12445000	23891000	21462000	19266000	34739000	36980000	32721000	3.48133e+07	1.80698	0.0225003
At2g43820	beta glucosidase 43;(source:Araport11)	benzoate metabolic process [GO:0018874]; para-aminobenzoic acid metabolic process [GO:0046482]; positive regulation of seed germination [GO:0010030]; salicylic acid metabolic process [GO:0009696]	cytosol [GO:0005829]	benzoic acid glucosyltransferase activity [GO:0052641]; nicotinate-O-glucosyltransferase activity [GO:0090704]; quercetin 3-O-glucosyltransferase activity [GO:0080043]; quercetin 7-O-glucosyltransferase activity [GO:0080044]; salicylic acid glucosyltransferase (ester-forming) activity [GO:0052639]; salicylic acid glucosyltransferase (glucoside-forming) activity [GO:0052640]; UDP-glucose:4-aminobe…	MEKMRGHVLA	B	5000400	7316200	4826500	5.71437e+06	10819000	9890100	10240000	1.03164e+07	1.80534	0.0229215
At1g72370	Encodes the E2 subunit of the 2-oxoglutarate dehydrogenase.	cytoplasmic translation [GO:0002181]; response to osmotic stress [GO:0006970]; response to salt stress [GO:0009651]; ribosomal small subunit assembly [GO:0000028]; translation [GO:0006412]	chloroplast [GO:0009507]; cytoplasm [GO:0005737]; cytosol [GO:0005829]; cytosolic ribosome [GO:0022626]; cytosolic small ribosomal subunit [GO:0022627]; nucleus [GO:0005634]; plasma membrane [GO:0005886]; plasmodesma [GO:0009506]; polysomal ribosome [GO:0042788]; small ribosomal subunit [GO:0015935]	mRNA binding [GO:0003729]; structural constituent of ribosome [GO:0003735]	MATNGSASSA	A	12808000	14790000	11941000	1.31797e+07	22719000	24260000	24228000	2.37357e+07	1.80093	0.00339903
At4g01850	AtMIN7 is an immunity associated Arabidopsis protein targeted by HopM1, a conserved Pseudomonas syringae virulence protein. AtMIN7 encodes one of the eight members of the Arabidopsis adenosine diphosphate (ADP) ribosylation factor (ARF) guanine nucleotide exchange factor (GEF) protein family. The AFR GEF proteins are key components of the vesicle trafficking system in eukaryotic cells. HopM1 medi…	cellular response to water deprivation [GO:0042631]; defense response [GO:0006952]; leaf senescence [GO:0010150]; regulation of defense response to bacterium [GO:1900424]; regulation of defense response to fungus [GO:1900150]; regulation of leaf senescence [GO:1900055]; regulation of photoperiodism, flowering [GO:2000028]; response to abscisic acid [GO:0009737]; response to absence of light [GO:0…	mitochondrion [GO:0005739]		METFLFTSES	B	6159100	6603800	5293300	6.01873e+06	10084000	11132000	11175000	10797000	1.7939	0.00717281
At1g79550	Putative GTPase involved in HA - and ABA-mediated signaling pathways, particularly during defense respnses to pathogens. Has paralog NOG1-2.	gluconeogenesis [GO:0006094]; glycolytic process [GO:0006096]; response to glucose [GO:0009749]; response to heat [GO:0009408]; response to light stimulus [GO:0009416]; response to molecule of bacterial origin [GO:0002237]	apoplast [GO:0048046]; chloroplast stroma [GO:0009570]; cytosol [GO:0005829]; mitochondrion [GO:0005739]; nucleus [GO:0005634]; plasma membrane [GO:0005886]; plasmodesma [GO:0009506]; vacuolar membrane [GO:0005774]	ADP binding [GO:0043531]; ATP binding [GO:0005524]; phosphoglycerate kinase activity [GO:0004618]; protein kinase activity [GO:0004672]	MATKRSVGTL	A	12472000	22811000	18401000	1.78947e+07	32841000	34670000	28418000	3.19763e+07	1.78692	0.0238157
At2g27030	encodes the carboxyltransferase alpha subunit of acetyl-CoA carboxylase, involved in de novo fatty acid biosynthesis			calcium ion binding [GO:0005509]	MADQLTDDQI	A	4581100	6919100	5367900	5622700	10223000	10969000	8892200	1.00281e+07	1.7835	0.0101252
At1g48850	Eukaryotic aspartyl protease family protein;(source:Araport11)	aromatic amino acid family biosynthetic process [GO:0009073]; cellular amino acid biosynthetic process [GO:0008652]; chorismate biosynthetic process [GO:0009423]	chloroplast [GO:0009507]; chloroplast stroma [GO:0009570]; cytosol [GO:0005829]; nucleolus [GO:0005730]; nucleus [GO:0005634]; plastid [GO:0009536]	chorismate synthase activity [GO:0004107]; FMN binding [GO:0010181]	MASSSLTSKS	A	4243500	6873800	7258500	6.12527e+06	10273000	9711200	12683000	1.08891e+07	1.77773	0.0198631
At3g61440	One of 3 GET paralogs in Arabidopsis. GET3b is a chloroplast localized protein with no obvious role in Tail Anchored (TA) protein insertion.	cyanide catabolic process [GO:0019500]; cyanide metabolic process [GO:0019499]; cysteine biosynthetic process [GO:0019344]; cysteine biosynthetic process from serine [GO:0006535]; detoxification of nitrogen compound [GO:0051410]; immune response [GO:0006955]; root hair cell development [GO:0080147]	chloroplast [GO:0009507]; cytoplasm [GO:0005737]; cytosol [GO:0005829]; mitochondrion [GO:0005739]	copper ion binding [GO:0005507]; cysteine synthase activity [GO:0004124]; L-3-cyanoalanine synthase activity [GO:0050017]; pyridoxal phosphate binding [GO:0030170]	MASVSRRLLR	A	5611400	6386500	5022100	5.67333e+06	10516000	11282000	8265900	10021300	1.76639	0.00787165
At2g44100	Encodes a chloroplast branched-chain amino acid aminotransferase. Complements the yeast leu/iso-leu/val auxotrophy mutant.	positive regulation of GTPase activity [GO:0043547]; protein transport [GO:0015031]; small GTPase mediated signal transduction [GO:0007264]; vesicle-mediated transport [GO:0016192]	cytoplasm [GO:0005737]; cytosol [GO:0005829]	GTPase activator activity [GO:0005096]; Rab GDP-dissociation inhibitor activity [GO:0005093]	MDEEYEVIVL	B		3075700	3034800	3055250	4197500	5951100	5987100	5.37857e+06	1.76043	0.00420005
At1g20260	Encodes for a multifunctional protein with geranylgeranyl reductase activity shown to catalyze the reduction of prenylated geranylgeranyl-chlorophyll a to phytyl-chlorophyll a (chlorophyll a) and free geranylgeranyl pyrophosphate to phytyl pyrophosphate. The mRNA is cell-to-cell mobile.	actin filament bundle assembly [GO:0051017]; actin filament capping [GO:0051693]; ATP metabolic process [GO:0046034]; negative regulation of actin filament depolymerization [GO:0030835]; proton transmembrane transport [GO:1902600]	cytosol [GO:0005829]; Golgi apparatus [GO:0005794]; nucleus [GO:0005634]; proton-transporting V-type ATPase, V1 domain [GO:0033180]; vacuolar membrane [GO:0005774]; vacuole [GO:0005773]	actin filament binding [GO:0051015]; ATP binding [GO:0005524]; hydrolase activity [GO:0016787]	MVETSIDMEE	A	20975000	21897000	20824000	21232000	36621000	36459000	38817000	37299000	1.75674	0.0019741
At2g41100	Encodes the ATPase alpha subunit, which is a subunit of ATP synthase and part of the CF1 portion which catalyzes the conversion of ADP to ATP using the proton motive force. This complex is located in the thylakoid membrane of the chloroplast.	cellular response to hypoxia [GO:0071456]; response to absence of light [GO:0009646]; response to mechanical stimulus [GO:0009612]; thigmotropism [GO:0009652]	cytosol [GO:0005829]; plasmodesma [GO:0009506]; vacuolar membrane [GO:0005774]	calcium ion binding [GO:0005509]; mRNA binding [GO:0003729]	MADKLTDDQI	A	5075300	18974000	17516000	13855100	20845000	24177000	27529000	2.41837e+07	1.74547	0.0387162
At4g04640	encodes a protein similar to IAA amino acid conjugate hydrolase. NO-induced, involved in growth and disease resistance. Plays a positive role in the activation of SAR when challenged with the avirulent pathogen Pst DC3000 (avrB) at 5 ? 106 CFU.				MACSNLTTMW	A	14225000	25425000	24627000	2.14257e+07	39963000	36626000	35471000	3.73533e+07	1.74339	0.0416062
At1g05680	Thiamine pyrophosphate dependent pyruvate decarboxylase family protein;(source:Araport11)	cellular hyperosmotic salinity response [GO:0071475]; cellular response to abscisic acid stimulus [GO:0071215]; cellular response to hydrogen peroxide [GO:0070301]; cellular response to water deprivation [GO:0042631]; indolebutyric acid metabolic process [GO:0080024]; response to karrikin [GO:0080167]; shoot system morphogenesis [GO:0010016]		indole-3-butyrate beta-glucosyltransferase activity [GO:0052638]; quercetin 3-O-glucosyltransferase activity [GO:0080043]; quercetin 7-O-glucosyltransferase activity [GO:0080044]; UDP-glucosyltransferase activity [GO:0035251]	MREGSHVIVL	X	39553000	44094000	39520000	4.10557e+07	72661000	65451000	76385000	71499000	1.74151	0.01137
At2g36530	ASA1 encodes the alpha subunit of anthranilate synthase, which catalyzes the rate-limiting step of tryptophan synthesis. ASA1 is induced by ethylene, and forms a link between ethylene signalling and auxin synthesis in roots.	glycolytic process [GO:0006096]; regulation of vacuole fusion, non-autophagic [GO:0032889]; response to abscisic acid [GO:0009737]; response to cadmium ion [GO:0046686]; response to cold [GO:0009409]; response to light stimulus [GO:0009416]	apoplast [GO:0048046]; chloroplast [GO:0009507]; cytoplasm [GO:0005737]; cytosol [GO:0005829]; endoplasmic reticulum [GO:0005783]; mitochondrial envelope [GO:0005740]; mitochondrial outer membrane [GO:0005741]; mitochondrion [GO:0005739]; nucleus [GO:0005634]; phosphopyruvate hydratase complex [GO:0000015]; plasma membrane [GO:0005886]; plasmodesma [GO:0009506]	copper ion binding [GO:0005507]; DNA binding [GO:0003677]; magnesium ion binding [GO:0000287]; phosphopyruvate hydratase activity [GO:0004634]	MATITVVKAR	A	64394000	102000000	85268000	8.38873e+07	150920000	138240000	147650000	1.45603e+08	1.7357	0.0255721	33730000	13575000	23652500	6.15594
At4g25630	methionine adenosyltransferase 3;(source:Araport11)	box C/D RNA 3'-end processing [GO:0000494]; defense response [GO:0006952]; histone glutamine methylation [GO:1990258]; rRNA methylation [GO:0031167]	box C/D RNP complex [GO:0031428]; Cajal body [GO:0015030]; cytosol [GO:0005829]; mediator complex [GO:0016592]; nucleolus [GO:0005730]; small-subunit processome [GO:0032040]	histone-glutamine methyltransferase activity [GO:1990259]; mRNA binding [GO:0003729]; ribonuclease activity [GO:0004540]; RNA binding [GO:0003723]; rRNA methyltransferase activity [GO:0008649]; snoRNA binding [GO:0030515]	MRPPLTGSGG	X		3673100	3338300	3505700	5719700	5963800	6436500	6040000	1.72291	0.0473449
At2g03760	Ribosomal protein L18e/L15 superfamily protein;(source:Araport11)	brassinosteroid metabolic process [GO:0016131]; defense response [GO:0006952]; response to salicylic acid [GO:0009751]; response to salt stress [GO:0009651]; sulfation [GO:0051923]	cytoplasm [GO:0005737]; Golgi apparatus [GO:0005794]	brassinosteroid sulfotransferase activity [GO:0080118]; flavonoid sulfotransferase activity [GO:1990135]; sulfotransferase activity [GO:0008146]	MSSSSSVPAY	A	8024800	7449300	6951100	7.47507e+06	12578000	11971000	13782000	12777000	1.70928	0.0100833
At3g22890	One of the 2 genes that code for the G subunit of eukaryotic initiation factor 3 (EIF3). The mRNA is cell-to-cell mobile.	hydrogen sulfide biosynthetic process [GO:0070814]; response to cadmium ion [GO:0046686]; selenium compound metabolic process [GO:0001887]; sulfate assimilation [GO:0000103]	chloroplast [GO:0009507]; chloroplast stroma [GO:0009570]; plasma membrane [GO:0005886]	adenylylsulfate kinase activity [GO:0004020]; ATP binding [GO:0005524]; sulfate adenylyltransferase (ATP) activity [GO:0004781]	MASMAAVLSK	A	66214000	124030000	118170000	1.02805e+08	167520000	163890000	194920000	1.75443e+08	1.70657	0.0277264
At5g54900	Encodes a member of the Arabidopsis TOL (TOM1-LIKE) family of ubiquitin binding proteins that acts redundantly in the recognition and further endocytic sorting of a PIN-FORMED (PIN)-type auxin carrier protein at the plasma membrane, modulating dynamic auxin distribution and associated growth responses.	indoleacetic acid biosynthetic process [GO:0009684]; response to oxidative stress [GO:0006979]; tryptophan biosynthetic process [GO:0000162]	chloroplast [GO:0009507]; chloroplast stroma [GO:0009570]; cytoplasm [GO:0005737]; plasma membrane [GO:0005886]	protein domain specific binding [GO:0019904]; tryptophan synthase activity [GO:0004834]	MQQPPSNAAG	B		3492300	3718500	3605400	5928900	6057100	6185000	6057000	1.67998	0.00621825
At3g14990	Encodes a DON-Glucosyltransferase. The UGT73C5 glucosylates both brassinolide and castasterone in the 23-O position. The enzyme is presumably involved in the homeostasis of those steroid hormones hence regulating BR activity. Transgenic plants overexpressing UGT73C5 show a typical BR-deficient phenotype.	guanine deglycation, glyoxal removal [GO:0106046]; positive regulation of cellular response to oxidative stress [GO:1900409]; protein deglycation, glyoxal removal [GO:0036529]; response to cadmium ion [GO:0046686]	cytosol [GO:0005829]; nucleus [GO:0005634]; plasma membrane [GO:0005886]; plasmodesma [GO:0009506]; vacuolar membrane [GO:0005774]; vacuole [GO:0005773]	glyoxalase III activity [GO:0019172]; protein deglycase activity [GO:0036524]	MASFTKTVLI	A	19942000	30528000	26864000	25778000	47258000	42322000	40275000	43285000	1.67915	0.035438
At1g79930	Encodes 20S proteasome subunit PBA1 (PBA1). PBA1 acts as a plant caspase-3-like enzyme.	response to cadmium ion [GO:0046686]; response to heat [GO:0009408]	cytoplasm [GO:0005737]; cytosol [GO:0005829]; mitochondrion [GO:0005739]; nucleus [GO:0005634]; plasma membrane [GO:0005886]	ATPase activity [GO:0016887]; ATP binding [GO:0005524]	MSVVGFDFGN	A	19243000	27088000	21011000	2.24473e+07	37900000	36544000	38631000	3.76917e+07	1.67912	0.0172762
At1g07890	Ribosomal protein L23/L15e family protein;(source:Araport11)	cellular response to oxidative stress [GO:0034599]; embryo development ending in seed dormancy [GO:0009793]; hydrogen peroxide catabolic process [GO:0042744]; lignin biosynthetic process [GO:0009809]; phenylpropanoid biosynthetic process [GO:0009699]; response to cadmium ion [GO:0046686]; response to heat [GO:0009408]; response to reactive oxygen species [GO:0000302]	cell wall [GO:0005618]; chloroplast [GO:0009507]; chloroplast stroma [GO:0009570]; cytosol [GO:0005829]; extracellular region [GO:0005576]; Golgi apparatus [GO:0005794]; plasma membrane [GO:0005886]; plasmodesma [GO:0009506]	heme binding [GO:0020037]; L-ascorbate peroxidase activity [GO:0016688]; metal ion binding [GO:0046872]; p-coumarate 3-hydroxylase activity [GO:0046409]; peroxidase activity [GO:0004601]	MTKNYPTVSE	A	144880000	184530000	188390000	172600000	278330000	290570000	298060000	2.88987e+08	1.67431	0.00270519
At4g27000	methionine sulfoxide reductase B3;(source:Araport11)	mRNA processing [GO:0006397]	cytosol [GO:0005829]; nucleus [GO:0005634]	mRNA binding [GO:0003729]; poly(A) binding [GO:0008143]	MMQQPPPASN	A	2786800	4059400	4137800	3.66133e+06	6482400	5641900	6230400	6.11823e+06	1.67104	0.0305276
At2g18020	10-formyltetrahydrofolate synthetase (THFS) mRNA, complete The mRNA is cell-to-cell mobile.	cytoplasmic translation [GO:0002181]	cytosol [GO:0005829]; cytosolic large ribosomal subunit [GO:0022625]; cytosolic ribosome [GO:0022626]; mitochondrion [GO:0005739]; nucleolus [GO:0005730]; plasma membrane [GO:0005886]; polysomal ribosome [GO:0042788]; vacuolar membrane [GO:0005774]; vacuole [GO:0005773]	mRNA binding [GO:0003729]; RNA binding [GO:0003723]; structural constituent of ribosome [GO:0003735]	MGRVIRAQRK	A	24135000	38780000	39421000	34112000	58726000	56401000	54525000	5.65507e+07	1.65779	0.0334943
At1g58684	NAD(P)-linked oxidoreductase superfamily protein;(source:Araport11)	translation [GO:0006412]	cell wall [GO:0005618]; cytosolic small ribosomal subunit [GO:0022627]; nucleus [GO:0005634]; plasmodesma [GO:0009506]	mRNA binding [GO:0003729]; structural constituent of ribosome [GO:0003735]	MAERGGESGA	A	4308800	6076600	3954900	4780100	7628600	8686300	7458200	7.92437e+06	1.65778	0.00371319
At4g14880	Encodes a small rubber particle protein homolog. Plays dual roles as positive factors for tissue growth and development and in drought stress responses.	aging [GO:0007568]; cysteine biosynthetic process [GO:0019344]; cysteine biosynthetic process from serine [GO:0006535]; double fertilization forming a zygote and endosperm [GO:0009567]; pollen tube growth [GO:0009860]; response to cadmium ion [GO:0046686]	apoplast [GO:0048046]; chloroplast [GO:0009507]; chloroplast stroma [GO:0009570]; cytoplasm [GO:0005737]; cytosol [GO:0005829]; nucleus [GO:0005634]; peroxisome [GO:0005777]; plasma membrane [GO:0005886]; vacuolar membrane [GO:0005774]	cysteine synthase activity [GO:0004124]; mRNA binding [GO:0003729]; pyridoxal phosphate binding [GO:0030170]	MASRIAKDVT	A	10514000	19281000	16877000	1.55573e+07	24355000	26780000	25848000	25661000	1.64945	0.0170716
At3g23570	Encodes a putative eukaryotic translation initiation factor The mRNA is cell-to-cell mobile.		cytosol [GO:0005829]	hydrolase activity [GO:0016787]	MSGHQCTENP	A		2821200	2921800	2871500	4734100	4539900	4878600	4.71753e+06	1.64288	0.0205914
At1g54100	Ribosomal protein S26e family protein;(source:Araport11)	cellular aldehyde metabolic process [GO:0006081]; response to abscisic acid [GO:0009737]; response to desiccation [GO:0009269]; response to salt stress [GO:0009651]	cytosol [GO:0005829]	aldehyde dehydrogenase (NAD+) activity [GO:0004029]; glyceraldehyde-3-phosphate dehydrogenase (NAD+) (non-phosphorylating) activity [GO:0043878]	MGSANNEYEF	A	5514500	7078400	5130100	5.90767e+06	9403500	9075200	10281000	9.58657e+06	1.62273	0.0284149
At1g02930	Putative N-acetyl-gamma-glutamyl-phosphate reductase;(source:Araport11)	defense response to bacterium [GO:0042742]; glutathione metabolic process [GO:0006749]; response to cadmium ion [GO:0046686]; response to oxidative stress [GO:0006979]; response to water deprivation [GO:0009414]; toxin catabolic process [GO:0009407]	cell wall [GO:0005618]; cytoplasm [GO:0005737]; cytosol [GO:0005829]; extracellular region [GO:0005576]; mitochondrion [GO:0005739]; plasmodesma [GO:0009506]; vacuole [GO:0005773]	camalexin binding [GO:2001147]; cobalt ion binding [GO:0050897]; copper ion binding [GO:0005507]; glutathione binding [GO:0043295]; glutathione transferase activity [GO:0004364]; quercitrin binding [GO:2001227]	MAGIKVFGHP	A	27513000	46116000	48688000	4.07723e+07	66130000	70821000	61240000	6.60637e+07	1.62031	0.0391829
At2g36160	A molecular chaperone that binds to the transmembrane domains of interacting proteins to prevent aggregation and direct them to the right location after translation.Involved in targeting of chloroplast outer membrane proteins to the chloroplast. Double mutants of AKR2A and the highly homologous AKR2B have yellow leaves, significantly reduced chloroplast proteins, and no thylakoid membranes.	maturation of SSU-rRNA from tricistronic rRNA transcript (SSU-rRNA, 5.8S rRNA, LSU-rRNA) [GO:0000462]; ribosomal small subunit assembly [GO:0000028]; translation [GO:0006412]	cytosol [GO:0005829]; cytosolic ribosome [GO:0022626]; cytosolic small ribosomal subunit [GO:0022627]; endoplasmic reticulum [GO:0005783]; plasma membrane [GO:0005886]; plasmodesma [GO:0009506]; polysomal ribosome [GO:0042788]; vacuolar membrane [GO:0005774]	mRNA 5'-UTR binding [GO:0048027]; mRNA binding [GO:0003729]; small ribosomal subunit rRNA binding [GO:0070181]; structural constituent of ribosome [GO:0003735]	MSKRKTKEPK	A	6341500	6108100	5629700	6.02643e+06	10591000	10549000	8078100	9.73937e+06	1.61611	0.013999
At3g17240	Encodes one of two isoforms for the 26S proteasome regulatory protein (RN) subunit RPN5. For many functions it acts redundantly with the paralogous gene RPN5b but also appears to exert independent effects.	cell redox homeostasis [GO:0045454]; response to cadmium ion [GO:0046686]	cytosol [GO:0005829]; mitochondrial matrix [GO:0005759]; mitochondrial respiratory chain complex I [GO:0005747]; mitochondrion [GO:0005739]; oxoglutarate dehydrogenase complex [GO:0045252]	ATP binding [GO:0005524]; cobalt ion binding [GO:0050897]; copper ion binding [GO:0005507]; dihydrolipoyl dehydrogenase activity [GO:0004148]; flavin adenine dinucleotide binding [GO:0050660]; zinc ion binding [GO:0008270]	MAMASLARRK	A	17719000	18554000	20932000	1.90683e+07	31619000	33192000	26922000	3.05777e+07	1.60358	0.0266286
At2g44490	Encodes a calmodulin-regulated Ca(2+)-pump located in the endoplasmic reticulum. Belongs to plant 2B ATPase's with an N-terminal autoinhibitor.	carbohydrate metabolic process [GO:0005975]; defense response by callose deposition in cell wall [GO:0052544]; defense response to bacterium [GO:0042742]; defense response to fungus [GO:0050832]; glucosinolate catabolic process [GO:0019762]; glucosinolate metabolic process [GO:0019760]; indole glucosinolate catabolic process [GO:0042344]; induced systemic resistance [GO:0009682]; response to bact…	chloroplast envelope [GO:0009941]; membrane [GO:0016020]; peroxisome [GO:0005777]	beta-glucosidase activity [GO:0008422]; scopolin beta-glucosidase activity [GO:0102483]; thioglucosidase activity [GO:0019137]	MAHLQRTFPT	A	4186300	8279400	7745500	6.73707e+06	10291000	11117000	10663000	1.06903e+07	1.58679	0.0333729
At2g33370	encodes a 2-alkenal reductase (EC 1.3.1.74), plays a key role in the detoxification of reactive carbonyls	translation [GO:0006412]	cytosol [GO:0005829]; cytosolic large ribosomal subunit [GO:0022625]; endoplasmic reticulum [GO:0005783]; extracellular region [GO:0005576]; nucleolus [GO:0005730]	large ribosomal subunit rRNA binding [GO:0070180]; mRNA binding [GO:0003729]; structural constituent of ribosome [GO:0003735]	MSLGLPVAAT	A	8163900	8395300	7870600	8.14327e+06	13373000	12272000	13110000	1.29183e+07	1.58638	0.0043682
At3g13930	Encodes one of the two functional DHNA-CoA (1,4-dihydroxy-2-naphthoyl-CoA) thioesterases found in Arabidopsis.	glycolytic process [GO:0006096]	chloroplast envelope [GO:0009941]; cytoplasm [GO:0005737]; cytosol [GO:0005829]; mitochondrial matrix [GO:0005759]; mitochondrion [GO:0005739]; pyruvate dehydrogenase complex [GO:0045254]	acetyltransferase activity [GO:0016407]; copper ion binding [GO:0005507]; dihydrolipoyllysine-residue acetyltransferase activity [GO:0004742]; lipoic acid binding [GO:0031405]	MASRIINHSK	A	3137800	4533500	4091300	3.92087e+06	5507300	6672200	6434400	6.20463e+06	1.58246	0.000509151
At5g38470	S-adenosyl-l-homocysteine (SAH) hydrolase 2;(source:Araport11)	photorespiration [GO:0009853]; reductive pentose-phosphate cycle [GO:0019253]	apoplast [GO:0048046]; chloroplast [GO:0009507]; chloroplast envelope [GO:0009941]; chloroplast stroma [GO:0009570]; plastid [GO:0009536]; thylakoid [GO:0009579]	mRNA binding [GO:0003729]; protein domain specific binding [GO:0019904]	MKIFVKTLSG	C/E/F		3501800	3692500	3597150	5044500	5999700	6028200	5690800	1.58203	0.0106774
At1g24180	UDP-Glycosyltransferase superfamily protein;(source:Araport11)	acetyl-CoA biosynthetic process from pyruvate [GO:0006086]; glycolytic process [GO:0006096]	cytosol [GO:0005829]; mitochondrial pyruvate dehydrogenase complex [GO:0005967]; mitochondrion [GO:0005739]; nucleus [GO:0005634]	cobalt ion binding [GO:0050897]; pyruvate dehydrogenase (acetyl-transferring) activity [GO:0004739]; zinc ion binding [GO:0008270]	MALSRLSSRS	A		5672900	6776800	6224850	9462300	9930300	10126000	9.83953e+06	1.58069	0.037826
At1g22780	Protein kinase superfamily protein;(source:Araport11)	translational initiation [GO:0006413]	cell wall [GO:0005618]; cytosol [GO:0005829]; cytosolic ribosome [GO:0022626]; cytosolic small ribosomal subunit [GO:0022627]; nucleolus [GO:0005730]; nucleus [GO:0005634]; plasma membrane [GO:0005886]; plasmodesma [GO:0009506]; ribosome [GO:0005840]; small ribosomal subunit [GO:0015935]; vacuolar membrane [GO:0005774]; vacuole [GO:0005773]	mRNA binding [GO:0003729]; rRNA binding [GO:0019843]; structural constituent of ribosome [GO:0003735]	MSLVANEEFQ	A	8589600	8781700	7186900	8.18607e+06	13202000	13402000	11997000	12867000	1.57182	9.52715e-05
At2g27600	Encodes an aconitase that can catalyze the conversion of citrate to isocitrate through a cis-aconitate intermediate, indicating that it may participate in the TCA cycle and other primary metabolic pathways. The protein is believed to accumulate in the mitochondria and the cytosol. It affects CSD2 (At2g28190 - a superoxide dismutase) transcript levels and may play a role in the response to oxidati…	cell cycle [GO:0007049]; endosomal transport [GO:0016197]; endosome organization [GO:0007032]; potassium ion homeostasis [GO:0055075]; protein transport [GO:0015031]; sodium ion homeostasis [GO:0055078]; trichome branching [GO:0010091]; vacuole organization [GO:0007033]; vesicle-mediated transport [GO:0016192]	cytoplasm [GO:0005737]; multivesicular body [GO:0005771]; multivesicular body membrane [GO:0032585]; nucleus [GO:0005634]; peroxisome [GO:0005777]; plasmodesma [GO:0009506]	ATPase activity [GO:0016887]; ATP binding [GO:0005524]	MYSNFKEQAI	C/E/F		2270800	2352300	2311550	3613600	3667600	3588800	3.62333e+06	1.56749	0.019353
At4g27585	methylenetetrahydrofolate reductase MTHFR2 mRNA, complete The mRNA is cell-to-cell mobile.	mitochondrial respirasome assembly [GO:0097250]	cytosol [GO:0005829]; membrane [GO:0016020]; mitochondrion [GO:0005739]	zinc ion binding [GO:0008270]	MNHLVRKSSV	B		7156300	6072400	6614350	11593000	10199000	9297400	1.03631e+07	1.56677	0.00925563
At4g37980	Encodes a 12-oxophytodienoate reductase that is required for jasmonate biosynthesis. Mutants are male sterile and defective in pollen dehiscence. Shows activity towards 2,4,6-trinitrotoluene. CFA-Ile, CFA-Leu, CFA-Val, CFA-Met and CFA-Ala can restore the fertility of opr3 plants by inducing filament elongation and anther dehiscence.	green leaf volatile biosynthetic process [GO:0010597]; lignin biosynthetic process [GO:0009809]; response to bacterium [GO:0009617]	plasma membrane [GO:0005886]	cinnamyl-alcohol dehydrogenase activity [GO:0045551]; oxidoreductase activity, acting on the CH-OH group of donors, NAD or NADP as acceptor [GO:0016616]; sinapyl alcohol dehydrogenase activity [GO:0052747]; zinc ion binding [GO:0008270]	MGKVLEKEAF	A	12148000	20634000	14984000	15922000	22691000	24565000	26998000	2.47513e+07	1.55454	0.0354645
At5g19760	Encodes a protein predicted to function in tandem with PDX2 to form glutamine amidotransferase complex with involved in vitamin B6 biosynthesis.	dicarboxylic acid transport [GO:0006835]; tricarboxylic acid transmembrane transport [GO:0035674]	cell wall [GO:0005618]; chloroplast envelope [GO:0009941]; integral component of membrane [GO:0016021]; mitochondrial inner membrane [GO:0005743]; mitochondrion [GO:0005739]; plasmodesma [GO:0009506]; plastid [GO:0009536]; vacuolar membrane [GO:0005774]	dicarboxylic acid transmembrane transporter activity [GO:0005310]; oxoglutarate:malate antiporter activity [GO:0015367]; tricarboxylic acid transmembrane transporter activity [GO:0015142]	MAEEKKAPIS	A		3766800	3527900	3647350	5715500	5794300	5349700	5.61983e+06	1.5408	0.0169938
At5g09620	Encodes a 23 kD extrinsic protein that is part of photosystem II and participates in the regulation of oxygen evolution.				MDKFSYNSYP	B		4097300	4082300	4089800	5507600	6747700	6441400	6.23223e+06	1.52385	0.0184887
At5g09900	encodes a cupin-domain containing protein that is similar to pirins which interact with a CCAAT box binding transcription factor. The protein interacts with GPA1 (G protein alpha-subunit) in vitro. Mutants in the gene are affected in germination and early seedling development.	proteasome-mediated ubiquitin-dependent protein catabolic process [GO:0043161]	cytoplasm [GO:0005737]; nuclear proteasome complex [GO:0031595]; proteasome regulatory particle, lid subcomplex [GO:0008541]		MGDSGKLEAT	A		1903800	1711400	1807600	2600900	2862000	2799600	2.75417e+06	1.52366	0.0201939
At3g03960	Stromal heat shock protein involved in protein import into chloroplast. The mRNA is cell-to-cell mobile.	positive regulation of transport [GO:0051050]; protein folding [GO:0006457]	chaperonin-containing T-complex [GO:0005832]; cytoplasm [GO:0005737]; cytosol [GO:0005829]; plasmodesma [GO:0009506]	ATPase activity [GO:0016887]; ATP binding [GO:0005524]; protein folding chaperone [GO:0044183]; unfolded protein binding [GO:0051082]	MVGMSMQPYG	A	3587200	6125100	5759800	5.15737e+06	6964500	7979000	8618600	7.85403e+06	1.52288	0.0132068
At4g24280	encodes a sulfurtransferase/rhodaneses, which belongs to a group of enzymes widely distributed in all three phyla that catalyze the transfer of sulfur from a donor to a thiophilic acceptor substrate. The protein and transcript levels are NOT affected by senescence or exogenous cyanide, suggesting that sulfurtransferases are involved in cyanide detoxification.	protein folding [GO:0006457]; protein targeting to chloroplast [GO:0045036]; response to cadmium ion [GO:0046686]; response to cold [GO:0009409]; response to heat [GO:0009408]; viral process [GO:0016032]	chloroplast [GO:0009507]; chloroplast envelope [GO:0009941]; chloroplast stroma [GO:0009570]; cytosol [GO:0005829]; mitochondrion [GO:0005739]; nucleus [GO:0005634]; plastid [GO:0009536]; thylakoid [GO:0009579]	ATPase activity [GO:0016887]; ATP binding [GO:0005524]; unfolded protein binding [GO:0051082]	MASSAAQIHV	A	8282100	10881000	8539900	9.23433e+06	15296000	14073000	12717000	1.40287e+07	1.51919	0.0263165
At2g47610	Encodes a peroxisomal catalase, highly expressed in bolts and leaves. mRNA expression patterns show circadian regulation with mRNA levels being high in the subjective early morning. Loss of function mutations have increased H2O2 levels and increased H2O2 sensitivity. Mutants accumulate more toxic ions yet show decreased sensitivity to Li+. This decreased sensitivity is most likely due to an insen…	maturation of LSU-rRNA [GO:0000470]	cytosol [GO:0005829]; cytosolic large ribosomal subunit [GO:0022625]; cytosolic ribosome [GO:0022626]; nucleolus [GO:0005730]; plasmodesma [GO:0009506]; polysomal ribosome [GO:0042788]; vacuolar membrane [GO:0005774]	mRNA binding [GO:0003729]; RNA binding [GO:0003723]; structural constituent of ribosome [GO:0003735]	MAPKKGVKVA	A		6758500	5812200	6285350	9935300	9966300	8675700	9.52577e+06	1.51555	0.0180319
At5g20000	26S proteasome AAA-ATPase subunit RPT1a (RPT1a) mRNA,	protein catabolic process [GO:0030163]	nucleus [GO:0005634]; plastid [GO:0009536]; proteasome complex [GO:0000502]	ATP binding [GO:0005524]; proteasome-activating ATPase activity [GO:0036402]	MAAVGVEARP	A		11092000	9352700	10222350	14035000	17231000	15094000	1.54533e+07	1.51172	0.0106516
At3g16640	member of eIF4A - eukaryotic initiation factor 4A	auxin homeostasis [GO:0010252]; cell division [GO:0051301]; defense response to bacterium [GO:0042742]; drought recovery [GO:0009819]; embryo development ending in seed dormancy [GO:0009793]; lateral root development [GO:0048527]; pollen tube growth [GO:0009860]; positive regulation of microtubule depolymerization [GO:0031117]; post-embryonic development [GO:0009791]; regulation of cell growth [G…	apoplast [GO:0048046]; chloroplast [GO:0009507]; cytoplasm [GO:0005737]; cytosol [GO:0005829]; Golgi apparatus [GO:0005794]; nucleus [GO:0005634]; plasma membrane [GO:0005886]; plasmodesma [GO:0009506]; pollen tube [GO:0090406]; thylakoid [GO:0009579]; vacuolar membrane [GO:0005774]	calcium ion binding [GO:0005509]; microtubule binding [GO:0008017]; protein domain specific binding [GO:0019904]	MLVYQDLLTG	C/E/F	7878000	8218500	8041900	8.04613e+06	11229000	12975000	12261000	12155000	1.51066	0.00489256
At3g62530	heat shock protein 70;(source:Araport11)		chloroplast [GO:0009507]; cytosol [GO:0005829]; mitochondrion [GO:0005739]; nucleolus [GO:0005730]	metal ion binding [GO:0046872]; oxidoreductase activity [GO:0016491]; zinc ion binding [GO:0008270]	MFLSQFRSCK	C/E/F		2384700	2038500	2211600	3779500	3239100	2948100	3.32223e+06	1.50219	0.00995747
At3g51800	glutamate decarboxylase 4;(source:Araport11)	auxin-activated signaling pathway [GO:0009734]; cell cycle G1/S phase transition [GO:0044843]; multicellular organism development [GO:0007275]; regulation of cell division [GO:0051302]; regulation of cell growth [GO:0001558]; rRNA processing [GO:0006364]	cytosol [GO:0005829]; nucleolus [GO:0005730]; nucleus [GO:0005634]; plasma membrane [GO:0005886]	mRNA binding [GO:0003729]	MSSDDERDEK	A		9921900	9248300	9585100	13574000	14871000	14721000	1.43887e+07	1.50115	0.0159787
At2g29490	Encodes a component of the AP4 complex and is involved in vacuolar sorting of storage proteins.	glutathione metabolic process [GO:0006749]; toxin catabolic process [GO:0009407]	cytoplasm [GO:0005737]; cytosol [GO:0005829]	glutathione transferase activity [GO:0004364]	MAEKEESVKL	A	7122700	11635000	10957000	9904900	13879000	14831000	15758000	1.48227e+07	1.4965	0.0205668
At1g45145	DNAJ heat shock family protein;(source:Araport11)	defense response to fungus [GO:0050832]; response to cadmium ion [GO:0046686]; response to microbial phytotoxin [GO:0010188]; response to oxidative stress [GO:0006979]	cytosol [GO:0005829]; nucleus [GO:0005634]; plasma membrane [GO:0005886]; plasmodesma [GO:0009506]	oxidoreductase activity, acting on a sulfur group of donors, disulfide as acceptor [GO:0016671]	MAGEGEVIAC	A	13529000	12073000	15160000	1.35873e+07	18477000	21236000	21013000	20242000	1.48977	0.0175597
At1g77760	Encodes the dihydrolipoamide S-acetyltransferase subunit of the plastid Pyruvate Dehydrogenase Complex (E2). Mutant has embryo defect.	nitrate assimilation [GO:0042128]; nitric oxide biosynthetic process [GO:0006809]; response to herbicide [GO:0009635]; response to light stimulus [GO:0009416]	cytosol [GO:0005829]	FAD binding [GO:0071949]; heme binding [GO:0020037]; molybdenum ion binding [GO:0030151]; molybdopterin cofactor binding [GO:0043546]; nitrate reductase (NADH) activity [GO:0009703]; nitrate reductase (NADPH) activity [GO:0050464]; nitrate reductase activity [GO:0008940]	MATSVDNRHY	A		17005000	17711000	17358000	24111000	27260000	25927000	25766000	1.48439	0.0349963
At2g22780	encodes an isoform of 4-coumarate:CoA ligase (4CL), which is involved in the last step of the general phenylpropanoid pathway. In addition to 4-coumarate, it also converts ferulate. The catalytic efficiency was in the following (descending) order: p-coumaric acid, ferulic acid, caffeic acid and 5-OH-ferulic acid. At4CL1 was unable to use sinapic acid as substrate.	glyoxylate cycle [GO:0006097]; malate metabolic process [GO:0006108]; regulation of fatty acid beta-oxidation [GO:0031998]; regulation of photorespiration [GO:0080093]; tricarboxylic acid cycle [GO:0006099]	chloroplast [GO:0009507]; cytoplasm [GO:0005737]; peroxisome [GO:0005777]	L-malate dehydrogenase activity [GO:0030060]	MDPNQRIARI	B		4080200	3898700	3989450	6318300	5914000	5511900	5.91473e+06	1.48259	0.0203434
At3g25800	Encodes a ferretin protein that is targeted to the chloroplast. Member of a Ferritin gene family. Gene expression is induced in response to iron overload and by nitric oxide. Expression of the gene is downregulated in the presence of paraquat, an inducer of photoxidative stress.	protein dephosphorylation [GO:0006470]; regulation of phosphorylation [GO:0042325]; response to cadmium ion [GO:0046686]	cytoplasm [GO:0005737]; cytosol [GO:0005829]; nucleus [GO:0005634]; peroxisome [GO:0005777]; plasma membrane [GO:0005886]; protein phosphatase type 2A complex [GO:0000159]; protein serine/threonine phosphatase complex [GO:0008287]	protein phosphatase regulator activity [GO:0019888]	MSMIDEPLYP	A		3304600	3299700	3302150	4714400	4714000	5172300	4866900	1.47386	0.0446294
At1g10680	GDSL-motif esterase/acyltransferase/lipase. Enzyme group with broad substrate specificity that may catalyze acyltransfer or hydrolase reactions with lipid and non-lipid substrates. The mRNA is cell-to-cell mobile.	transmembrane transport [GO:0055085]	integral component of membrane [GO:0016021]; mitochondrion [GO:0005739]	ATPase-coupled transmembrane transporter activity [GO:0042626]; ATP binding [GO:0005524]	MQPSNDPAIV	B		3111100		3111100	4468200	4424000	4836300	4.57617e+06	1.47092
At4g23850	A member of mei2-like gene family, predominantly plant-based family of genes encoding RNA binding proteins with characteristic presence of a highly conserved RNA binding motif first described in the mei2 gene of the fission yeast S. pombe. In silico analyses reveal nine mei2 -like genes in A. thaliana. They were grouped into four distinct clades, based on overall sequence similarity and subfamily…	fatty acid metabolic process [GO:0006631]	endoplasmic reticulum [GO:0005783]; Golgi apparatus [GO:0005794]; membrane [GO:0016020]; plasma membrane [GO:0005886]	ATP binding [GO:0005524]; long-chain fatty acid-CoA ligase activity [GO:0004467]	MSQQKKYIFQ	A		6351500	6227300	6289400	8523500	9573500	9614100	9.23703e+06	1.46867	0.00793587
At5g61020	Encodes a ubiquitin-activating enzyme (E1), involved in the first step in conjugating multiple ubiquitins to proteins targeted for degradation. Gene is expressed in most tissues examined. Mutant is able to revert the constitutive defense responses phenotype of snc1, which indicates the gene is involved in defense response. It also indicates that ubiquitination plays a role in plant defense signal…		plasma membrane [GO:0005886]; plastid [GO:0009536]	ATPase-coupled transmembrane transporter activity [GO:0042626]; ATP binding [GO:0005524]	MANPDHVSDV	A		3376100		3376100	4957500	5077600	4796300	4943800	1.46435
At5g38830	Encodes a protein with S-formylglutathione hydrolase activity.	tryptophan biosynthetic process [GO:0000162]	cytosol [GO:0005829]	L-serine hydro-lyase (adding indole, L-tryptophan-forming) activity [GO:0052684]; protein homodimerization activity [GO:0042803]; pyridoxal phosphate binding [GO:0030170]; tryptophan synthase activity [GO:0004834]	MEAEKMELKL	B			2321900	2321900	3382000	3401900	3373900	3.38593e+06	1.45826
At3g56300	Encodes glutathione transferase belonging to the tau class of GSTs. Naming convention according to Wagner et al. (2002). Induced by Salicylic acid. Independent of NPR1 for their induction by salicylic acid.	cysteinyl-tRNA aminoacylation [GO:0006423]	cytoplasm [GO:0005737]; cytosol [GO:0005829]	ATP binding [GO:0005524]; cysteine-tRNA ligase activity [GO:0004817]; metal ion binding [GO:0046872]	METFLFTSES	B	7638200	19128000	14324000	1.36967e+07	16273000	20310000	23334000	1.99723e+07	1.45818	0.0664425
At1g02500	P-loop containing nucleoside triphosphate hydrolases superfamily protein;(source:Araport11)	ethylene biosynthetic process [GO:0009693]; one-carbon metabolic process [GO:0006730]; response to cadmium ion [GO:0046686]; S-adenosylmethionine biosynthetic process [GO:0006556]	cell wall [GO:0005618]; cytosol [GO:0005829]; extracellular region [GO:0005576]; plasma membrane [GO:0005886]	ATP binding [GO:0005524]; metal ion binding [GO:0046872]; methionine adenosyltransferase activity [GO:0004478]	MMQQPPPGGI	A	4608000	7861300	8005400	6824900	9627600	10329000	9848100	9934900	1.45568	0.0426568
At3g19010	RPS6A and RPS6B are fully redundant and essential during gametogenesis.			metal ion binding [GO:0046872]; oxidoreductase activity [GO:0016491]	MEDLDPTYIQ	B		2752500	2942600	2847550	3710100	4221500	4495600	4142400	1.45472	0.00884552
At3g42050	Encodes a fructose-1,6-bisphosphatase. This enzyme, in addition to catalyzing the formation of fructose-6-phosphate for sucrose biosynthesis, appears to play a role in fructose-mediated signaling that is independent of its enzymatic activity. atcfbp-1/fins1 mutants have reduced photosynthetic rates, elevated levels of starch and reduced levels of sucrose during the day. Although the protein is ex…		chloroplast [GO:0009507]; cytosol [GO:0005829]; Golgi apparatus [GO:0005794]; plant-type vacuole [GO:0000325]; plasma membrane [GO:0005886]; vacuolar membrane [GO:0005774]; vacuolar proton-transporting V-type ATPase, V1 domain [GO:0000221]; vacuole [GO:0005773]	proton-transporting ATPase activity, rotational mechanism [GO:0046961]	MDQAELSIEQ	B		1667000	1830600	1748800	2570900	2565300	2481700	2539300	1.45202	0.0503605
At4g17530	encodes a plastid lipoamide dehydrogenase, subunit of the pyruvate dehydrogenase complex which provides acetyl-CoA for de novo fatty acid biosynthesis. The gene is highly expressed in developing seeds.	pollen development [GO:0009555]; pollen tube growth [GO:0009860]; protein transport [GO:0015031]; vesicle-mediated transport [GO:0016192]	cytosol [GO:0005829]; Golgi apparatus [GO:0005794]; Golgi membrane [GO:0000139]; plasma membrane [GO:0005886]; plasmodesma [GO:0009506]; vacuole [GO:0005773]	GTPase activity [GO:0003924]; GTP binding [GO:0005525]	MNPEYDYLFK	B	2723800	7248900	6539600	5504100	7373700	8595400	7947400	7.97217e+06	1.44841	0.0760356
At3g24170	Functions in the biosynthesis of 4-hydroxy indole-3-carbonyl nitrile (4-OH-ICN), a cyanogenic phytoalexin in Arabidopsis. FOX1 acts as a dehydrogenase on indole cyanohydrin to form indole carbonyl nitrile.	cell redox homeostasis [GO:0045454]; glutathione metabolic process [GO:0006749]	cytoplasm [GO:0005737]; cytosol [GO:0005829]; peroxisome [GO:0005777]	flavin adenine dinucleotide binding [GO:0050660]; glutathione-disulfide reductase activity [GO:0004362]; NADP binding [GO:0050661]; thioredoxin-disulfide reductase activity [GO:0004791]	MARKMLVDGE	A		6963800	3811900	5387850	7578000	8665500	7089000	7777500	1.44353	0.0975472
At1g53260	ARM repeat superfamily protein;(source:Araport11)	cytidine to uridine editing [GO:0016554]; mRNA processing [GO:0006397]			MKIYSVSHKC	C/E/F	4399600	4603700		4501650	6174100	6715500	6586100	6491900	1.44212	0.0275577
At4g35830	This gene is predicted to encode a nucleosome assembly protein. Plant lines expressing an RNAi construct directed against this gene show a reduction in agrobacterium-mediated root transformation. The mRNA is cell-to-cell mobile. Plants mutated in three ubiquitously expressed NAP1 genes (NAP1;1~NAP1;3) and organ-specifically expressed NAP1;4 gene show hypersensitivity to genotoxic stresses includi…	citrate metabolic process [GO:0006101]; isocitrate metabolic process [GO:0006102]; response to iron ion starvation [GO:1990641]; tricarboxylic acid cycle [GO:0006099]	apoplast [GO:0048046]; cytosol [GO:0005829]; mitochondrion [GO:0005739]; plasma membrane [GO:0005886]; plasmodesma [GO:0009506]; vacuole [GO:0005773]	4 iron, 4 sulfur cluster binding [GO:0051539]; aconitate hydratase activity [GO:0003994]; citrate dehydratase activity [GO:0047780]; copper ion binding [GO:0005507]; mRNA 5'-UTR binding [GO:0048027]	MRDAMNNLGG	X	25573000	35093000	31292000	3.06527e+07	42219000	44924000	45199000	44114000	1.43916	0.0104776
At1g50200	Eukaryotic translation initiation factor 3 subunit 7 (eIF-3);(source:Araport11)	alanyl-tRNA aminoacylation [GO:0006419]; mitochondrial alanyl-tRNA aminoacylation [GO:0070143]; response to cadmium ion [GO:0046686]; tRNA modification [GO:0006400]	chloroplast [GO:0009507]; cytosol [GO:0005829]; mitochondrion [GO:0005739]; nucleus [GO:0005634]	alanine-tRNA ligase activity [GO:0004813]; amino acid binding [GO:0016597]; aminoacyl-tRNA editing activity [GO:0002161]; ATP binding [GO:0005524]; tRNA binding [GO:0000049]; zinc ion binding [GO:0008270]	MRLVKAASLL	X		2681500	4535800	3608650	4996000	5788200	4711700	5165300	1.43137	0.231997
At5g52650	syntaxin protein, involved in the negative regulation of defense pathways such as programmed cell death, salicylic acid signalling pathway, jasmonic acid signalling pathway	cellular response to heat [GO:0034605]; chaperone-mediated protein folding [GO:0061077]; defense response to bacterium [GO:0042742]; innate immune response [GO:0045087]; protein folding [GO:0006457]; protein stabilization [GO:0050821]	cytosol [GO:0005829]; perinuclear region of cytoplasm [GO:0048471]; plasma membrane [GO:0005886]; protein-containing complex [GO:0032991]	ATPase activity [GO:0016887]; ATP binding [GO:0005524]; unfolded protein binding [GO:0051082]	MIISEANRKE	B	2802900	2099500	1741600	2.21467e+06	3043800	3166700	3279000	3.16317e+06	1.42828	0.064679
At1g20630	stress up-regulated Nod 19 protein;(source:Araport11)	cellular response to nitrogen starvation [GO:0006995]; cellular response to phosphate starvation [GO:0016036]; cellular response to sulfate starvation [GO:0009970]; hydrogen peroxide catabolic process [GO:0042744]; response to abscisic acid [GO:0009737]; response to cadmium ion [GO:0046686]; response to hydrogen peroxide [GO:0042542]; response to light stimulus [GO:0009416]	cell wall [GO:0005618]; chloroplast envelope [GO:0009941]; cytoplasm [GO:0005737]; cytosol [GO:0005829]; cytosolic ribosome [GO:0022626]; mitochondrion [GO:0005739]; nucleus [GO:0005634]; peroxisome [GO:0005777]; plasma membrane [GO:0005886]	catalase activity [GO:0004096]; cobalt ion binding [GO:0050897]; heme binding [GO:0020037]	MDPYRVRPSS	B		3375700	1614400	2495050	2929200	4088700	3635900	3.55127e+06	1.42332	0.142066
At5g60160	RNA binding protein with nuclease activity essential for stress response. Involved in mechanisms acting on mRNAs entering the secretory pathway. Functionally redundant with TSN2.	actin filament depolymerization [GO:0030042]; defense response to bacterium [GO:0042742]; innate immune response-activating signal transduction [GO:0002758]	actin cytoskeleton [GO:0015629]; cytoplasm [GO:0005737]; cytosol [GO:0005829]; plastid [GO:0009536]	actin filament binding [GO:0051015]	MDKSSLVSDF	B		1621800		1621800	2138600	2876200	1887800	2.30087e+06	1.41871
At1g20620	KH domain-containing protein;(source:Araport11)	cellular response to nitrogen starvation [GO:0006995]; cellular response to phosphate starvation [GO:0016036]; cellular response to sulfate starvation [GO:0009970]; hydrogen peroxide catabolic process [GO:0042744]; peptidyl-cysteine S-trans-nitrosylation [GO:0035606]; response to cadmium ion [GO:0046686]; response to cold [GO:0009409]; response to hydrogen peroxide [GO:0042542]; response to light…	apoplast [GO:0048046]; cell wall [GO:0005618]; chloroplast [GO:0009507]; chloroplast envelope [GO:0009941]; chloroplast stroma [GO:0009570]; cytoplasm [GO:0005737]; cytosol [GO:0005829]; cytosolic ribosome [GO:0022626]; mitochondrion [GO:0005739]; nucleus [GO:0005634]; peroxisome [GO:0005777]; plasma membrane [GO:0005886]; plasmodesma [GO:0009506]; vacuole [GO:0005773]	catalase activity [GO:0004096]; cobalt ion binding [GO:0050897]; heme binding [GO:0020037]; mRNA binding [GO:0003729]; peptidyl-cysteine S-nitrosylase activity [GO:0035605]	MDPYKYRPSS	B	724820000	1255000000	1217700000	1065840000	1442800000	1533800000	1555400000	1.51067e+09	1.41735	0.0419319
At3g04840	mutant has Yellow first leaves; Chloroplast Signal Recognition Particle Subunit	translation [GO:0006412]	cytosol [GO:0005829]; cytosolic ribosome [GO:0022626]; cytosolic small ribosomal subunit [GO:0022627]; plasma membrane [GO:0005886]; plasmodesma [GO:0009506]; polysomal ribosome [GO:0042788]	mRNA binding [GO:0003729]; structural constituent of ribosome [GO:0003735]	MAVGKNKRIS	A		1857100		1857100	2422000	2887900	2585700	2.63187e+06	1.41719
At1g09780	Transketolase family protein;(source:Araport11)	cellular carbohydrate metabolic process [GO:0044262]; glucose catabolic process [GO:0006007]; glycolytic process [GO:0006096]; pollen development [GO:0009555]; response to abscisic acid [GO:0009737]; response to blue light [GO:0009637]; response to cadmium ion [GO:0046686]; response to carbon dioxide [GO:0010037]; response to cold [GO:0009409]; stomatal movement [GO:0010118]	chloroplast [GO:0009507]; cytosol [GO:0005829]; extracellular region [GO:0005576]; mitochondrial envelope [GO:0005740]; plasma membrane [GO:0005886]; plasmodesma [GO:0009506]	2,3-bisphosphoglycerate-independent phosphoglycerate mutase activity [GO:0046537]; manganese ion binding [GO:0030145]	MATSSAWKLD	A	3156400	18738000	16534000	1.28095e+07	14519000	18178000	21712000	1.81363e+07	1.41585	0.130925
At2g28000	Encodes depolymerizing factor 2.	chloroplast organization [GO:0009658]; embryo development ending in seed dormancy [GO:0009793]; protein folding [GO:0006457]; protein refolding [GO:0042026]	apoplast [GO:0048046]; chloroplast [GO:0009507]; chloroplast envelope [GO:0009941]; chloroplast stroma [GO:0009570]; cytosolic ribosome [GO:0022626]; mitochondrion [GO:0005739]; peroxisome [GO:0005777]; thylakoid [GO:0009579]	ATPase activity [GO:0016887]; ATP binding [GO:0005524]	MASANALSSA	A	8830000	10004000	7257400	8.69713e+06	14077000	12312000	10511000	12300000	1.41426	0.0266145
At5g64120	Encodes a nicotinate-O-glycosyltransferase. Induced by Salicylic acid, virus, fungus and bacteria. Also involved in the tryptophan synthesis pathway. Independent of NPR1 for their induction by salicylic acid. UGT74F1 transfers UDP:glucose to salicylic acid (forming a glucoside (SAG) and a glucose ester (SGE)), benzoic acid, and anthranilate in vitro. UGT74F2 shows a weak ability to catalyze the f…	photosynthesis [GO:0015979]	chloroplast photosystem I [GO:0030093]	protein domain specific binding [GO:0019904]	MGLVRSLCLL	A		3243100	3181900	3212500	4545100	4724500	4349900	4.53983e+06	1.41318	0.037479
At1g09640	ARM repeat superfamily protein;(source:Araport11)	glutathione metabolic process [GO:0006749]	cytosol [GO:0005829]; extracellular region [GO:0005576]; plasma membrane [GO:0005886]; plasmodesma [GO:0009506]; vacuole [GO:0005773]	glutathione transferase activity [GO:0004364]; translation elongation factor activity [GO:0003746]	MALVLHTYKG	A	8805500	9314700	6181700	8.10063e+06	10272000	11679000	12366000	11439000	1.41211	0.0736646
At5g14610	light-dependent NADPH:protochlorophyllide oxidoreductase B The mRNA is cell-to-cell mobile.	carbon utilization [GO:0015976]; defense response to bacterium [GO:0042742]	apoplast [GO:0048046]; chloroplast [GO:0009507]; chloroplast envelope [GO:0009941]; chloroplast stroma [GO:0009570]; chloroplast thylakoid membrane [GO:0009535]; cytoplasm [GO:0005737]; cytosol [GO:0005829]; plastid [GO:0009536]	carbonate dehydratase activity [GO:0004089]; zinc ion binding [GO:0008270]	MLFFQEFGMA	C/E/F	2113300	11006000	9862900	7.66073e+06	9893600	10548000	11931000	1.07909e+07	1.40859	0.163821
At5g02500	encodes an peroxisomal NAD-malate dehydrogenase that is involved in fatty acid beta-oxidation through providing NAD to the process of converting fatty acyl CoA to acetyl CoA.	cellular response to unfolded protein [GO:0034620]; chaperone cofactor-dependent protein refolding [GO:0051085]; defense response to bacterium [GO:0042742]; defense response to fungus [GO:0050832]; defense response to other organism [GO:0098542]; heat acclimation [GO:0010286]; negative regulation of seed germination [GO:0010187]; protein refolding [GO:0042026]; response to cadmium ion [GO:0046686…	apoplast [GO:0048046]; cell wall [GO:0005618]; chloroplast [GO:0009507]; cytoplasm [GO:0005737]; cytosol [GO:0005829]; cytosolic ribosome [GO:0022626]; Golgi apparatus [GO:0005794]; nucleolus [GO:0005730]; nucleus [GO:0005634]; plasma membrane [GO:0005886]; plasmodesma [GO:0009506]; vacuolar membrane [GO:0005774]	ATPase activity [GO:0016887]; ATP binding [GO:0005524]; heat shock protein binding [GO:0031072]; misfolded protein binding [GO:0051787]; mRNA binding [GO:0003729]; protease binding [GO:0002020]; protein folding chaperone [GO:0044183]; unfolded protein binding [GO:0051082]	MSGKGEGPAI	A	297020000	324750000	251790000	2.91187e+08	404730000	400430000	425010000	4.10057e+08	1.40823	0.0268314	17660000	18221000	17940500	22.8565
At5g46290	sterol carrier protein 2;(source:Araport11)	microtubule cytoskeleton organization [GO:0000226]; mitotic cell cycle [GO:0000278]	cell wall [GO:0005618]; chloroplast stroma [GO:0009570]; cytoplasm [GO:0005737]; cytosol [GO:0005829]; Golgi apparatus [GO:0005794]; microtubule [GO:0005874]; plasma membrane [GO:0005886]; plasmodesma [GO:0009506]; plastid [GO:0009536]; tubulin complex [GO:0045298]	GTPase activity [GO:0003924]; GTP binding [GO:0005525]; mRNA binding [GO:0003729]; structural constituent of cytoskeleton [GO:0005200]	MQALQSSSLR	B		5291300	5037100	5164200	6221500	6693100	8893200	7.26927e+06	1.40763	0.139013
At5g13450	prohibitin 1 (Atphb1)	ATP synthesis coupled proton transport [GO:0015986]; mitochondrial ATP synthesis coupled proton transport [GO:0042776]	chloroplast [GO:0009507]; mitochondrial proton-transporting ATP synthase, stator stalk [GO:0000274]; mitochondrial proton-transporting ATP synthase complex [GO:0005753]; mitochondrion [GO:0005739]; plasma membrane [GO:0005886]; plastid [GO:0009536]; proton-transporting ATP synthase complex, catalytic core F(1) [GO:0045261]	cobalt ion binding [GO:0050897]; proton-transporting ATP synthase activity, rotational mechanism [GO:0046933]; zinc ion binding [GO:0008270]	MANRFRSGIS	A	1565600	1215200		1390400	2019700	2049100	1802300	1.95703e+06	1.40753	0.0912751
At3g44860	Encodes a mitochondrial-localized protein. The FUM1 gene appears to be essential, suggesting that FUM1 may play a crucial role as a fumarase in the tricarboxylic acid cycle.	methylation [GO:0032259]; response to herbivore [GO:0080027]; response to jasmonic acid [GO:0009753]; response to molecule of fungal origin [GO:0002238]; response to salicylic acid [GO:0009751]; response to wounding [GO:0009611]		farnesoic acid O-methyltransferase activity [GO:0019010]; metal ion binding [GO:0046872]; S-adenosylmethionine-dependent methyltransferase activity [GO:0008757]	MSTSFTMIGG	A	5310000	11638000	11093000	9347000	11053000	11929000	16446000	1.31427e+07	1.40608	0.081591
At1g54340	Calcium-binding EF-hand family protein;(source:Araport11)	isocitrate metabolic process [GO:0006102]; NADP metabolic process [GO:0006739]; tricarboxylic acid cycle [GO:0006099]	mitochondrion [GO:0005739]; nucleus [GO:0005634]; peroxisome [GO:0005777]; plasma membrane [GO:0005886]	isocitrate dehydrogenase (NADP+) activity [GO:0004450]; magnesium ion binding [GO:0000287]; NAD binding [GO:0051287]	MEFEKIKVIN	B	10038000	11865000	11426000	1.11097e+07	15034000	16217000	15610000	1.56203e+07	1.40601	0.00149817
At3g10050	Encodes a protein with cysteine proteinase inhibitor activity. Overexpression increases tolerance to abiotic stressors (i.e.salt,osmotic, cold stress).	cellular amino acid biosynthetic process [GO:0008652]; isoleucine biosynthetic process [GO:0009097]; threonine catabolic process [GO:0006567]	chloroplast [GO:0009507]	L-threonine ammonia-lyase activity [GO:0004794]; pyridoxal phosphate binding [GO:0030170]	MNSVQLPTAQ	B		3077500	3945800	3511650	5085900	4540600	5143600	4.92337e+06	1.40201	0.0316319
At5g02790	encodes a microbody NAD-dependent malate dehydrogenase encodes an peroxisomal NAD-malate dehydrogenase that is involved in fatty acid beta-oxidation through providing NAD to the process of converting fatty acyl CoA to acetyl CoA.	glutathione metabolic process [GO:0006749]; protein glutathionylation [GO:0010731]; response to cadmium ion [GO:0046686]; response to toxic substance [GO:0009636]	cytosol [GO:0005829]; plasma membrane [GO:0005886]	glutathione transferase activity [GO:0004364]	MAPSFIFVED	A		2035100	1778200	1906650	2814100	2432400	2769900	2.67213e+06	1.40148	0.12871
At2g15620	Encodes a thiamine biosynthetic gene that has a dual function in thiamine biosynthesis and mitochondrial DNA damage tolerance. It appears to be involved in producing the thiazole portion of thiamine (vitamin B1). A crystal structure of the protein reveals that it forms a 2-ring homo-octamer. The mRNA is cell-to-cell mobile.	nitrate assimilation [GO:0042128]; response to nitrate [GO:0010167]	apoplast [GO:0048046]; chloroplast [GO:0009507]; chloroplast stroma [GO:0009570]; mitochondrion [GO:0005739]	4 iron, 4 sulfur cluster binding [GO:0051539]; ferredoxin-nitrite reductase activity [GO:0048307]; heme binding [GO:0020037]; metal ion binding [GO:0046872]; nitrite reductase (NO-forming) activity [GO:0050421]	MTSFSLTFTS	A	51309000	78074000	79503000	6.96287e+07	98874000	100480000	91949000	97101000	1.39455	0.0596659
At1g23310	clathrin adaptor complexes medium subunit family protein;(source:Araport11)	glycine biosynthetic process [GO:0006545]; L-alanine catabolic process [GO:0042853]; photorespiration [GO:0009853]; response to hypoxia [GO:0001666]	apoplast [GO:0048046]; chloroplast [GO:0009507]; cytosol [GO:0005829]; nucleus [GO:0005634]; peroxisome [GO:0005777]; vacuole [GO:0005773]	alanine-glyoxylate transaminase activity [GO:0008453]; glycine:2-oxoglutarate aminotransferase activity [GO:0047958]; L-alanine:2-oxoglutarate aminotransferase activity [GO:0004021]; mRNA binding [GO:0003729]; pyridoxal phosphate binding [GO:0030170]	MALKALDYDT	A	63186000	124430000	111080000	9.95653e+07	97219000	158290000	160680000	1.3873e+08	1.39335	0.00864627
At2g47510	Catalyzes the reduction of hydrogen peroxide using heme group as cofactor. Protects cells from toxicity by H2O2.	fumarate metabolic process [GO:0006106]; malate metabolic process [GO:0006108]; pollen tube development [GO:0048868]; protein tetramerization [GO:0051262]; response to oxidative stress [GO:0006979]; tricarboxylic acid cycle [GO:0006099]	cytosol [GO:0005829]; mitochondrion [GO:0005739]; tricarboxylic acid cycle enzyme complex [GO:0045239]	fumarate hydratase activity [GO:0004333]	MSIYVASRRL	A		4528600		4528600	6666700	6848900	5386200	6300600	1.39129
At3g16270	Encodes GSTU17 (Glutathione S-Transferase U17). Functions as a negative component of stress-mediated signal transduction pathways in drought and salt stress responses.	clathrin-coated vesicle cargo loading [GO:0035652]; intracellular protein transport [GO:0006886]	clathrin-coated vesicle [GO:0030136]; endosome [GO:0005768]; trans-Golgi network [GO:0005802]	clathrin binding [GO:0030276]	MDTSRRAVES	B	2033500	2059000	1746600	1.94637e+06	2476000	2803500	2823500	2701000	1.38771	0.0270964
At1g63660	J domain protein localized in ER lumen. Can partially compensate for the growth defect in jem1 scj1 mutant yeast. Forms a complex SDF2-ERdj3B-BiP that is required for the proper accumulation of the surface-exposed leucine-rich repeat receptor kinases EFR. EFR is involved in PAMP (pathogen associated molecular patterns) triggered immunity.	glutamine metabolic process [GO:0006541]		ATP binding [GO:0005524]; GMP synthase (glutamine-hydrolyzing) activity [GO:0003922]; pyrophosphatase activity [GO:0016462]; transferase activity [GO:0016740]	METPTMKPDT	B		949610		949610	1224700	1246400	1478900	1.31667e+06	1.38653
At4g02480	At5g48930 has been shown to encode for the hydroxycinnamoyl-Coenzyme A shikimate/quinate hydroxycinnamoyltransferase (HCT) both synthesizing and catabolizing the hydroxycinnamoylesters (coumaroyl/caffeoyl shikimate and quinate) involved in the phenylpropanoid pathway. Influence on the accumulation of flavonoids which in turn inhibit auxin transport and reduce plant growth. The mRNA is cell-to-cel…	auxin-activated signaling pathway [GO:0009734]; cell cycle [GO:0007049]; embryo development ending in seed dormancy [GO:0009793]; ethylene-activated signaling pathway [GO:0009873]; jasmonic acid mediated signaling pathway [GO:0009867]; leaf development [GO:0048366]; phloem or xylem histogenesis [GO:0010087]; protein ubiquitination [GO:0016567]; regulation of circadian rhythm [GO:0042752]; respons…	condensed nuclear chromosome [GO:0000794]; cullin-RING ubiquitin ligase complex [GO:0031461]; cytoplasm [GO:0005737]; cytosol [GO:0005829]; nucleus [GO:0005634]; phragmoplast [GO:0009524]; spindle [GO:0005819]	ubiquitin protein ligase binding [GO:0031625]; ubiquitin-protein transferase activity [GO:0004842]	MVSPGRSDST	A		3453800		3453800	4505300	5092000	4761700	4.78633e+06	1.38582
At4g38630	PAMP induced protein involved in defense response. Interaction with UBAC2 proteins in the ER, is necessary for PAMP mediated accumulation of the callose synthase PMR4.	cellular response to DNA damage stimulus [GO:0006974]; leaf development [GO:0048366]; leaf senescence [GO:0010150]; pollen development [GO:0009555]; post-embryonic root development [GO:0048528]; proteasome assembly [GO:0043248]; proteasome-mediated ubiquitin-dependent protein catabolic process [GO:0043161]; protein catabolic process [GO:0030163]; regulation of seed germination [GO:0010029]; respo…	cytosol [GO:0005829]; nucleus [GO:0005634]; plasma membrane [GO:0005886]; proteasome complex [GO:0000502]; proteasome regulatory particle, base subcomplex [GO:0008540]	peptide receptor activity [GO:0001653]; polyubiquitin modification-dependent protein binding [GO:0031593]	MVLEATMICI	A		2420100	2357200	2388650	3505200	3395300	3007300	3302600	1.38262	0.0628405
At1g70770	Encodes the E1 subunit of the 2-oxoglutarate dehydrogenase.		endoplasmic reticulum [GO:0005783]; endoplasmic reticulum membrane [GO:0005789]; Golgi apparatus [GO:0005794]; integral component of membrane [GO:0016021]; nucleus [GO:0005634]; plasma membrane [GO:0005886]; plasmodesma [GO:0009506]; vacuolar membrane [GO:0005774]	mRNA binding [GO:0003729]	MDPIESVEYN	B	3512900	3534600	3391000	3479500	4234000	5491400	4701600	4809000	1.3821	0.0325428
At4g01870	Encodes HopW1-1-Interacting protein 1 (WIN1). Interacts with the P. syringae effector HopW1-1. WIN1 is a putative acetylornithine transaminase. Modulates plant defenses against bacteria. Three WIN proteins are identified so far (WIN1: AT1G80600; WIN2: AT4G31750; WIN3: AT5G13320). Mediates red-light inhibition of seed germination.			ATPase activity [GO:0016887]; ATP binding [GO:0005524]	METPKGTIIF	B	49740000	35799000	41142000	42227000	77597000	44175000	52913000	5.82283e+07	1.37894	0.0584
At2g43970	Encodes a chloroplast beta-amylase. Is necessary for leaf starch breakdown in the absence of BAM3.Activity of BAM1 increases 4 days after osmotic stress. BAM1 has a higher temperature optimum than BAM3 (PMID:25293962).	RNA processing [GO:0006396]	nucleus [GO:0005634]; ribonucleoprotein complex [GO:1990904]	mRNA binding [GO:0003729]	MADQQTLDSS	A	10026000	13892000	13872000	1.25967e+07	19277000	17572000	15180000	17343000	1.37679	0.0906594
At1g70600	Encodes a protein with carboxylesterase whose activity was tested using both pNA and 2,4-D-methyl.	translation [GO:0006412]	cytosol [GO:0005829]; cytosolic large ribosomal subunit [GO:0022625]; cytosolic ribosome [GO:0022626]; mitochondrion [GO:0005739]; plasmodesma [GO:0009506]; polysomal ribosome [GO:0042788]	mRNA binding [GO:0003729]; structural constituent of ribosome [GO:0003735]	MTTRFKKNRK	A	15656000	16610000	15088000	1.57847e+07	20334000	21846000	22956000	21712000	1.37551	0.0132251
At2g38040	Encodes a cytosolic ascorbate peroxidase APX1. Ascorbate peroxidases are enzymes that scavenge hydrogen peroxide in plant cells. Eight types of APX have been described for Arabidopsis: three cytosolic (APX1, APX2, APX6), two chloroplastic types (stromal sAPX, thylakoid tAPX), and three microsomal (APX3, APX4, APX5) isoforms. At least part of the induction of heat shock proteins during light stres…	fatty acid biosynthetic process [GO:0006633]; malonyl-CoA biosynthetic process [GO:2001295]	acetyl-CoA carboxylase complex [GO:0009317]; chloroplast [GO:0009507]; chloroplast envelope [GO:0009941]; chloroplast inner membrane [GO:0009706]; chloroplast stroma [GO:0009570]; endoplasmic reticulum [GO:0005783]; plastid [GO:0009536]	acetyl-CoA carboxylase activity [GO:0003989]; ATP binding [GO:0005524]; transferase activity [GO:0016740]	MASISHSSLA	A	2493000	6455700	5674500	4874400	6701300	7585800	5788600	6691900	1.37287	0.138899
At3g58510	glyceraldehyde 3-phosphate dehydrogenase A subunit 2;(source:Araport11)		cytosol [GO:0005829]; nucleolus [GO:0005730]; nucleus [GO:0005634]; peroxisome [GO:0005777]; plasma membrane [GO:0005886]	ATP binding [GO:0005524]; mRNA binding [GO:0003729]; RNA binding [GO:0003723]; RNA helicase activity [GO:0003724]	MSASWADVAD	A		4081200	4779500	4430350	5232600	6518100	6459600	6070100	1.37012	0.0578667
At5g50920	Encodes a brassinosteroid sulfotransferase. In vitro experiements show that this enzyme has a preference for 24-epibrassinosteroids, particularly 24-epicathasterone, but does not act on castasterone and brassinolide. It also shows sulfating activity toward flavonoids. It is differentially expressed during development, being more abundant in young seedlings and actively growing cell cultures. Expr…	acetyl-CoA biosynthetic process from pyruvate [GO:0006086]; defense response to bacterium [GO:0042742]; glycolytic process [GO:0006096]	mitochondrial pyruvate dehydrogenase complex [GO:0005967]; mitochondrion [GO:0005739]; nucleolus [GO:0005730]; plastid [GO:0009536]; vacuolar membrane [GO:0005774]	pyruvate dehydrogenase (acetyl-transferring) activity [GO:0004739]	MAMATRVLAQ	A	60435000	67782000	67411000	6.52093e+07	87943000	93897000	84643000	8.88277e+07	1.36219	0.00903344
At3g49680	Encodes magnesium chelatase involved in plastid-to-nucleus signal transduction.	isoleucine biosynthetic process [GO:0009097]; leucine biosynthetic process [GO:0009098]; valine biosynthetic process [GO:0009099]	chloroplast [GO:0009507]; chloroplast stroma [GO:0009570]	branched-chain-amino-acid transaminase activity [GO:0004084]; L-isoleucine transaminase activity [GO:0052656]; L-leucine:2-oxoglutarate aminotransferase activity [GO:0050048]; L-leucine transaminase activity [GO:0052654]; L-valine transaminase activity [GO:0052655]	MERAAILPSV	B		2168800	2020700	2094750	3288200	2569800	2676500	2.84483e+06	1.35808	0.0753089
At4g11150	The AtIMD1 is one out of 3 genes encoding the enzyme 3-isopropylmalate dehydrogenase involved in leucine biosynthesis in Arabidopsis. Its subcellular location has been targeted to plastids. Encodes methylthioalkylmalate dehydrogenase. Involved in glucosinolate biosynthesis, in methionine chain elongation. The mRNA is cell-to-cell mobile.	defense response to bacterium [GO:0042742]; embryo development ending in seed dormancy [GO:0009793]; Golgi organization [GO:0007030]; plant-type cell wall biogenesis [GO:0009832]; response to cold [GO:0009409]	cytosol [GO:0005829]; cytosolic ribosome [GO:0022626]; Golgi apparatus [GO:0005794]; plant-type vacuole [GO:0000325]; plant-type vacuole membrane [GO:0009705]; polysomal ribosome [GO:0042788]; proton-transporting two-sector ATPase complex, catalytic domain [GO:0033178]; vacuolar membrane [GO:0005774]; vacuole [GO:0005773]	proton-transporting ATPase activity, rotational mechanism [GO:0046961]; P-type proton-exporting transporter activity [GO:0008553]; structural constituent of ribosome [GO:0003735]	MNDGDVSRQI	B	6389100	12276000	9512200	9.39243e+06	13958000	13603000	10702000	1.27543e+07	1.35794	0.125576
At4g08390	Protein interacts with Agrobacterium proteins VirD2 and VirE2. Is not individually essential for Agrobacterium-mediated root transformation, but when overexpressed can rescue the impa-4 decreased transformation susceptibility phenotype.	cellular response to oxidative stress [GO:0034599]; hydrogen peroxide catabolic process [GO:0042744]; response to reactive oxygen species [GO:0000302]	chloroplast [GO:0009507]; chloroplast stroma [GO:0009570]; cytosol [GO:0005829]; mitochondrion [GO:0005739]	heme binding [GO:0020037]; L-ascorbate peroxidase activity [GO:0016688]; metal ion binding [GO:0046872]; peroxidase activity [GO:0004601]	MAERVSLTLN	A		3120200	3092700	3106450	3784700	4336400	4526000	4215700	1.35708	0.0260242
At5g55190	Form of TOM20, which is a component of the TOM complex, involved in transport of nuclear-encoded mitochondrial proteins	L-lysine catabolic process to acetyl-CoA via saccharopine [GO:0033512]; response to oxidative stress [GO:0006979]; tricarboxylic acid cycle [GO:0006099]	cytosolic ribosome [GO:0022626]; mitochondrion [GO:0005739]; oxoglutarate dehydrogenase complex [GO:0045252]; plastid [GO:0009536]	dihydrolipoyllysine-residue succinyltransferase activity [GO:0004149]; zinc ion binding [GO:0008270]	MALPNQQTVD	A	7209800	7608800	6983200	7.26727e+06	10817000	9446400	9318600	9.86067e+06	1.35686	0.0194414
At5g64250	UDP-glycosyltransferase 73B4;(source:Araport11)	defense response to fungus [GO:0050832]; hydrogen peroxide catabolic process [GO:0042744]; lignin metabolic process [GO:0009808]; respiratory burst [GO:0045730]; response to oxidative stress [GO:0006979]; rhythmic process [GO:0048511]	apoplast [GO:0048046]; cell wall [GO:0005618]; plant-type cell wall [GO:0009505]; plasmodesma [GO:0009506]; secretory vesicle [GO:0099503]	heme binding [GO:0020037]; metal ion binding [GO:0046872]; peroxidase activity [GO:0004601]	MNQECPDYLR	B	3114000		4465100	3789550	5509700	5093400	4782400	5128500	1.35333	0.208085
At3g53430	chloroplastic glutamine synthetase The mRNA is cell-to-cell mobile.	translation [GO:0006412]	cytosol [GO:0005829]; cytosolic large ribosomal subunit [GO:0022625]; large ribosomal subunit [GO:0015934]	large ribosomal subunit rRNA binding [GO:0070180]; mRNA binding [GO:0003729]; structural constituent of ribosome [GO:0003735]	MPPKLDPSQI	X		2339800	2772300	2556050	3285500	3689500	3397900	3.45763e+06	1.35273	0.111843
At5g16880	Encodes dihydroorotase (PYR4).	intracellular protein transport [GO:0006886]	cytosol [GO:0005829]; plasma membrane [GO:0005886]; plastid [GO:0009536]		MGDNLMDKVT	A			1933600	1933600	2697600	2788000	2345000	2610200	1.34992
At1g28290	Leucine-rich repeat (LRR) family protein;(source:Araport11)	response to jasmonic acid [GO:0009753]	cell periphery [GO:0071944]; extracellular region [GO:0005576]; plant-type cell wall [GO:0009505]; plasma membrane [GO:0005886]; plasmodesma [GO:0009506]		MGFIGKSVLV	A	22491000	25189000	25539000	2.44063e+07	33849000	31038000	33826000	3.29043e+07	1.34819	0.0167109
At5g56350	Encodes an enzyme putatively involved in trehalose biosynthesis. Though the protein has both trehalose-6-phosphate synthase (TPS)-like and trehalose-6-phosphate phosphatase (TPP)-like domains, neither activity has been detected in enzymatic assays nor has the protein been able to complement yeast TPS or TPP mutants.	cellular response to heat [GO:0034605]; chaperone-mediated protein folding [GO:0061077]; defense response to bacterium [GO:0042742]; innate immune response [GO:0045087]; protein folding [GO:0006457]; protein stabilization [GO:0050821]	cytosol [GO:0005829]; perinuclear region of cytoplasm [GO:0048471]; plasma membrane [GO:0005886]; protein-containing complex [GO:0032991]	ATPase activity [GO:0016887]; ATP binding [GO:0005524]; unfolded protein binding [GO:0051082]	MAMEQRPKTK	A	35319000	33130000	33804000	3.40843e+07	44706000	46029000	46698000	45811000	1.34405	0.00490281
At2g44060	BHP1 is a Raf-like protein kinase involved in mediating blue light dependent stomatal opening.	response to desiccation [GO:0009269]			MADEAKAKGN	A	10406000	17494000	16449000	14783000	20757000	18793000	20008000	1.98527e+07	1.34294	0.101685
At2g44060	BHP1 is a Raf-like protein kinase involved in mediating blue light dependent stomatal opening.	response to desiccation [GO:0009269]			MSTSEDKPEI	A		5658300	4908700	5283500	6806700	7174600	7235000	7072100	1.33853	0.0661299
At5g35690	Encodes a a high molecular weight member of the FK506 binding protein (FKBP) family. It has three FKBP12-like domains, tetratricopeptide repeats, and a putative calmodulin binding domain. Modulates thermotolerance by interacting with HSP90.1 and affecting the accumulation of HsfA2-regulated sHSPs. Belongs to one of the 36 carboxylate clamp (CC)-tetratricopeptide repeat (TPR) proteins (Prasad 2010…	aging [GO:0007568]; ammonia assimilation cycle [GO:0019676]; glutamine biosynthetic process [GO:0006542]; response to cadmium ion [GO:0046686]	apoplast [GO:0048046]; chloroplast [GO:0009507]; chloroplast envelope [GO:0009941]; chloroplast stroma [GO:0009570]; chloroplast thylakoid membrane [GO:0009535]; cytoplasm [GO:0005737]; cytosolic ribosome [GO:0022626]; mitochondrion [GO:0005739]; plastid [GO:0009536]; thylakoid [GO:0009579]	ATP binding [GO:0005524]; glutamate-ammonia ligase activity [GO:0004356]; mRNA binding [GO:0003729]	MVSHRMEDSG	A	4649900	2527700	1883600	3020400	4854600	3636700	3585700	4.02567e+06	1.33283	0.0736171
At1g07770	Uncharacterized protein family SERF;(source:Araport11)	translation [GO:0006412]	cell wall [GO:0005618]; cytosol [GO:0005829]; cytosolic ribosome [GO:0022626]; cytosolic small ribosomal subunit [GO:0022627]; plasma membrane [GO:0005886]; plasmodesma [GO:0009506]; polysomal ribosome [GO:0042788]; vacuolar membrane [GO:0005774]	structural constituent of ribosome [GO:0003735]	MVRASVLNDC	A	4089000	3363700	2758800	3.40383e+06	4420800	5332900	3847400	4533700	1.33194	0.0697794
At3g62560	Heat shock protein 70 (Hsp 70) family protein;(source:Araport11)	intracellular protein transport [GO:0006886]; vesicle-mediated transport [GO:0016192]	endoplasmic reticulum [GO:0005783]; Golgi apparatus [GO:0005794]	GTP binding [GO:0005525]	MFLVDWFYGV	C/E/F		1629200	2118200	1873700	2367000	2872400	2246600	2.49533e+06	1.33177	0.217241
At2g37690	Encodes one of the two arginase in the genome. Gene expression is enhanced by methyl jasmonate treatment. It is involved in the defense response to B.cinerea.				MLLLKQSSAA	C/E/F		3259300		3259300	4290900	4435200	4281800	4.33597e+06	1.33034
At3g14420	Co-chaperonin similar to E. coli DnaJ	defense response to bacterium [GO:0042742]; hydrogen peroxide biosynthetic process [GO:0050665]; oxidative photosynthetic carbon pathway [GO:0009854]	apoplast [GO:0048046]; chloroplast [GO:0009507]; chloroplast stroma [GO:0009570]; cytosol [GO:0005829]; cytosolic ribosome [GO:0022626]; nucleus [GO:0005634]; peroxisome [GO:0005777]; plasmodesma [GO:0009506]	FMN binding [GO:0010181]; glycolate oxidase activity [GO:0008891]; long-chain-(S)-2-hydroxy-long-chain-acid oxidase activity [GO:0052853]; medium-chain-(S)-2-hydroxy-acid oxidase activity [GO:0052854]; mRNA binding [GO:0003729]; very-long-chain-(S)-2-hydroxy-acid oxidase activity [GO:0052852]	MEITNVTEYD	B	11891000	24570000	18851000	1.84373e+07	25566000	24056000	23838000	2.44867e+07	1.3281	0.140311
At5g20830	P-loop containing nucleoside triphosphate hydrolases superfamily protein;(source:Araport11)	cellular response to hypoxia [GO:0071456]; response to cadmium ion [GO:0046686]; response to cold [GO:0009409]; response to flooding [GO:0009413]; response to glucose [GO:0009749]; response to hypoxia [GO:0001666]; response to mannitol [GO:0010555]; response to osmotic stress [GO:0006970]; response to sorbitol [GO:0072708]; response to sucrose [GO:0009744]; response to water deprivation [GO:00094…	cytosol [GO:0005829]; plasmodesma [GO:0009506]	sucrose synthase activity [GO:0016157]	MANAERMITR	A		4034100	5577300	4805700	6985800	6585500	5564300	6.37853e+06	1.32728	0.251622
At2g46600	Encodes carbamoyl phosphate synthetase (CPS) large subunit (CARB), also named as VEN3. Heterologous expression of the Arabidopsis VEN3 and VEN6 genes in a CPS-deficient Escherichia coli strain fully restored bacterial growth in minimal medium, demonstrating the enzymatic activity of the VEN3 and VEN6 proteins.	trichome branching [GO:0010091]		calcium ion binding [GO:0005509]	MEPTEKSMLL	B			2619600	2619600	3261400	3307100	3861900	3476800	1.32723
At2g17420	Encodes protease I (pfpI)-like protein YLS5.	removal of superoxide radicals [GO:0019430]	mitochondrial matrix [GO:0005759]	thioredoxin-disulfide reductase activity [GO:0004791]	MCWISMSQSR	A		4227600	3415100	3821350	5357700	4711600	5145900	5.07173e+06	1.32721	0.163205
At1g66580	Encodes a beta-glucosidase involved in xyloglucan metabolism.	developmental process [GO:0032502]; response to UV-B [GO:0010224]; ribosomal large subunit assembly [GO:0000027]; translation [GO:0006412]	cytoplasm [GO:0005737]; cytosolic large ribosomal subunit [GO:0022625]; cytosolic ribosome [GO:0022626]; mitochondrion [GO:0005739]; nucleus [GO:0005634]; polysomal ribosome [GO:0042788]; ribosome [GO:0005840]; vacuolar membrane [GO:0005774]; vacuole [GO:0005773]	mRNA binding [GO:0003729]; structural constituent of ribosome [GO:0003735]	MGRRPARCYR	A	22106000	27262000	30685000	2.66843e+07	37235000	37900000	30780000	35305000	1.32306	0.0963373
At3g06720	cinnamyl-alcohol dehydrogenase;(source:Araport11)	NLS-bearing protein import into nucleus [GO:0006607]; protein import into nucleus [GO:0006606]	cell wall [GO:0005618]; cytosol [GO:0005829]; nuclear envelope [GO:0005635]; nucleolus [GO:0005730]; nucleus [GO:0005634]	nuclear import signal receptor activity [GO:0061608]; nuclear localization sequence binding [GO:0008139]	MSLRPNAKTE	A		2932000	2154200	2543100	3335800	3514000	3242500	3364100	1.32283	0.0936837
At4g02570	Encodes hydroxypyruvate reductase.	mRNA catabolic process [GO:0006402]; response to karrikin [GO:0080167]; vegetative to reproductive phase transition of meristem [GO:0010228]		demethylase activity [GO:0032451]; dioxygenase activity [GO:0051213]; metal ion binding [GO:0046872]; mRNA binding [GO:0003729]; RNA N6-methyladenosine dioxygenase activity [GO:1990931]	MERKTIDLEQ	B		2474900	2071400	2273150	2921300	3198200	2897700	3.00573e+06	1.32228	0.0211266
At3g07720	CHC2 heavy chain subunit of clathrin. Involved in vesicle mediated trafficking. Mutants show reduced rates of endocytosis and defects clathrin mediated exocytosis Mutants have increased drought tolerance due to defects in stomatal movement.	nitrile biosynthetic process [GO:0080028]; response to zinc ion [GO:0010043]	cytoplasm [GO:0005737]; cytosol [GO:0005829]; nucleus [GO:0005634]	enzyme regulator activity [GO:0030234]	MAATPMEGKW	A		2385300	2666800	2526050	3666500	3324600	3027600	3.33957e+06	1.32205	0.133263
At3g48990	member of 14-3-3 proteins. This protein is reported to interact with the BZR1 transcription factor involved in brassinosteroid signaling and may affect the nucleocytoplasmic shuttling of BZR1	defense response to fungus [GO:0050832]; fatty acid metabolic process [GO:0006631]; oxalate catabolic process [GO:0033611]; positive regulation of seed germination [GO:0010030]; response to cadmium ion [GO:0046686]; seed coat development [GO:0010214]	apoplast [GO:0048046]; chloroplast [GO:0009507]; chloroplast stroma [GO:0009570]; cytoplasm [GO:0005737]; cytosol [GO:0005829]; plasmodesma [GO:0009506]	ATP binding [GO:0005524]; medium-chain fatty acid-CoA ligase activity [GO:0031956]; oxalate-CoA ligase activity [GO:0050203]	MDSDTLSGLL	B	15896000	39657000	34013000	2.98553e+07	39786000	40019000	38327000	3.93773e+07	1.31894	0.160354
At2g36460	Encodes a member of the annexin gene family, a diverse, multigene family of calcium-dependent, membrane-binding proteins. The protein was determined to have peroxidase activity. This activity is thought to be dependent on the presence of post-translational modifications (most likely phosphorylation). The protein was shown to be present as a mixture of monomer and homodimer. The homodimerization s…	cellular response to hypoxia [GO:0071456]; fructose 1,6-bisphosphate metabolic process [GO:0030388]; gluconeogenesis [GO:0006094]; glycolytic process [GO:0006096]; mitochondria-nucleus signaling pathway [GO:0031930]; response to cadmium ion [GO:0046686]	cytosol [GO:0005829]; endoplasmic reticulum [GO:0005783]; mitochondrion [GO:0005739]; nucleus [GO:0005634]; plasma membrane [GO:0005886]; plasmodesma [GO:0009506]	copper ion binding [GO:0005507]; fructose-bisphosphate aldolase activity [GO:0004332]; mRNA binding [GO:0003729]	MSSFTSKFAD	A	11041000	14240000	11784000	12355000	17104000	16340000	15215000	1.62197e+07	1.3128	0.0400151
At5g53460	Encodes one of the 36 carboxylate clamp (CC)-tetratricopeptide repeat (TPR) proteins (Prasad 2010, Pubmed ID: 20856808). Functions as a chaperone receptor at the chloroplast outer envelope, mediating Hsp70-dependent protein targeting to chloroplasts. It has been localized to the ER membrane, interacts with the Sec translocon, and has a potential function in post-translational protein transport in…	negative regulation of seed germination [GO:0010187]; positive regulation of cell growth [GO:0030307]; positive regulation of TOR signaling [GO:0032008]; regulation of dephosphorylation [GO:0035303]; regulation of nitrogen utilization [GO:0006808]; response to abscisic acid [GO:0009737]; response to cold [GO:0009409]; TOR signaling [GO:0031929]	cytosol [GO:0005829]	kinase binding [GO:0019900]; protein phosphatase 2A binding [GO:0051721]; protein phosphatase binding [GO:0019903]	MSAASSSSVL	A	22308000	48260000	40637000	3.70683e+07	50303000	46169000	49256000	48576000	1.31044	0.160634
At2g47110	Encodes a putative beta-carbonic anhydrase betaCA1. Together with betaCA4 (At1g70410) regulates CO2-controlled stomatal movements in guard cells, as well as attenuates immunity. Differential CA gene expression in response to changing atmospheric CO2 conditions contribute to altered disease resistance levels. Activated by OXS2 under the treatment of salt.	modification-dependent protein catabolic process [GO:0019941]; protein ubiquitination [GO:0016567]; translation [GO:0006412]; ubiquitin-dependent protein catabolic process [GO:0006511]	cytoplasm [GO:0005737]; cytosol [GO:0005829]; cytosolic small ribosomal subunit [GO:0022627]; Golgi apparatus [GO:0005794]; nucleus [GO:0005634]	metal ion binding [GO:0046872]; mRNA binding [GO:0003729]; protein tag [GO:0031386]; structural constituent of ribosome [GO:0003735]; ubiquitin protein ligase binding [GO:0031625]	MQIFVKTLTG	B	114450000	105390000	142540000	1.20793e+08	191190000	163440000	120050000	1.58227e+08	1.3099	0.171934	20574000	5534400	13054200	12.1207
At3g14210	Encodes a homolog of animal DJ-1 superfamily protein. In the A. thaliana genome, three genes encoding close homologs of human DJ-1 were identified AT3G14990 (DJ1A), AT1G53280 (DJ1B) and AT4G34020 (DJ1C). Among the three homologs, DJ1C is essential for chloroplast development and viability. It exhibits glyoxalase activity towards glyoxal and methylglyoxal. The mRNA is cell-to-cell mobile.	defense response to bacterium [GO:0042742]; glucosinolate catabolic process [GO:0019762]; lipid catabolic process [GO:0016042]; response to cold [GO:0009409]; response to insect [GO:0009625]	apoplast [GO:0048046]; chloroplast [GO:0009507]; chloroplast envelope [GO:0009941]; cytosol [GO:0005829]; cytosolic ribosome [GO:0022626]; nucleus [GO:0005634]; peroxisome [GO:0005777]; plasmodesma [GO:0009506]; secretory vesicle [GO:0099503]; vacuole [GO:0005773]	hydrolase activity, acting on ester bonds [GO:0016788]	MADNLNLVSV	A	31075000	38534000	26909000	3.21727e+07	44995000	40866000	40551000	4.21373e+07	1.30972	0.0603684
At5g26000	P-loop containing nucleoside triphosphate hydrolases superfamily protein;(source:Araport11)	abscisic acid-activated signaling pathway [GO:0009738]; carbohydrate metabolic process [GO:0005975]; defense response to insect [GO:0002213]; glucosinolate catabolic process [GO:0019762]; regulation of stomatal movement [GO:0010119]; response to abscisic acid [GO:0009737]; response to insect [GO:0009625]	apoplast [GO:0048046]; chloroplast [GO:0009507]; cytosolic ribosome [GO:0022626]; peroxisome [GO:0005777]; plastid [GO:0009536]; secretory vesicle [GO:0099503]; thylakoid [GO:0009579]; vacuole [GO:0005773]	beta-glucosidase activity [GO:0008422]; glucosinolate glucohydrolase activity [GO:0102799]; metal ion binding [GO:0046872]; scopolin beta-glucosidase activity [GO:0102483]; thioglucosidase activity [GO:0019137]	MKLLMLAFVF	C/E/F	44888000	58448000	44370000	4.92353e+07	63790000	66092000	63135000	64339000	1.30676	0.0279617
At5g10360	Encodes a ATP-dependent RNA unwinding protein targeted to the nucleolus and presumably involved in translation by assisting ribosome maturation. DEAD/DEAH box RNA helicase PRH75	translation [GO:0006412]	cytosol [GO:0005829]; cytosolic ribosome [GO:0022626]; cytosolic small ribosomal subunit [GO:0022627]; plasma membrane [GO:0005886]; plasmodesma [GO:0009506]; polysomal ribosome [GO:0042788]	mRNA binding [GO:0003729]; structural constituent of ribosome [GO:0003735]	MKFNVANPTT	C/E/F		5162300	5959200	5560750	7870200	8284700	5636600	7.26383e+06	1.30627	0.282771
At5g09810	Aldolase superfamily protein;(source:Araport11)	cell division [GO:0051301]; Golgi to plasma membrane transport [GO:0006893]; protein localization [GO:0008104]; protein transport [GO:0015031]; response to auxin [GO:0009733]; response to light stimulus [GO:0009416]; response to wounding [GO:0009611]; root development [GO:0048364]; root epidermal cell differentiation [GO:0010053]; root hair elongation [GO:0048767]; seed germination [GO:0009845]	cell wall [GO:0005618]; chloroplast envelope [GO:0009941]; chloroplast stroma [GO:0009570]; cytoskeleton [GO:0005856]; cytosol [GO:0005829]; mitochondrion [GO:0005739]; nucleolus [GO:0005730]; plasma membrane [GO:0005886]; plasmodesma [GO:0009506]	ATP binding [GO:0005524]; structural constituent of cytoskeleton [GO:0005200]	MADGEDIQPL	A	66297000	68388000	64828000	6.65043e+07	89041000	84201000	87282000	8.68413e+07	1.3058	0.00608129
At1g53750	Acyl-CoA N-acyltransferases (NAT) superfamily protein;(source:Araport11)	positive regulation of RNA polymerase II transcription preinitiation complex assembly [GO:0045899]; protein catabolic process [GO:0030163]	cytosol [GO:0005829]; nucleus [GO:0005634]; plasma membrane [GO:0005886]; proteasome complex [GO:0000502]; proteasome regulatory particle, base subcomplex [GO:0008540]	ATP binding [GO:0005524]; proteasome-activating ATPase activity [GO:0036402]; TBP-class protein binding [GO:0017025]	MVRDIEDEIR	A	11947000	13918000	10894000	12253000	16660000	17527000	13801000	15996000	1.30548	0.00957807
At5g39050	Encodes a protein with similarity to human interferon-related developmental regulator (IFRD)that is involved in salt tolerance. Loss of function mutations are hypersensitive to salt stress and have reduced fertility. SAT32 is found in the cytoplasm but appears to translocate to the nucleus when plants are subject to salt stress.			oxidoreductase activity [GO:0016491]	MVNEEMESSL	A	3613100	9874300	9711100	7.73283e+06	9976100	9740100	10551000	1.00891e+07	1.30471	0.182136
At3g23600	Encodes a nucleocytoplasmic lectin that is capable of binding carbohydrates. It is involved in ABA mediated stomatal movement and increased expression is correlated with increased resistance to Pseudomonas syringae.		integral component of membrane [GO:0016021]	hydrolase activity [GO:0016787]	MSGPQCCENP	A	3419500	3530100	3684300	3.54463e+06	5047000	4777000	4021000	4615000	1.30197	0.0538529
At5g63400	Encodes one of four UDP-glucose dehydrogenase UGD) genes. Mutation of this gene in combination with UGD3 leads to swollen plant cell walls and severe developmental defects associated with changes in pectic polysaccharides.	RNA metabolic process [GO:0016070]	nucleolus [GO:0005730]; nucleus [GO:0005634]	ATP binding [GO:0005524]; DEAD/H-box RNA helicase binding [GO:0017151]; RNA binding [GO:0003723]; RNA helicase activity [GO:0003724]	MATGGAAADL	A	2110700		1759700	1935200	2692100	2590400	2271100	2.51787e+06	1.30109	0.0203617
At3g57560	GST functions in reductive deglutathionylation of glutathione conjugates of quercetin.	arginine biosynthetic process [GO:0006526]; arginine biosynthetic process via ornithine [GO:0042450]	chloroplast [GO:0009507]; chloroplast stroma [GO:0009570]; chloroplast thylakoid [GO:0009534]; cytosol [GO:0005829]; mitochondrial matrix [GO:0005759]	acetylglutamate kinase activity [GO:0003991]; arginine binding [GO:0034618]; ATP binding [GO:0005524]	MATVTSNASP	A		1848300	1489500	1668900	1963900	2354900	2193700	2.17083e+06	1.30076	0.0514936
At3g52140	Encodes the 43 kDa alpha-subunit of the glutamate dehydrogenase with a putative mitochondrial transit polypeptide and NAD(H)- and alpha-ketoglutarate-binding domains. Mitochondrial localization confirmed by subcellular fractionation. Combines in several ratios with GDH2 protein (GDH-beta) to form seven isoenzymes. Catalyzes the cleavage of glycine residues. May be involved in ammonia assimilation…	intracellular distribution of mitochondria [GO:0048312]	cytoplasm [GO:0005737]		MAGKSNKSKA	A		3145600		3145600	3712900	4088100	4462900	4.08797e+06	1.29958
At3g52400	Encodes the beta-subunit of the glutamate dehydrogenase. The enzyme is almost exclusively found in the mitochondria of stem and leaf companion cells.	defense response to fungus [GO:0050832]; exocytosis [GO:0006887]; intracellular protein transport [GO:0006886]; protein targeting to membrane [GO:0006612]; vesicle docking [GO:0048278]; vesicle fusion [GO:0006906]	cytosol [GO:0005829]; endomembrane system [GO:0012505]; integral component of membrane [GO:0016021]; plasma membrane [GO:0005886]; plasmodesma [GO:0009506]; SNARE complex [GO:0031201]	SNAP receptor activity [GO:0005484]; SNARE binding [GO:0000149]	MNDLLSGSFK	B		2032000		2032000	3074500	2365200	2481000	2.64023e+06	1.29933
At5g43940	Nuclear encoded protein consists of the five domains conserved in EF-G proteins, with two GTP-binding sites in the first domain, and an additional transit peptide at the N-terminus. Localized in chloroplasts. Point mutation results in a delay in the onset of germination. At early developmental stage embryos still contain undifferentiated proplastids. The greening of cotyledons is severely impaire…			1-aminocyclopropane-1-carboxylate oxidase activity [GO:0009815]; metal ion binding [GO:0046872]	MATQGQVITC	A	6008300	8023100	8249400	7.42693e+06	8931000	10078000	9899100	9.63603e+06	1.29744	0.0138479
At1g04820	Ribosomal S17 family protein;(source:Araport11)	microtubule-based process [GO:0007017]	cytoplasm [GO:0005737]; microtubule [GO:0005874]	GTPase activity [GO:0003924]; GTP binding [GO:0005525]; structural constituent of cytoskeleton [GO:0005200]	MRECISIHIG	X	9361700	22626000	18918000	1.69686e+07	21935000	20922000	23073000	2.19767e+07	1.29514	0.175151
At2g36780	Eukaryotic aspartyl protease family protein;(source:Araport11)			UDP-glycosyltransferase activity [GO:0008194]	MATEKTHQFH	A			2319800	2319800	2901300	2467500	3633600	3000800	1.29356
At4g35090	Involved in regulating mitochondrial quality control. Regulates mitochondrial association time and thereby is involved in mitochondrial fusion. Mutants show unregulated autophagy and display transcriptomic markers of mitochondrial stress. Its activity can be modulated by Lys acetylation.	cell death [GO:0008219]; cell redox homeostasis [GO:0045454]; cellular response to nitrogen starvation [GO:0006995]; cellular response to phosphate starvation [GO:0016036]; cellular response to sulfate starvation [GO:0009970]; hydrogen peroxide catabolic process [GO:0042744]; photoperiodism [GO:0009648]; response to cold [GO:0009409]; response to hydrogen peroxide [GO:0042542]; response to light …	cytoplasm [GO:0005737]; cytosol [GO:0005829]; cytosolic ribosome [GO:0022626]; glyoxysome [GO:0009514]; mitochondrion [GO:0005739]; peroxisome [GO:0005777]; plasma membrane [GO:0005886]; stromule [GO:0010319]	catalase activity [GO:0004096]; cobalt ion binding [GO:0050897]; heme binding [GO:0020037]	MDPYKYRPAS	B	28239000	91677000	86559000	68825000	98212000	85081000	83542000	88945000	1.29234	0.252311
At3g20410	A semidominant QTL which has an epistatic effect on the Epithiospecifier gene. Represses nitrile formation and favors isothiocyanate production during glucosinolate hydrolysis. The functional allele deters the insect herbivory T. ni.	intracellular signal transduction [GO:0035556]; peptidyl-serine phosphorylation [GO:0018105]; protein autophosphorylation [GO:0046777]; signal transduction [GO:0007165]	cytoplasm [GO:0005737]; cytosol [GO:0005829]; nucleus [GO:0005634]; plasma membrane [GO:0005886]	ATP binding [GO:0005524]; calcium-dependent protein serine/threonine kinase activity [GO:0009931]; calcium ion binding [GO:0005509]; calmodulin binding [GO:0005516]; calmodulin-dependent protein kinase activity [GO:0004683]; protein serine kinase activity [GO:0106310]; protein threonine kinase activity [GO:0106311]	MGNCFAKNHG	A		2717200		2717200	3421200	3264600	3832500	3506100	1.29034
At4g34450	Mutants are resistant to indole-3-acetonitrile (IAN). NIT1 catalyzes the terminal activation step in indole-acetic acid biosynthesis. Predominantly expressed isoform of nitrilase isoenzyme family. Aggregation of NIT1 in cells directly abutting wound sites is one of the earliest events associated with wound and herbicide-induced cell death. The protein undergoes thiolation following treatment with…	endoplasmic reticulum to Golgi vesicle-mediated transport [GO:0006888]; intracellular protein transport [GO:0006886]; intra-Golgi vesicle-mediated transport [GO:0006891]; protein secretion [GO:0009306]	chloroplast [GO:0009507]; COPI vesicle coat [GO:0030126]; cytosol [GO:0005829]; endoplasmic reticulum [GO:0005783]; endoplasmic reticulum-Golgi intermediate compartment [GO:0005793]; Golgi membrane [GO:0000139]; plasma membrane [GO:0005886]; plasmodesma [GO:0009506]	structural molecule activity [GO:0005198]	MAQPLVKKDD	A		3526200	3886100	3706150	4505500	4652100	5128000	4.76187e+06	1.28486	0.0155817
At4g34180	Encodes a nicotianamide synthase.	defense response [GO:0006952]; negative regulation of programmed cell death [GO:0043069]; tryptophan catabolic process to kynurenine [GO:0019441]	cell wall [GO:0005618]; endoplasmic reticulum [GO:0005783]; extracellular region [GO:0005576]; Golgi apparatus [GO:0005794]; plasma membrane [GO:0005886]; secretory vesicle [GO:0099503]	arylformamidase activity [GO:0004061]	MTRSVSFPLF	A		4305900	4031500	4168700	5263200	5407400	5394700	5355100	1.2846	0.0336717
At3g05420	Encodes for the biotin carboxyl-carrier subunit of the multi-enzyme plastidial acetyl-coenzyme A carboxylase complex.	lipid transport [GO:0006869]; response to ethylene [GO:0009723]; response to jasmonic acid [GO:0009753]; response to light stimulus [GO:0009416]	cytoplasm [GO:0005737]; cytosol [GO:0005829]; nucleus [GO:0005634]	fatty-acyl-CoA binding [GO:0000062]; lipid binding [GO:0008289]	MAMPRATSGP	A		927910		927910	906550	1482200	1181800	1.19018e+06	1.28265
At1g70730	Encodes a ubiquitin receptor protein that specifically associates with PEX2 and PEX12.	carbohydrate metabolic process [GO:0005975]; glucose metabolic process [GO:0006006]	cytosol [GO:0005829]	magnesium ion binding [GO:0000287]; phosphoglucomutase activity [GO:0004614]	MFLLVTSCFL	C/E/F			1097800	1097800	1551400	1391400	1273300	1.40537e+06	1.28017
At5g10450	Encodes a protein containing a UND, a U-box, and an ARM domain. This protein has E3 ubiquitin ligase activity based on in vitro assays. Can be phosphorylated in vitro by MLPK, ARK1, and ARK2 but not by SD1-29. Involved in ubiquitination of pattern recognition receptor FLS2.	brassinosteroid mediated signaling pathway [GO:0009742]; defense response to bacterium [GO:0042742]; positive regulation of protein catabolic process [GO:0045732]; response to cadmium ion [GO:0046686]; response to cold [GO:0009409]; response to freezing [GO:0050826]	cell wall [GO:0005618]; cytoplasm [GO:0005737]; cytosol [GO:0005829]; nucleus [GO:0005634]; plasma membrane [GO:0005886]		MAATLGRDQY	A	6008100	8538300	8580800	7.70907e+06	10194000	10654000	8730700	9.85957e+06	1.27896	0.103122
At1g15930	Encodes a novel mitochondrial carrier capable of transporting both dicarboxylates (such as malate, oxaloacetate, oxoglutarate, and maleate) and tricarboxylates (such as citrate, isocitrate, cis-aconitate, and trans-aconitate).	response to cadmium ion [GO:0046686]; translation [GO:0006412]	cytosol [GO:0005829]; cytosolic ribosome [GO:0022626]; cytosolic small ribosomal subunit [GO:0022627]; nucleus [GO:0005634]; polysomal ribosome [GO:0042788]	structural constituent of ribosome [GO:0003735]	MSGDEAAPVV	A	2999400	3354800	2782200	3.04547e+06	4546600	3516400	3590300	3.88443e+06	1.27548	0.0855269
At5g52920	Involved in control of defence gene expression post-transcriptionally through release from translation arrest within TZF9-PAB2-containing RNA granules. TZF9 shows phospho-mobility shift after flg22 treatment, inferred to be caused by phosphorylation through MPK3 and/or MPK6. The major MPK3/6-targeted phospho-sites are S181, S323, S343, S352, S356, S362 and S377.	ribosomal small subunit assembly [GO:0000028]	cell wall [GO:0005618]; cytosolic ribosome [GO:0022626]; cytosolic small ribosomal subunit [GO:0022627]; plastid [GO:0009536]; polysomal ribosome [GO:0042788]	mRNA binding [GO:0003729]; RNA binding [GO:0003723]; structural constituent of ribosome [GO:0003735]	MAQVVATRSI	A		6034600	4592700	5313650	7116500	6606900	6603800	6.77573e+06	1.27516	0.161751
At2g43160	avrRpt2-induced gene that exhibits RPS2- and avrRpt2-dependent induction early after infection with Pseudomonas syringae pv maculicola strain ES4326 carrying avrRpt2	endocytosis [GO:0006897]; protein transport [GO:0015031]	cell plate [GO:0009504]; clathrin vesicle coat [GO:0030125]; cytosol [GO:0005829]; endosome [GO:0005768]; Golgi apparatus [GO:0005794]; intracellular membrane-bounded organelle [GO:0043231]; plasma membrane [GO:0005886]; vacuolar membrane [GO:0005774]	clathrin binding [GO:0030276]; phospholipid binding [GO:0005543]	MKKVFGQTVR	C/E/F	5479700	11610000	11866000	9651900	11366000	11385000	14163000	1.23047e+07	1.27484	0.136643
At3g18190	Encodes a subunit of the 400 kDa subcomplex of the mitochondrial NADH dehydrogenase (complex I). The protein has been isolated in the male gametophyte. The mRNA is cell-to-cell mobile.	protein folding [GO:0006457]; response to cadmium ion [GO:0046686]	chaperonin-containing T-complex [GO:0005832]; cytosol [GO:0005829]	ATPase activity [GO:0016887]; ATP binding [GO:0005524]; unfolded protein binding [GO:0051082]	MAAVAAPMAS	A		4315800	3752400	4034100	4913000	5415700	5036500	5.12173e+06	1.26961	0.0245455
At3g13790	DHAR3 protein undergoes thiolation following treatment with the oxidant tert-butylhydroperoxide.Encodes 30-40% of extractable leaf GSH-dependent DHAR activity. Single knockout mutants show unaltered ascorbate and glutathione status in optimal and oxidative stress conditions.Makes a minor contribution to glutathione oxidation in response to increased intracellular hydrogen peroxide (catalase defic…	carbohydrate metabolic process [GO:0005975]; defense response to fungus [GO:0050832]; response to karrikin [GO:0080167]; response to wounding [GO:0009611]	apoplast [GO:0048046]; cell wall [GO:0005618]; plasma membrane [GO:0005886]	beta-fructofuranosidase activity [GO:0004564]	MTKEVCSNIG	A	8813900	7283100	9500100	8.53237e+06	11710000	9890300	10747000	1.07824e+07	1.26371	0.0237304
At3g09200	Copper-zinc superoxide dismutase copper chaperone (delivers copper to the Cu-Zn superoxide dismutase). Localized to the chloroplast. Expressed in roots and shoots. Up-regulated in response to copper and senescence. The AtACC activates all three CuZnSOD activities located in three different subcellular compartments. Contains three domains, central, ATX-1 like and C-terminal. ATX-1 like domain esse…	cytoplasmic translation [GO:0002181]; response to cadmium ion [GO:0046686]; response to cold [GO:0009409]; response to zinc ion [GO:0010043]; ribosomal large subunit assembly [GO:0000027]	cytosol [GO:0005829]; cytosolic large ribosomal subunit [GO:0022625]; cytosolic ribosome [GO:0022626]; nucleolus [GO:0005730]; nucleus [GO:0005634]; plasma membrane [GO:0005886]; plasmodesma [GO:0009506]; polysomal ribosome [GO:0042788]	copper ion binding [GO:0005507]; large ribosomal subunit rRNA binding [GO:0070180]; mRNA binding [GO:0003729]; structural constituent of ribosome [GO:0003735]	MVKATKAEKK	A		3321500	4818600	4070050	4094400	6868900	4462300	5.14187e+06	1.26334	0.281864
At5g63570	UDP-glucosyl transferase 73B3;(source:Araport11)	response to cadmium ion [GO:0046686]	cytoplasm [GO:0005737]; cytosol [GO:0005829]; mitochondrion [GO:0005739]; plastid [GO:0009536]; vacuolar membrane [GO:0005774]	adenylate kinase activity [GO:0004017]; ATP binding [GO:0005524]; copper ion binding [GO:0005507]	MPGGVNSPVR	X	4835500	13214000	10272000	9440500	13217000	10605000	11844000	1.18887e+07	1.25933	0.262254
At3g44310	Aldolase superfamily protein;(source:Araport11)	detoxification of nitrogen compound [GO:0051410]; indoleacetic acid biosynthetic process [GO:0009684]	apoplast [GO:0048046]; chloroplast [GO:0009507]; cytosol [GO:0005829]; plasma membrane [GO:0005886]; plasmodesma [GO:0009506]	indole-3-acetonitrile nitrilase activity [GO:0080061]; indole-3-acetonitrile nitrile hydratase activity [GO:0080109]; nitrilase activity [GO:0000257]; nitrile hydratase activity [GO:0018822]	MSSTKDMSTV	A	25246000	35903000	30743000	3.06307e+07	32385000	30898000	52340000	38541000	1.25825	0.205865
At1g21130	Leucine-rich repeat (LRR) family protein;(source:Araport11)	aromatic compound biosynthetic process [GO:0019438]; methylation [GO:0032259]		O-methyltransferase activity [GO:0008171]; protein dimerization activity [GO:0046983]; S-adenosylmethionine-dependent methyltransferase activity [GO:0008757]	MGYLFEETLS	A	6964800	6405100	6770500	6.71347e+06	7440200	9358200	8536600	8445000	1.25792	0.0683007
At2g34590	Arabidopsis aminopeptidase P1 The mRNA is cell-to-cell mobile.	acetyl-CoA biosynthetic process from pyruvate [GO:0006086]; glycolytic process [GO:0006096]; pollen tube development [GO:0048868]	chloroplast envelope [GO:0009941]; endoplasmic reticulum [GO:0005783]	pyruvate dehydrogenase (acetyl-transferring) activity [GO:0004739]; zinc ion binding [GO:0008270]	MSAILQGAGA	A		1448900	861100	1155000	1231400	1570100	1557000	1.45283e+06	1.25786	0.195113
At5g26340	DEAD box RNA helicase family protein;(source:Araport11)	monosaccharide transmembrane transport [GO:0015749]; response to abscisic acid [GO:0009737]; response to salt stress [GO:0009651]; response to water deprivation [GO:0009414]	integral component of membrane [GO:0016021]; plasma membrane [GO:0005886]; plasmodesma [GO:0009506]; plastid [GO:0009536]	hexose:proton symporter activity [GO:0009679]; high-affinity glucose:proton symporter activity [GO:0005358]; monosaccharide transmembrane transporter activity [GO:0015145]	MTGGGFATSA	A		2723800		2723800	3078300	3273400	3920700	3.42413e+06	1.25712
At5g13650	Thioredoxin superfamily protein;(source:Araport11)	mitochondrial phosphate ion transmembrane transport [GO:1990547]; phosphate ion transmembrane transport [GO:0035435]; response to salt stress [GO:0009651]	cell wall [GO:0005618]; integral component of mitochondrial inner membrane [GO:0031305]; mitochondrion [GO:0005739]; vacuolar membrane [GO:0005774]	inorganic phosphate transmembrane transporter activity [GO:0005315]; mRNA binding [GO:0003729]	MELSLSTSSA	B		1714000	2153300	1933650	2064600	2546700	2674800	2428700	1.25602	0.0719004
At3g52880	Encodes a gene whose sequence is similar to ferredoxin dependent glutamate synthase (Fd-GOGAT). Expression in leaves is induced by light and sucrose. Proposed to be involved in photorespiration and nitrogen assimilation. The mRNA is cell-to-cell mobile.		peroxisomal matrix [GO:0005782]	flavin adenine dinucleotide binding [GO:0050660]; monodehydroascorbate reductase (NADH) activity [GO:0016656]	MAEKSFKYII	A		7189100	5698500	6443800	8519200	8248600	7473500	8.08043e+06	1.25399	0.0787054
At5g17920	Encodes an Fe-S binding protein with quinolinate synthase (QS) activity and cysteine desulfurase activator activity. The QS activity was demonstrated by functional complementation of corresponding E. coli mutants and complementation of embryo-lethal phenotypes of the QS homozygous null allele in Arabidopsis. The SufE domain of the protein also stimulates the cysteine desulfurase activity of CpNif…	DNA methylation-dependent heterochromatin assembly [GO:0006346]; methionine biosynthetic process [GO:0009086]; methylation [GO:0032259]; positive regulation of histone H3-K9 methylation [GO:0051574]; response to cadmium ion [GO:0046686]; response to zinc ion [GO:0010043]	apoplast [GO:0048046]; chloroplast [GO:0009507]; chloroplast stroma [GO:0009570]; cytosol [GO:0005829]; extracellular region [GO:0005576]; peroxisome [GO:0005777]; plasma membrane [GO:0005886]; plasmodesma [GO:0009506]; vacuolar membrane [GO:0005774]	5-methyltetrahydropteroyltriglutamate-homocysteine S-methyltransferase activity [GO:0003871]; copper ion binding [GO:0005507]; methionine synthase activity [GO:0008705]; mRNA binding [GO:0003729]; zinc ion binding [GO:0008270]	MASHIVGYPR	A	116940000	197120000	161100000	1.58387e+08	202060000	198780000	194590000	1.98477e+08	1.25311	0.120501
At3g04120	Encodes CHLOROPLAST RNA BINDING (CRB), a putative RNA-binding protein. CRB is important for the proper functioning of the chloroplast. Mutations in CRB also affects the circadian system, altering the expression of both oscillator and output genes. The mRNA is cell-to-cell mobile.	fruit development [GO:0010154]; gluconeogenesis [GO:0006094]; glycolytic process [GO:0006096]; response to cadmium ion [GO:0046686]; response to heat [GO:0009408]; response to hydrogen peroxide [GO:0042542]; response to oxidative stress [GO:0006979]; response to redox state [GO:0051775]; response to sucrose [GO:0009744]; seed development [GO:0048316]	apoplast [GO:0048046]; chloroplast [GO:0009507]; cytosol [GO:0005829]; mitochondrial envelope [GO:0005740]; mitochondrion [GO:0005739]; nucleus [GO:0005634]; plasma membrane [GO:0005886]; vacuolar membrane [GO:0005774]	copper ion binding [GO:0005507]; DNA binding [GO:0003677]; glyceraldehyde-3-phosphate dehydrogenase (NAD+) (phosphorylating) activity [GO:0004365]; glyceraldehyde-3-phosphate dehydrogenase (NADP+) (non-phosphorylating) activity [GO:0008886]; NAD binding [GO:0051287]; NADP binding [GO:0050661]	MADKKIRIGI	A	75581000	96167000	88719000	8.68223e+07	108610000	113290000	103630000	108510000	1.24979	0.0313918
At1g51830	Phosphofructokinase family protein;(source:Araport11)		integral component of membrane [GO:0016021]	ATP binding [GO:0005524]; protein kinase activity [GO:0004672]	MRSNTKIMTV	X		2105100	4000000	3052550	3649700	2941600	4852800	3814700	1.24968	0.00307127
At5g27380	RBP47B, is a component of the stress granule proteome and interacts with 2',3'-cAMP.	threonyl-tRNA aminoacylation [GO:0006435]	cell wall [GO:0005618]; chloroplast [GO:0009507]; cytosol [GO:0005829]; mitochondrion [GO:0005739]; plasma membrane [GO:0005886]; plastid [GO:0009536]	ATP binding [GO:0005524]; metal ion binding [GO:0046872]; threonine-tRNA ligase activity [GO:0004829]	MGSGCSSLSY	A		12138000	11241000	11689500	14771000	13574000	15473000	14606000	1.2495	0.145872
At5g06860	Encodes a phosphoserine aminotransferase which is involved in serine biosynthesis in the chloroplast which operates via the phosphorylated pathway. The mRNA is cell-to-cell mobile.		cell wall [GO:0005618]; extracellular region [GO:0005576]; Golgi apparatus [GO:0005794]; membrane [GO:0016020]; plant-type cell wall [GO:0009505]; plasmodesma [GO:0009506]; secretory vesicle [GO:0099503]	polygalacturonase inhibitor activity [GO:0090353]	MDKTATLCLL	B		1896800	2054000	1975400	2573900	2517500	2312900	2468100	1.24942	0.124214
At5g63790	The At2g36790 gene encodes a UDP-glucose:flavonol-3-O-glycoside-7-O-glucosyltransferase (UGT73C6)attaching a glucosyl residue to the 7-O-position of the flavonols kaempferol, quercetin and their 3-O-glycoside derivatives.	glycolytic process [GO:0006096]; response to cadmium ion [GO:0046686]	cytoplasm [GO:0005737]; cytosol [GO:0005829]; plasma membrane [GO:0005886]; plastid [GO:0009536]	ATP binding [GO:0005524]; kinase activity [GO:0016301]; magnesium ion binding [GO:0000287]; potassium ion binding [GO:0030955]; pyruvate kinase activity [GO:0004743]	MDFALFSSIS	B	2632400	2140300	3236900	2.66987e+06	3395800	3056900	3550300	3.33433e+06	1.24888	0.0334296
At5g43450	sinapoylglucose:malate sinapoyltransferase. Catalyzes the formation of sinapoylmalate from sinapoylglucose. Mutants accumulate excess sinapoylglucose.	defense response to fungus [GO:0050832]; heat acclimation [GO:0010286]; protein complex oligomerization [GO:0051259]; protein folding [GO:0006457]; response to heat [GO:0009408]; response to microbial phytotoxin [GO:0010188]	cell wall [GO:0005618]; chloroplast [GO:0009507]; chloroplast stroma [GO:0009570]; cytosol [GO:0005829]; Golgi apparatus [GO:0005794]; mitochondrion [GO:0005739]; plasma membrane [GO:0005886]; plasmodesma [GO:0009506]; plastid [GO:0009536]; vacuole [GO:0005773]	mRNA binding [GO:0003729]; oxidoreductase activity, acting on a sulfur group of donors, disulfide as acceptor [GO:0016671]	MTENSEKIDR	A		1435200	1204200	1319700	1642300	1580800	1720600	1647900	1.24869	0.162523
At4g37370	A caffeic acid/5-hydroxyferulic acid O-methyltransferase. Interacts with 14-4-3 proteins in yeast 2 hybrid assay. AtOMT1 (At5g54160) encodes a flavonol 3?-O-methyltransferase that is highly active towards quercetin and myricetin. The substrate specificity identifies the enzyme as flavonol 3?-methyltransferase which replaces the former annotation of the gene to encode a caffeic acid/5-hydroxyferul…	response to karrikin [GO:0080167]	endoplasmic reticulum [GO:0005783]; integral component of membrane [GO:0016021]; membrane [GO:0016020]; plasma membrane [GO:0005886]	heme binding [GO:0020037]; iron ion binding [GO:0005506]; oxidoreductase activity, acting on paired donors, with incorporation or reduction of molecular oxygen, NAD(P)H as one donor, and incorporation of one atom of oxygen [GO:0016709]	METKTLIFSI	B		2840700		2840700	3748400	2740800	4050600	3.51327e+06	1.23676
At4g24690	Encodes a type I metacaspase. Two Arabidopsis metacaspases, AT1G02170 (MC1) and AT4G25110 (MC2) antagonistically control programmed cell death in Arabidopsis. MC1 is a positive regulator of cell death and requires conserved caspase-like putative catalytic residues for its function. MC2 negatively regulates cell death. This function is independent of the putative catalytic residues. A third type I…	protein polymerization [GO:0051258]; protein targeting to vacuole involved in autophagy [GO:0071211]	autophagosome [GO:0005776]; cytoplasm [GO:0005737]; vacuole [GO:0005773]	ubiquitin binding [GO:0043130]; zinc ion binding [GO:0008270]	MESTANALVV	B		5810300	6091600	5950950	7342900	7151500	7525700	7.34003e+06	1.23342	0.0106511
At4g39260	Encodes a protein disulfide isomerase-like (PDIL) protein, a member of a multigene family within the thioredoxin (TRX) superfamily. Transcript levels for this gene are up-regulated in response to three different chemical inducers of ER stress (dithiothreitol, beta-mercaptoethanol, and tunicamycin). AtIRE1-2 does not appear to be required for this response, but the atbzip60 mutant has a diminished…	alternative mRNA splicing, via spliceosome [GO:0000380]; innate immune response [GO:0045087]; response to abscisic acid [GO:0009737]; response to cold [GO:0009409]; response to zinc ion [GO:0010043]	cell wall [GO:0005618]; cytosol [GO:0005829]; Golgi apparatus [GO:0005794]; nucleolus [GO:0005730]; nucleus [GO:0005634]; peroxisome [GO:0005777]; plasma membrane [GO:0005886]; plasmodesma [GO:0009506]	mRNA binding [GO:0003729]	MSEVEYRCFV	A	9178800	8268400	8117300	8521500	9588200	10963000	10943000	1.04981e+07	1.23195	0.0639888
At5g59880	beta tubulin gene		cytosol [GO:0005829]; intracellular membrane-bounded organelle [GO:0043231]; membrane [GO:0016020]; plastid [GO:0009536]	sterol binding [GO:0032934]; sterol transporter activity [GO:0015248]	MANAASGMAV	A		5106800	5713100	5409950	6385300	6846700	6745600	6659200	1.23092	0.0795225
At1g20510	Sugar isomerase (SIS) family protein;(source:Araport11)	jasmonic acid biosynthetic process [GO:0009695]; response to bacterium [GO:0009617]; response to jasmonic acid [GO:0009753]; response to wounding [GO:0009611]	peroxisome [GO:0005777]	ATP binding [GO:0005524]; CoA-ligase activity [GO:0016405]; decanoate-CoA ligase activity [GO:0102391]	MASVNSRSGF	A	4521200	7050700	6327100	5.96633e+06	6297200	6840400	8866000	7.33453e+06	1.22932	0.118458
At5g54310	encodes a cytosolic thioredoxin that reduces disulfide bridges of target proteins by the reversible formation of a disulfide bridge between two neighboring Cys residues present in the active site. Thioredoxins have been found to regulate a variety of biological reactions in prokaryotic and eukaryotic cells. The mRNA is cell-to-cell mobile.	aromatic compound biosynthetic process [GO:0019438]; flavonol biosynthetic process [GO:0051555]; lignin biosynthetic process [GO:0009809]; melatonin biosynthetic process [GO:0030187]; methylation [GO:0032259]	cytoplasm [GO:0005737]; cytosol [GO:0005829]; nucleus [GO:0005634]; plasma membrane [GO:0005886]; plasmodesma [GO:0009506]; plastid [GO:0009536]	acetylserotonin O-methyltransferase activity [GO:0017096]; caffeate O-methyltransferase activity [GO:0047763]; luteolin O-methyltransferase activity [GO:0030744]; myricetin 3'-O-methyltransferase activity [GO:0033799]; O-methyltransferase activity [GO:0008171]; protein dimerization activity [GO:0046983]; quercetin 3'-O-methyltransferase activity [GO:0102822]; quercetin 3-O-methyltransferase activ…	MNEKANVSKE	B		4742300	4114400	4428350	5147200	5239100	5932200	5439500	1.22834	0.16508
At1g59870	Leucine-rich repeat (LRR) family protein;(source:Araport11)	auxin-activated signaling pathway [GO:0009734]; auxin polar transport [GO:0009926]; cadmium ion transport [GO:0015691]; cellular detoxification [GO:1990748]; cellular response to indolebutyric acid stimulus [GO:0071366]; cotyledon development [GO:0048825]; coumarin metabolic process [GO:0009804]; defense response by callose deposition in cell wall [GO:0052544]; defense response to bacterium [GO:0…	chloroplast [GO:0009507]; chloroplast envelope [GO:0009941]; endoplasmic reticulum [GO:0005783]; endoplasmic reticulum membrane [GO:0005789]; integral component of membrane [GO:0016021]; mitochondrion [GO:0005739]; plasma membrane [GO:0005886]; trans-Golgi network [GO:0005802]; vacuolar membrane [GO:0005774]	ATPase-coupled transmembrane transporter activity [GO:0042626]; ATP binding [GO:0005524]; auxin efflux transmembrane transporter activity [GO:0010329]; cadmium ion transmembrane transporter activity [GO:0015086]; efflux transmembrane transporter activity [GO:0015562]; mRNA binding [GO:0003729]	MDYNPNLPPL	B	47333000	86653000	103510000	7.91653e+07	87132000	98182000	104470000	9.65947e+07	1.22016	0.135812
At3g44110	Aldolase superfamily protein;(source:Araport11)	photoperiodism, flowering [GO:0048573]; positive regulation of flower development [GO:0009911]; protein folding [GO:0006457]; regulation of ATPase activity [GO:0043462]; response to heat [GO:0009408]; response to salt stress [GO:0009651]	cell wall [GO:0005618]; cytosol [GO:0005829]; nucleolus [GO:0005730]; plasma membrane [GO:0005886]; plasmodesma [GO:0009506]	ATP binding [GO:0005524]; Hsp70 protein binding [GO:0030544]; metal ion binding [GO:0046872]; mRNA binding [GO:0003729]; unfolded protein binding [GO:0051082]	MFGRGPSKKS	C/E/F	16065000	17786000	15895000	16582000	21016000	20327000	19016000	2.01197e+07	1.21334	0.0198262
At4g21450	Belongs to the dehydrin protein family, which contains highly conserved stretches of 7-17 residues that are repetitively scattered in their sequences, the K-, S-, Y- and lysine rich segments. LTI29 and LTI30 double overexpressors confer freeze tolerance. Located in membranes. mRNA upregulated by water deprivation and abscisic acid. The mRNA is cell-to-cell mobile.	endoplasmic reticulum membrane organization [GO:0090158]; endoplasmic reticulum-plasma membrane tethering [GO:0061817]	endoplasmic reticulum membrane [GO:0005789]; plasma membrane [GO:0005886]		MTMTEEKPTS	A	4690100	5061500	4334700	4.69543e+06	5387200	5227000	6475200	5.69647e+06	1.21319	0.115936
At3g06860	CHC1 heavy chain subunit of clathrin. Involved in vesicle mediated trafficking. Mutants show reduced rates of endocytosis and defects clathrin mediated exocytosis. Mutants also have increased dehydration tolerance which may be related to the overall slower stomatal aperture dynamics. Overall growth is affected.	fatty acid beta-oxidation [GO:0006635]	cell wall [GO:0005618]; cytosol [GO:0005829]; glyoxysome [GO:0009514]; nucleolus [GO:0005730]; peroxisome [GO:0005777]; plasmodesma [GO:0009506]	3-hydroxyacyl-CoA dehydrogenase activity [GO:0003857]; 3-hydroxybutyryl-CoA epimerase activity [GO:0008692]; dodecenoyl-CoA delta-isomerase activity [GO:0004165]; enoyl-CoA hydratase activity [GO:0004300]; long-chain-enoyl-CoA hydratase activity [GO:0016508]; NAD+ binding [GO:0070403]	MDSRTKGKTV	B		11458000		11458000	12396000	15837000	13458000	13897000	1.21286		6500400	5852800	6176600	2.24994
At1g14320	Ribosomal protein S11 family protein;(source:Araport11)	cellular response to UV-B [GO:0071493]; defense response to virus [GO:0051607]; developmental process [GO:0032502]; ribosomal large subunit assembly [GO:0000027]; translation [GO:0006412]	cytoplasm [GO:0005737]; cytosol [GO:0005829]; cytosolic large ribosomal subunit [GO:0022625]; cytosolic ribosome [GO:0022626]; extracellular region [GO:0005576]; nucleolus [GO:0005730]; nucleus [GO:0005634]; polysomal ribosome [GO:0042788]; ribosome [GO:0005840]; vacuolar membrane [GO:0005774]; vacuole [GO:0005773]	mRNA binding [GO:0003729]; structural constituent of ribosome [GO:0003735]	MGRRPARCYR	A		4312500	4004300	4158400	5462400	5756200	3908200	5.04227e+06	1.21255	0.271157
At5g64400	Encodes a urease accessory protein which is essential for the activation of plant urease.				MGRRSSGGRS	A	8452200	11526000	10622000	1.02001e+07	11391000	12626000	12999000	1.23387e+07	1.20967	0.0295202
At2g28790	Encodes actin depolymerizing factor 3 (ADF3).	defense response [GO:0006952]	extracellular region [GO:0005576]		MHIEKYFSLY	X		10250000	10888000	10569000	12425000	12828000	12999000	1.27507e+07	1.20642	0.0315978
At5g59420	Encodes an alpha tubulin isoform that is expressed in roots, leaves and flowers.	regulation of transcription, DNA-templated [GO:0006355]; translation [GO:0006412]	cytoplasmic stress granule [GO:0010494]; P-body [GO:0000932]	DNA binding [GO:0003677]; DNA-binding transcription factor activity [GO:0003700]; metal ion binding [GO:0046872]; RNA binding [GO:0003723]	MGSPKKNENK	A			2665400	2665400	3226600	3299500	3117300	3.21447e+06	1.206
At2g17390	Constitutively expressed SNARE protein of the YKT6 family.	protein targeting to chloroplast [GO:0045036]; regulation of transcription, DNA-templated [GO:0006355]	cytosol [GO:0005829]; integral component of chloroplast outer membrane [GO:0031359]; mitochondrion [GO:0005739]; nucleus [GO:0005634]; plasma membrane [GO:0005886]	chloroplast targeting sequence binding [GO:0030941]; lipid binding [GO:0008289]	MASSSEKTPL	A		2912300		2912300	3221300	3433900	3880700	3.51197e+06	1.20591
At3g27380	Belongs to the group of plant flotillins, which are plasma membrane proteins. Flot3 is found in membrane nanodomains.	aerobic respiration [GO:0009060]; mitochondrial electron transport, succinate to ubiquinone [GO:0006121]; respiratory electron transport chain [GO:0022904]; tricarboxylic acid cycle [GO:0006099]	cytosol [GO:0005829]; mitochondrial inner membrane [GO:0005743]; mitochondrion [GO:0005739]; respiratory chain complex II [GO:0045273]; succinate dehydrogenase complex [GO:0045281]	2 iron, 2 sulfur cluster binding [GO:0051537]; 3 iron, 4 sulfur cluster binding [GO:0051538]; 4 iron, 4 sulfur cluster binding [GO:0051539]; electron transfer activity [GO:0009055]; succinate dehydrogenase (ubiquinone) activity [GO:0008177]; succinate dehydrogenase activity [GO:0000104]; zinc ion binding [GO:0008270]	MASGLIGRLV	A		4345300	4293400	4319350	4454100	5296400	5872400	5.20763e+06	1.20565	0.0774313
At1g54270	Aconitase family protein;(source:Araport11)	cytoplasmic translational initiation [GO:0002183]; response to cadmium ion [GO:0046686]	cytosol [GO:0005829]; nucleus [GO:0005634]; plasma membrane [GO:0005886]; plasmodesma [GO:0009506]; vacuolar membrane [GO:0005774]	ATP binding [GO:0005524]; hydrolase activity [GO:0016787]; mRNA binding [GO:0003729]; RNA helicase activity [GO:0003724]; translation initiation factor activity [GO:0003743]	MAGSAPEGTQ	A	50101000	53498000	52182000	51927000	63869000	63061000	60740000	6.25567e+07	1.2047	0.0109013
At3g05970	Catalyzes the formation of acetolactate from pyruvate, the first step in valine and isoleucine biosynthesis. Requires FAD, thiamine pyrophosphate and Mg. Inhibited by the sulphonylurea herbicide, chlorsulphuron, and the imidazolinone herbicide, imazapyr. The obtained crystal structure of acetohydroxyacid synthase AHAS, EC 2.2.1.6)in complex with herbicides of the sulphonylurea and imidazolinone f…	fatty acid metabolic process [GO:0006631]; multicellular organism development [GO:0007275]; response to ozone [GO:0010193]	cytosol [GO:0005829]; endoplasmic reticulum [GO:0005783]; glyoxysomal membrane [GO:0046861]; membrane [GO:0016020]; peroxisome [GO:0005777]	ATP binding [GO:0005524]; long-chain fatty acid-CoA ligase activity [GO:0004467]	MDSSSSSSSA	B		1454000		1454000	1629600	2029300	1592200	1.75037e+06	1.20383
At1g62750	encodes a mitochrondrion targeted citrate synthase, the first enzyme of the tricarboxylic acid cycle, catalyzing the condensation of acetyl-CoA and oxaloacetate, finally yielding citrate and CoA.	chloroplast organization [GO:0009658]; mitochondrial translation [GO:0032543]; post-embryonic development [GO:0009791]; ribosome disassembly [GO:0032790]; seed germination [GO:0009845]	apoplast [GO:0048046]; chloroplast [GO:0009507]; chloroplast envelope [GO:0009941]; chloroplast stroma [GO:0009570]; mitochondrion [GO:0005739]; nucleus [GO:0005634]	ATP binding [GO:0005524]; GTPase activity [GO:0003924]; GTP binding [GO:0005525]; mRNA binding [GO:0003729]; translation elongation factor activity [GO:0003746]	MAADALRISS	A		4374300	6607100	5490700	7846400	5854300	6110600	6.60377e+06	1.20272	0.353029
At4g32520	encodes a N-acetylglutamate kinase, involved in arginine biosynthesis	folic acid metabolic process [GO:0046655]; glycine biosynthetic process from serine [GO:0019264]; L-serine catabolic process [GO:0006565]; one-carbon metabolic process [GO:0006730]; tetrahydrofolate interconversion [GO:0035999]; tetrahydrofolate metabolic process [GO:0046653]	chloroplast [GO:0009507]; chloroplast stroma [GO:0009570]; cytoplasm [GO:0005737]; plasma membrane [GO:0005886]; plastid [GO:0009536]	cobalt ion binding [GO:0050897]; glycine hydroxymethyltransferase activity [GO:0004372]; pyridoxal phosphate binding [GO:0030170]; serine binding [GO:0070905]; zinc ion binding [GO:0008270]	MQACCGGNSM	B		3107500	2817600	2962550	3722100	3428100	3536000	3.56207e+06	1.20237	0.11639
At1g74260	T-protein is the aminomethyltransferase of the glycine cleavage multienzyme system GCS.	'de novo' IMP biosynthetic process [GO:0006189]; glutamine metabolic process [GO:0006541]; microgametogenesis [GO:0055046]; pollen development [GO:0009555]	chloroplast [GO:0009507]; chloroplast stroma [GO:0009570]; mitochondrion [GO:0005739]	ATP binding [GO:0005524]; metal ion binding [GO:0046872]; phosphoribosylformylglycinamidine synthase activity [GO:0004642]	MNTSQATRAA	B		1560300		1560300	1853700	1896400	1869400	1.87317e+06	1.20052
At5g41670	selenium-binding protein 1;(source:Araport11)	methylation [GO:0032259]; positive regulation of chlorophyll biosynthetic process [GO:1902326]; regulation of nitrate assimilation [GO:0090352]; regulation of sulfate assimilation [GO:1900058]; response to light stimulus [GO:0009416]; siroheme biosynthetic process [GO:0019354]	chloroplast [GO:0009507]	uroporphyrin-III C-methyltransferase activity [GO:0004851]	MESVALSRIG	B	7981900	13878000	11722000	1.1194e+07	13803000	12182000	14166000	1.33837e+07	1.19561	0.209915
At1g53240	Class-II DAHP synthetase family protein;(source:Araport11)	carbohydrate metabolic process [GO:0005975]; defense response to bacterium [GO:0042742]; malate metabolic process [GO:0006108]; response to cadmium ion [GO:0046686]; response to cold [GO:0009409]; tricarboxylic acid cycle [GO:0006099]	cell wall [GO:0005618]; chloroplast [GO:0009507]; cytoplasm [GO:0005737]; mitochondrial matrix [GO:0005759]; mitochondrion [GO:0005739]; nucleus [GO:0005634]	copper ion binding [GO:0005507]; L-malate dehydrogenase activity [GO:0030060]	MFRSMLVRSS	C/E/F	8229600	9969900	8218900	8.80613e+06	10530000	11567000	9436900	10511300	1.19363	0.0164431
At3g47520	Encodes a 14-3-3 gene, designated GRF1 chi (for general regulatory factor1-G-box factor 14-3-3 homolog isoform chi). The major native forms of 14-3-3s are homo- and hetero-dimers, the biological functions of which are to interact physically with specific client proteins and thereby effect a change in the client. As a result, 14-3-3s are involved in a vast array of processes such as the response t…	carbohydrate metabolic process [GO:0005975]; chloroplast organization [GO:0009658]; embryo development ending in seed dormancy [GO:0009793]; malate metabolic process [GO:0006108]; protein import into chloroplast stroma [GO:0045037]; response to cold [GO:0009409]; tricarboxylic acid cycle [GO:0006099]	apoplast [GO:0048046]; chloroplast [GO:0009507]; chloroplast envelope [GO:0009941]; chloroplast inner membrane [GO:0009706]; chloroplast stroma [GO:0009570]; cytoplasm [GO:0005737]; cytosol [GO:0005829]; mitochondrion [GO:0005739]; plastid [GO:0009536]; plastid stroma [GO:0009532]; stromule [GO:0010319]; vacuolar membrane [GO:0005774]; Ycf2/FtsHi complex [GO:0062091]	chloroplast protein-transporting ATPase activity [GO:0016464]; L-malate dehydrogenase activity [GO:0030060]; NAD(P)+ transhydrogenase activity [GO:0008746]	MATATSASLF	A	6508500	7053100	6630600	6.73073e+06	8753400	8022000	7254800	8.01007e+06	1.19007	0.0609501
At5g22140	Encodes a UDP-L-Rhamnose synthase involved in the biosynthesis of rhamnose, a major monosaccharide component of pectin. Catalyzes the conversion of UDP-D-Glc to UDP-L-Rha. The dehydrogenase domain of RHM1 was shown to catalyze the conversion of UDP-D-Glc to the reaction intermediate UDP-4-keto-6-deoxy-D-Glc using recombinant protein assay but the activity of the full-length protein was not determ…			oxidoreductase activity [GO:0016491]	MEGIESGSKQ	B		3419600		3419600	4903200	2875100	4335500	4.03793e+06	1.18082
At2g01190	Encodes the PsaC subunit of photosystem I.		cytosol [GO:0005829]; nucleus [GO:0005634]		MEPPPSSLSS	B		1563500		1563500	1927400	1720400	1880200	1.84267e+06	1.17855
At3g06810	Putative clathrin assembly protein, component of TPLATE complex that functions in clathrin-mediated endocytosis.	fatty acid metabolic process [GO:0006631]; root hair elongation [GO:0048767]	peroxisome [GO:0005777]	flavin adenine dinucleotide binding [GO:0050660]; oxidoreductase activity, acting on the CH-CH group of donors [GO:0016627]	MGSSTGDLVT	A			2913100	2913100	3025200	3519200	3729600	3.42467e+06	1.17561
At3g48930	Encodes GF14 &#957;, a 14-3-3 protein isoform (14-3-3&#957;).	translation [GO:0006412]	cell wall [GO:0005618]; cytosol [GO:0005829]; cytosolic ribosome [GO:0022626]; cytosolic small ribosomal subunit [GO:0022627]; plasmodesma [GO:0009506]	mRNA binding [GO:0003729]; rRNA binding [GO:0019843]; structural constituent of ribosome [GO:0003735]	MAEQTEKAFL	A		3450000	4156100	3803050	4582200	4609300	4206500	4466000	1.17432	0.23617
At5g02870	Encodes PAL1, a phenylalanine ammonia-lyase. Arabidopsis has four PALs: AT2G37040 (PAL1), AT3G53260 (PAL2), AT5G04230 (PAL3) and AT3G10340 (PAL4).	translation [GO:0006412]	cytosol [GO:0005829]; cytosolic large ribosomal subunit [GO:0022625]; cytosolic ribosome [GO:0022626]; nucleolus [GO:0005730]; plasma membrane [GO:0005886]; plasmodesma [GO:0009506]; polysomal ribosome [GO:0042788]; vacuolar membrane [GO:0005774]; vacuole [GO:0005773]	mRNA binding [GO:0003729]; RNA binding [GO:0003723]; structural constituent of ribosome [GO:0003735]	MVASAAARPL	A		3460300	3890800	3675550	4373400	5112000	3452700	4312700	1.17335	0.332529
At4g34135	Encodes NBR1, a selective autophagy substrate. The mRNA is cell-to-cell mobile.	flavonol biosynthetic process [GO:0051555]; response to other organism [GO:0051707]		flavonol 3-O-glucosyltransferase activity [GO:0047893]; flavonol 7-O-beta-glucosyltransferase activity [GO:0033836]; quercetin 7-O-glucosyltransferase activity [GO:0080044]; UDP-glucosyltransferase activity [GO:0035251]	MGSDHHHRKL	A	27220000	42609000	49514000	39781000	51625000	45319000	42344000	4.64293e+07	1.16712	0.27492
At1g02780	L-Aspartase-like family protein;(source:Araport11)	translation [GO:0006412]	cytosol [GO:0005829]; cytosolic large ribosomal subunit [GO:0022625]; cytosolic ribosome [GO:0022626]; extracellular region [GO:0005576]; nucleolus [GO:0005730]; plasma membrane [GO:0005886]; plasmodesma [GO:0009506]; polysomal ribosome [GO:0042788]	mRNA binding [GO:0003729]; RNA binding [GO:0003723]; structural constituent of ribosome [GO:0003735]	MVSLKLQKRL	A		4561400	3585800	4073600	5342100	5337700	3575000	4751600	1.16644	0.254428
At1g33590	Adaptin family protein;(source:Araport11)				MNSSFTLFIF	B		3123400	4439800	3781600	4268200	4674700	4289300	4.41073e+06	1.16637	0.280785
At3g10610	member of CYP706A	translation [GO:0006412]	cytosol [GO:0005829]; cytosolic ribosome [GO:0022626]; cytosolic small ribosomal subunit [GO:0022627]	mRNA binding [GO:0003729]; structural constituent of ribosome [GO:0003735]	MGRVRTKTVK	A		6438600		6438600	7465100	7194000	7845200	7.50143e+06	1.16507
At5g54500	thioredoxin-dependent peroxidase	response to molecule of fungal origin [GO:0002238]	chloroplast [GO:0009507]; cytosol [GO:0005829]; nucleus [GO:0005634]; plasma membrane [GO:0005886]; plastid [GO:0009536]	ATP binding [GO:0005524]	MATKVYIVYY	A	29521000	37412000	36766000	3.45663e+07	41639000	38021000	41065000	4.02417e+07	1.16419	0.118176
At1g27390	60S acidic ribosomal protein family;(source:Araport11)	protein insertion into mitochondrial outer membrane [GO:0045040]; protein targeting to mitochondrion [GO:0006626]	cytosolic ribosome [GO:0022626]; integral component of membrane [GO:0016021]; mitochondrial inner membrane [GO:0005743]; mitochondrial outer membrane [GO:0005741]; mitochondrial outer membrane translocase complex [GO:0005742]; mitochondrion [GO:0005739]; nucleus [GO:0005634]; TIM23 mitochondrial import inner membrane translocase complex [GO:0005744]	metal ion binding [GO:0046872]; P-P-bond-hydrolysis-driven protein transmembrane transporter activity [GO:0015450]	MEFSTADFER	B		1464800	1542700	1503750	1635000	1848700	1758200	1747300	1.16196	0.087181
At1g17880	Translation elongation factor EFG/EF2 protein;(source:Araport11)		cytosol [GO:0005829]; nascent polypeptide-associated complex [GO:0005854]; nucleus [GO:0005634]; polysomal ribosome [GO:0042788]	mRNA binding [GO:0003729]	MNREKLMKMA	B		1994900	1562200	1778550	1998900	2118200	2076100	2064400	1.16072	0.175045
At3g57520	Encodes a protein with similarity to glutathione synthetases, which catalyzes one of the early steps in glutathione biosynthesis. Two transcripts have been detected; the longer transcript is less abundant and the protein is localized to the chloroplast. The smaller transcript, in which the transit peptide is truncated, is localized to the cytosol. Increased glutathione accumulation in response to…	raffinose catabolic process [GO:0034484]; response to karrikin [GO:0080167]; response to oxidative stress [GO:0006979]	plasmodesma [GO:0009506]	raffinose alpha-galactosidase activity [GO:0052692]; transferase activity, transferring glycosyl groups [GO:0016757]	MTITSNISVQ	A		3570900	3338500	3454700	3189000	4190100	4650100	4.00973e+06	1.16066	0.109601
At4g30530	Encodes a mitogen-activated kinase whose mRNA levels increase in response to touch, cold, salinity stress and chitin oligomers.Also functions in ovule development. Heterozygous MPK3 mutants in a homozygous MPK6 background are female sterile due to defects in integument development. MPK3 can be dephosphorylated by MKP2 in vitro. The mRNA is cell-to-cell mobile.	camalexin biosynthetic process [GO:0010120]; glucosinolate metabolic process [GO:0019760]	cytosol [GO:0005829]; plasma membrane [GO:0005886]; secretory vesicle [GO:0099503]	gamma-glutamyl-peptidase activity [GO:0034722]; peptidase activity [GO:0008233]	MVEQKRYALF	A	31365000	39680000	47381000	3.94753e+07	45436000	35640000	56129000	45735000	1.15857	0.182127
At4g05150	Encodes a protein with similarity to acyl-CoA dehydrogenases. Mutations in IBR3 render plants resistant to indole-3-butryic acid, a putative storage form of the biologically active auxin IAA (indole-3-acetic acid). IBR3 is hypothesized to carry out the second step in a &#946;-oxidation-like process of IBA metabolism in Arabidopsis. Though its subcellular location has not been determined, IBR3 has…	protein autophosphorylation [GO:0046777]	cytosol [GO:0005829]	protein serine/threonine kinase activity [GO:0004674]	MKSNQKKQKS	C/E/F		1938900		1938900	2476700	2588900	1669200	2.24493e+06	1.15784
At1g13320	6-phosphogluconate dehydrogenase family protein;(source:Araport11)	protein dephosphorylation [GO:0006470]; regulation of phosphorylation [GO:0042325]	cell wall [GO:0005618]; cytoplasm [GO:0005737]; cytosol [GO:0005829]; extracellular region [GO:0005576]; nucleus [GO:0005634]; plasma membrane [GO:0005886]; protein phosphatase type 2A complex [GO:0000159]; protein serine/threonine phosphatase complex [GO:0008287]	protein phosphatase regulator activity [GO:0019888]	MPMVRRAAAT	X		2077100	1860800	1968950	2132800	2444400	2261000	2279400	1.15767	0.0136365
At5g15450	Encodes a member of the Arabidopsis Pumilio (APUM) proteins containing PUF domain (eight repeats of approximately 36 amino acids each). PUF proteins regulate both mRNA stability and translation through sequence-specific binding to the 3' UTR of target mRNA transcripts.	arabinose biosynthetic process [GO:0019567]; cell wall organization [GO:0071555]; plant-type cell wall biogenesis [GO:0009832]; plant-type cell wall organization or biogenesis [GO:0071669]; pollen development [GO:0009555]; response to cadmium ion [GO:0046686]; UDP-L-arabinose metabolic process [GO:0033356]	cell wall [GO:0005618]; cytosol [GO:0005829]; cytosolic ribosome [GO:0022626]; Golgi apparatus [GO:0005794]; membrane [GO:0016020]; plastid [GO:0009536]; polysomal ribosome [GO:0042788]	intramolecular transferase activity [GO:0016866]; structural constituent of ribosome [GO:0003735]; UDP-arabinopyranose mutase activity [GO:0052691]	MATATTTATA	A		2040200	2080200	2060200	2368700	2347300	2428500	2381500	1.15596	0.0199834
At5g16620	Sequence similarity ot DEAD-box RNA helicases. Binds RNA and DNA. Involved in drought, salt and cold stress responses. The mRNA is cell-to-cell mobile.	chloroplast organization [GO:0009658]; protein import into chloroplast stroma [GO:0045037]	chloroplast [GO:0009507]; chloroplast envelope [GO:0009941]; chloroplast inner membrane [GO:0009706]; chloroplast thylakoid membrane [GO:0009535]; integral component of membrane [GO:0016021]; plastid [GO:0009536]; Tic complex [GO:0031897]		MENLTLVSCS	B		2302700		2302700	2654000	2513900	2811900	2.65993e+06	1.15514
At3g60770	IBA - specific acyl acid amido synthetase which conjugates glutamine to IBA. It is involved in generating inactive and/or storage forms of IBA in the seedling, root, and silique. May play a role in auxin homeostasis by modulating the levels of IBA for peroxisomal conversion to IAA.	translation [GO:0006412]	cell wall [GO:0005618]; cytosol [GO:0005829]; cytosolic ribosome [GO:0022626]; cytosolic small ribosomal subunit [GO:0022627]; nucleolus [GO:0005730]	small ribosomal subunit rRNA binding [GO:0070181]; structural constituent of ribosome [GO:0003735]	MGRMHSRGKG	A	5145300	4427600	5007000	4.85997e+06	6432600	4705700	5686800	5.60837e+06	1.15399	0.0626914
At2g33150	Aldehyde dehydrogenase	fatty acid beta-oxidation [GO:0006635]; fatty acid biosynthetic process [GO:0006633]; glyoxysome organization [GO:0010111]; jasmonic acid biosynthetic process [GO:0009695]; oxylipin biosynthetic process [GO:0031408]; phenylacetate catabolic process [GO:0010124]; positive regulation of abscisic acid-activated signaling pathway [GO:0009789]; response to wounding [GO:0009611]	endoplasmic reticulum [GO:0005783]; glyoxysome [GO:0009514]; mitochondrion [GO:0005739]; nucleolus [GO:0005730]; peroxisome [GO:0005777]; vacuolar membrane [GO:0005774]	acetyl-CoA C-acyltransferase activity [GO:0003988]	MEKAIERQRV	B	50326000	46197000	39865000	4.54627e+07	52930000	49567000	54608000	5.23683e+07	1.1519	0.110286
At5g67630	Encodes a protein with similarity to members of the C1 subgroup of MAP kinase kinase kinases. Interacts physically with the receptor kinase BRL2/VH1 and appears to be involved in auxin and brassinosteriod signaling. The mRNA is cell-to-cell mobile.	box C/D snoRNP assembly [GO:0000492]; chromatin remodeling [GO:0006338]; histone acetylation [GO:0016573]; regulation of transcription by RNA polymerase II [GO:0006357]	Ino80 complex [GO:0031011]; NuA4 histone acetyltransferase complex [GO:0035267]; nucleolus [GO:0005730]; plastid [GO:0009536]; R2TP complex [GO:0097255]; Swr1 complex [GO:0000812]	5'-3' DNA helicase activity [GO:0043139]; ATP binding [GO:0005524]; DNA helicase activity [GO:0003678]	MAELRLSETR	A		1463800	1621600	1542700	1737100	1865300	1712600	1.77167e+06	1.14842	0.179054
At4g30270	Encodes a subunit of the mitochondrial pyruvate dehydrogenase complex.	cell wall biogenesis [GO:0042546]; plant-type cell wall loosening [GO:0009828]; plant-type cell wall organization or biogenesis [GO:0071669]; xyloglucan metabolic process [GO:0010411]	apoplast [GO:0048046]; cell wall [GO:0005618]; cytoplasm [GO:0005737]; Golgi apparatus [GO:0005794]; plant-type cell wall [GO:0009505]; plasma membrane [GO:0005886]; secretory vesicle [GO:0099503]	hydrolase activity, hydrolyzing O-glycosyl compounds [GO:0004553]; xyloglucan:xyloglucosyl transferase activity [GO:0016762]	MSPFKIFFFT	A	17703000	16218000	14118000	16013000	18373000	17679000	18919000	1.83237e+07	1.1443	0.104754
At5g30510	Encodes cytosolic cyclophilin ROC3. The mRNA is cell-to-cell mobile.	L-ascorbic acid biosynthetic process [GO:0019853]	cytosol [GO:0005829]; plastid [GO:0009536]	GDP-mannose 3,5-epimerase activity [GO:0047918]; NAD binding [GO:0051287]	MASLAQQFSG	A	6005900	8887800	8660100	7.85127e+06	9157800	8939500	8812900	8.97007e+06	1.1425	0.192997
At5g42790	Encodes a serine hydroxymethyltransferase maximally expressed in root	defense response to fungus [GO:0050832]; gluconeogenesis [GO:0006094]; glucose 6-phosphate metabolic process [GO:0051156]; glycolytic process [GO:0006096]; response to cadmium ion [GO:0046686]	cytosol [GO:0005829]; plastid [GO:0009536]	glucose-6-phosphate isomerase activity [GO:0004347]; monosaccharide binding [GO:0048029]	MFRNQYDTDV	C/E/F		2012100		2012100	2403900	2412100	2067300	2.29443e+06	1.14032
At5g57550	Encodes triosephosphate isomerase.	asparaginyl-tRNA aminoacylation [GO:0006421]; embryo development ending in seed dormancy [GO:0009793]; response to cadmium ion [GO:0046686]	chloroplast [GO:0009507]; cytosol [GO:0005829]; mitochondrion [GO:0005739]; plastid [GO:0009536]	asparagine-tRNA ligase activity [GO:0004816]; ATP binding [GO:0005524]; DNA binding [GO:0003677]	MDRSTFILSL	B		2934200	3351100	3142650	4156200	3154800	3422800	3.57793e+06	1.13851	0.14997
At5g44340	Encodes a sorbitol dehydrogenase that exhibits greatest oxidative activity with sorbitol, ribitol and xylitol as substrates. SDH can be thiolated in vitro.	arsenite transport [GO:0015700]; cellular detoxification of cadmium ion [GO:0098849]; defense response by callose deposition in cell wall [GO:0052544]; defense response to bacterium [GO:0042742]; detoxification of copper ion [GO:0010273]; indole glucosinolate catabolic process [GO:0042344]; phytochelatin biosynthetic process [GO:0046938]; response to arsenic-containing substance [GO:0046685]; res…	cytosol [GO:0005829]; plastid [GO:0009536]	ABC-type phytochelatin transporter activity [GO:0044604]; ATPase-coupled arsenite transmembrane transporter activity [GO:0015446]; cadmium ion binding [GO:0046870]; copper ion binding [GO:0005507]; glutathione gamma-glutamylcysteinyltransferase activity [GO:0016756]	MREILHIQGG	X	35357000	44470000	42530000	4.07857e+07	40257000	48534000	50477000	4.64227e+07	1.13821	0.0205655
At1g22300	kinesin-like protein;(source:Araport11)	brassinosteroid mediated signaling pathway [GO:0009742]; response to abscisic acid [GO:0009737]	cytosol [GO:0005829]; mitochondrion [GO:0005739]; nucleus [GO:0005634]; plasma membrane [GO:0005886]; plasmodesma [GO:0009506]	ATP binding [GO:0005524]	MENEREKQVY	B	4026700	2827800		3427250	3493000	4152000	4052300	3899100	1.13768	0.371951
At4g09650	NADP-specific isocitrate dehydrogenase (ICDH) The mRNA is cell-to-cell mobile.	ATP synthesis coupled proton transport [GO:0015986]; defense response to bacterium [GO:0042742]; photosynthesis [GO:0015979]; photosynthetic electron transport in photosystem I [GO:0009773]; photosynthetic electron transport in photosystem II [GO:0009772]; response to cold [GO:0009409]	chloroplast [GO:0009507]; chloroplast envelope [GO:0009941]; chloroplast thylakoid [GO:0009534]; chloroplast thylakoid membrane [GO:0009535]; cytosol [GO:0005829]; plastoglobule [GO:0010287]; proton-transporting ATP synthase complex, catalytic core F(1) [GO:0045261]; stromule [GO:0010319]; thylakoid [GO:0009579]	mRNA binding [GO:0003729]; proton-transporting ATP synthase activity, rotational mechanism [GO:0046933]	MASLQQTLFS	A		3225900	2446600	2836250	3317600	3401100	2925000	3.21457e+06	1.13339	0.138257
At5g54100	Encodes a homolog of mammalian TGF-beta receptor interacting protein. Co-immunoprecipitates with BRI1 and can be phosphorylated in vitro by BRI1 at specific sites (Thr-14, Thr-89, and either Thr-197 or Ser-198). May therefore be a cytoplasmic BRI1 substrate and involved in brassinosteroid regulated plant growth and development.The encoded protein has two DWD motifs. It can bind to DDB1a in Y2H as…	ammonia assimilation cycle [GO:0019676]; developmental growth [GO:0048589]; glutamate biosynthetic process [GO:0006537]; L-glutamate biosynthetic process [GO:0097054]; response to cadmium ion [GO:0046686]	chloroplast [GO:0009507]; chloroplast stroma [GO:0009570]; plastid [GO:0009536]	3 iron, 4 sulfur cluster binding [GO:0051538]; flavin adenine dinucleotide binding [GO:0050660]; FMN binding [GO:0010181]; glutamate synthase (NADH) activity [GO:0016040]; glutamate synthase activity [GO:0015930]; iron ion binding [GO:0005506]; oxidoreductase activity [GO:0016491]	MNQLALSRSG	B			2284250	2284250	2619500	2482200	2660200	2587300	1.13267
At5g07350	Encodes the Rieske FeS center of cytochrome b6f complex. Gene is expressed in shoot but not in root. Mutant has reduced electron transport at saturating light intensities and Q-cycle activity is hypersensitive to acidification of the thylakoid lumen. The mRNA is cell-to-cell mobile.	cellular response to heat [GO:0034605]; gene silencing by RNA [GO:0031047]; mRNA catabolic process [GO:0006402]; mRNA processing [GO:0006397]; positive regulation of gibberellin biosynthetic process [GO:0010372]; response to cadmium ion [GO:0046686]; response to salt stress [GO:0009651]; RNA catabolic process [GO:0006401]	cell wall [GO:0005618]; cytoplasm [GO:0005737]; cytoplasmic stress granule [GO:0010494]; cytosol [GO:0005829]; endoplasmic reticulum [GO:0005783]; nuclear envelope [GO:0005635]; nucleus [GO:0005634]; P-body [GO:0000932]; perinuclear region of cytoplasm [GO:0048471]; plasma membrane [GO:0005886]; RISC complex [GO:0016442]	mRNA binding [GO:0003729]; nuclease activity [GO:0004518]; RNA binding [GO:0003723]	MATGAENQWL	A		4451900	4335600	4393750	5140800	4824900	4947700	4.97113e+06	1.13141	0.0757934
At5g59890	tubulin 9 The mRNA is cell-to-cell mobile.	actin filament depolymerization [GO:0030042]; response to cadmium ion [GO:0046686]; response to oxidative stress [GO:0006979]	actin cytoskeleton [GO:0015629]; chloroplast [GO:0009507]; cytoplasm [GO:0005737]; cytosol [GO:0005829]; mitochondrion [GO:0005739]; plasma membrane [GO:0005886]; plasmodesma [GO:0009506]; plastid [GO:0009536]	actin filament binding [GO:0051015]	MANAASGMAV	A		2969400	3605200	3287300	3382300	4333800	3430900	3.71567e+06	1.13031	0.290445
At3g18740	Ribosomal protein L19e family protein;(source:Araport11)	response to fungus [GO:0009620]	cytosol [GO:0005829]; cytosolic large ribosomal subunit [GO:0022625]; cytosolic ribosome [GO:0022626]; plasma membrane [GO:0005886]; plasmodesma [GO:0009506]; polysomal ribosome [GO:0042788]	mRNA binding [GO:0003729]; RNA binding [GO:0003723]; structural constituent of ribosome [GO:0003735]	MVAEKKAKKS	A		4259400	3441400	3850400	4600900	3927800	4510600	4.34643e+06	1.12883	0.345726
At5g01410	Class III peroxidase Perx34. Expressed in roots, leaves and stems. Located in the cell wall. Involved in cell elongation. Expression activated by light. May play a role in generating H2O2 during defense response. The mRNA is cell-to-cell mobile.	cellular amino acid metabolic process [GO:0006520]; chlorophyll metabolic process [GO:0015994]; hyperosmotic salinity response [GO:0042538]; pyridoxal phosphate biosynthetic process [GO:0042823]; pyridoxine biosynthetic process [GO:0008615]; response to lipid hydroperoxide [GO:0006982]; response to non-ionic osmotic stress [GO:0010335]; response to oxidative stress [GO:0006979]; response to salt …	cytosol [GO:0005829]; endomembrane system [GO:0012505]; plasma membrane [GO:0005886]	amine-lyase activity [GO:0016843]; protein heterodimerization activity [GO:0046982]; protein homodimerization activity [GO:0042803]; pyridoxal 5'-phosphate synthase (glutamine hydrolysing) activity [GO:0036381]	MEGTGVVAVY	B	9971300	19579000	14669000	1.47398e+07	16553000	15898000	17458000	1.66363e+07	1.12867	0.295721
At5g40370	Encodes the chloroplast enzyme sedoheptulose-1,7-bisphosphatase (SBPase), involved in the carbon reduction of the Calvin cycle. Increase in SBPase activity in transgenic lines accumulate up to 50% more sucrose and starch than wild-type. The mRNA is cell-to-cell mobile.	response to toxic substance [GO:0009636]	cytosol [GO:0005829]	O-malonyltransferase activity [GO:0050736]	MAMQKAKEIV	A	4946900	4328600	4654800	4.64343e+06	5501000	4937000	5234500	5.22417e+06	1.12507	0.000364277
At1g66200	Involved in molybdenum cofactor (Moco) biosynthesis, inserting Mo into Molybdopterin. sir loss-of-function mutants are resistant to sirtinol, a modulator of auxin signaling.	glutamine biosynthetic process [GO:0006542]	cytoplasm [GO:0005737]	ATP binding [GO:0005524]; glutamate-ammonia ligase activity [GO:0004356]	MSLLADLVNL	A		4772000	6172900	5472450	6559500	5886400	6018800	6154900	1.12471	0.293739
At3g19170	Ribosomal protein L1p/L10e family;(source:Araport11)	protein processing [GO:0016485]; response to cadmium ion [GO:0046686]	apoplast [GO:0048046]; chloroplast [GO:0009507]; chloroplast envelope [GO:0009941]; chloroplast stroma [GO:0009570]; cytosol [GO:0005829]; mitochondrial matrix [GO:0005759]; mitochondrion [GO:0005739]	metal ion binding [GO:0046872]; metalloendopeptidase activity [GO:0004222]	MLRTVSCLAS	C/E/F	6431300	8522900	5527900	6.82737e+06	7448000	7575700	7990900	7.67153e+06	1.12364	0.241483
At1g10840	dentin sialophosphoprotein, putative (DUF1296);(source:Araport11)	abscisic acid-activated signaling pathway [GO:0009738]; formation of cytoplasmic translation initiation complex [GO:0001732]; positive regulation of translational initiation [GO:0045948]; response to abscisic acid [GO:0009737]; response to auxin [GO:0009733]; response to glucose [GO:0009749]; response to maltose [GO:0034286]; response to sucrose [GO:0009744]	cytosol [GO:0005829]; eukaryotic 43S preinitiation complex [GO:0016282]; eukaryotic 48S preinitiation complex [GO:0033290]; eukaryotic translation initiation factor 3 complex [GO:0005852]; extracellular region [GO:0005576]; polysomal ribosome [GO:0042788]	isopeptidase activity [GO:0070122]; metallopeptidase activity [GO:0008237]; mRNA binding [GO:0003729]; translation initiation factor activity [GO:0003743]	MATMARSFLQ	A		1878000	1829300	1853650	2683300	1846800	1717000	2.08237e+06	1.12339	0.16374
At4g37120	Arabidopsis thaliana O-acetylserine (thiol) lyase (OAS-TL) isoform oasB, the key enzyme for fixation of inorganic sulfide. It catalyzes the formation of cysteine from O-acetylserine and inorganic sulfide. Required for pollen tube growth and/or fertilization.	mRNA splicing, via spliceosome [GO:0000398]; RNA splicing [GO:0008380]	spliceosomal complex [GO:0005681]	metal ion binding [GO:0046872]; pre-mRNA 3'-splice site binding [GO:0030628]; second spliceosomal transesterification activity [GO:0000386]; single-stranded RNA binding [GO:0003727]	MATASVAFKS	A		2382300	3176100	2779200	2552000	3355900	3457800	3121900	1.12331	0.160349
At5g53000	Encodes a geranyllinalool synthase that produces a precursor to TMTT, a volatile plant defense C16-homoterpene. GES transcript levels rise in response to alamethicin, a fungal peptide mixture that damages membranes. This transcriptional response is blocked in JA biosynthetic and JA signaling mutants, but GES transcript levels still rise in response to alamethicin in mutants with salicylic acid an…	fatty acid biosynthetic process [GO:0006633]; glycolytic process [GO:0006096]; lipid metabolic process [GO:0006629]; response to cadmium ion [GO:0046686]; seed development [GO:0048316]; seed maturation [GO:0010431]	chloroplast [GO:0009507]; chloroplast stroma [GO:0009570]; cytoplasm [GO:0005737]; mitochondrion [GO:0005739]	ATP binding [GO:0005524]; kinase activity [GO:0016301]; magnesium ion binding [GO:0000287]; potassium ion binding [GO:0030955]; pyruvate kinase activity [GO:0004743]	MGGLAMEEMP	A		1641700		1641700	1567300	1757900	2206600	1.84393e+06	1.12319
At1g03475	kinase-like protein;(source:Araport11)	chlorophyll biosynthetic process [GO:0015995]; protoporphyrinogen IX biosynthetic process [GO:0006782]	apoplast [GO:0048046]; chloroplast [GO:0009507]; chloroplast stroma [GO:0009570]; cytoplasm [GO:0005737]; extracellular region [GO:0005576]	coproporphyrinogen oxidase activity [GO:0004109]; protein homodimerization activity [GO:0042803]	MASHSSTLFT	A		5038500	3507100	4272800	5105600	4779100	4476700	4.78713e+06	1.12037	0.33321
At1g62180	Encodes the Arabidopsis thaliana homolog of the tobacco WD-40 repeat ArcA gene. It is a scaffold protein that acts downstream of and is phosphorylated by WNK8 in the glucose responsiveness and flowering pathways . Knockout mutants show insensitivity to gibberellin in GA-induced seed germination.	cysteine biosynthetic process [GO:0019344]; sulfate assimilation [GO:0000103]; sulfate assimilation, phosphoadenylyl sulfate reduction by phosphoadenylyl-sulfate reductase (thioredoxin) [GO:0019379]	chloroplast [GO:0009507]; chloroplast stroma [GO:0009570]	adenylyl-sulfate reductase (glutathione) activity [GO:0033741]; adenylyl-sulfate reductase activity [GO:0009973]; phosphoadenylyl-sulfate reductase (thioredoxin) activity [GO:0004604]	MALAVTSSST	A		3851600	5735400	4793500	4913700	4169800	6986100	5.35653e+06	1.11746	0.170699
At4g09000	UDP-glucose:indole-3-acetate beta-D-glucosyltransferase	regulation of metabolic process [GO:0019222]	cytoplasm [GO:0005737]; nucleus [GO:0005634]		MATPGASSAR	A	18713000	21254000	21352000	2.04397e+07	24145000	21257000	23029000	2.28103e+07	1.11598	0.138863
At1g09130	Nuclear transport factor 2 (NTF2) family protein with RNA binding (RRM-RBD-RNP motifs) domain-containing protein;(source:Araport11)	protein quality control for misfolded or incompletely synthesized proteins [GO:0006515]	chloroplast [GO:0009507]; endopeptidase Clp complex [GO:0009368]	ATPase binding [GO:0051117]; ATP-dependent peptidase activity [GO:0004176]; serine-type endopeptidase activity [GO:0004252]	MASCLQASMN	A	4829400	5427900	6258500	5.50527e+06	5851500	6640000	5930700	6.14073e+06	1.11543	0.160091
At4g31300	Encodes a peroxisomal monodehydroascorbate reductase, involved in the ascorbate-glutathione cycle which removes toxic H2O2	proteasomal ubiquitin-independent protein catabolic process [GO:0010499]; proteasome-mediated ubiquitin-dependent protein catabolic process [GO:0043161]	cytoplasm [GO:0005737]; nucleus [GO:0005634]; proteasome core complex [GO:0005839]; proteasome core complex, beta-subunit complex [GO:0019774]	endopeptidase activity [GO:0004175]; threonine-type endopeptidase activity [GO:0004298]	MDLNLDAPHS	B		3362800	2780400	3071600	3922400	3760900	2590500	3424600	1.11492	0.391677
At3g55620	Encodes glutathione transferase belonging to the tau class of GSTs. Naming convention according to Wagner et al. (2002). Detoxification of the environmental pollutant 2,4,6-trinitrotoluene. Arabidopsis plant over-expressing At1g17180 were more resistant to TNT, removed more TNT from sterile and soil-based media, and had reduced levels of glutathione when grown in the presence of TNT.	assembly of large subunit precursor of preribosome [GO:1902626]; cellular response to abscisic acid stimulus [GO:0071215]; embryo development ending in seed dormancy [GO:0009793]; maturation of 5.8S rRNA [GO:0000460]; maturation of LSU-rRNA [GO:0000470]; mature ribosome assembly [GO:0042256]; ribosomal subunit export from nucleus [GO:0000054]	cytosol [GO:0005829]; nucleolus [GO:0005730]; nucleus [GO:0005634]; preribosome, large subunit precursor [GO:0030687]	ribosomal large subunit binding [GO:0043023]; ribosome binding [GO:0043022]; translation initiation factor activity [GO:0003743]	MATRLQFENN	A	4892600	4187200	3722300	4.26737e+06	5194100	3853400	5221700	4756400	1.1146	0.229455
At1g27970	Peptidase M1 family protein;(source:Araport11)	nucleocytoplasmic transport [GO:0006913]; protein import into nucleus [GO:0006606]	cytoplasm [GO:0005737]; nuclear envelope [GO:0005635]; nuclear pore central transport channel [GO:0044613]; nucleus [GO:0005634]		MSQMDPDAVS	A	6275200	8090600	7196100	7187300	8436700	7614300	7928900	7993300	1.11214	0.200616
At1g67280	Luminal binding protein (BiP2) involved in polar nuclei fusion during proliferation of endosperm nuclei.	methylglyoxal catabolic process to D-lactate via S-lactoyl-glutathione [GO:0019243]; response to cold [GO:0009409]	chloroplast [GO:0009507]; chloroplast stroma [GO:0009570]; cytoplasm [GO:0005737]; mitochondrion [GO:0005739]; stromule [GO:0010319]; thylakoid [GO:0009579]; thylakoid lumen [GO:0031977]	lactoylglutathione lyase activity [GO:0004462]; metal ion binding [GO:0046872]	MVRIIPMAAS	A		2831900		2831900	3223300	2957200	3260900	3.14713e+06	1.11132
At1g50480	Ribosomal protein S3Ae;(source:Araport11)	response to cadmium ion [GO:0046686]; tetrahydrofolate interconversion [GO:0035999]	apoplast [GO:0048046]; chloroplast [GO:0009507]; cytosol [GO:0005829]; nucleus [GO:0005634]; plasma membrane [GO:0005886]	ATP binding [GO:0005524]; copper ion binding [GO:0005507]; formate-tetrahydrofolate ligase activity [GO:0004329]	MSSSTRKLEV	A		7326600	3333300	5329950	6096100	5526300	6120900	5.91443e+06	1.10966	0.43253
At1g07140	small G protein family protein / RhoGAP family protein;(source:Araport11)	intracellular transport [GO:0046907]; mRNA transport [GO:0051028]; positive regulation of GTPase activity [GO:0043547]; protein transport [GO:0015031]	cytoplasm [GO:0005737]; cytosol [GO:0005829]; extracellular region [GO:0005576]; nuclear pore [GO:0005643]		MASTEPEREN	A		1912000	2174200	2043100	2913500	2765100	1097600	2.25873e+06	1.10554	0.463297
At5g51070	Encodes a ribosomal protein L10 and may be involved in translation regulation. Semi-dominant mutations in SAC552 can suppress defects in acaulis5, which encodes a thermospermine synthase, by enhancing translation of acl5 and itself.	iron-sulfur cluster assembly [GO:0016226]	cytosol [GO:0005829]	4 iron, 4 sulfur cluster binding [GO:0051539]; ATPase activity [GO:0016887]; ATP binding [GO:0005524]; iron-sulfur cluster binding [GO:0051536]; metal ion binding [GO:0046872]; protein homodimerization activity [GO:0042803]	MEVLSTSSPL	B	73443000	93388000	106920000	9.12503e+07	97937000	93433000	111140000	1.00837e+08	1.10506	0.165981
At5g21990	Encodes a calcium binding protein whose mRNA is induced upon treatment with NaCl, ABA and in response to desiccation. mRNA expression under drought conditions is apparent particularly in leaves and flowers. Isoform of caleosin with a role as a peroxygenase involved in oxylipin metabolism during biotic and abiotic stress. Involved in the production of 2-hydroxy-octadecatrienoic acid. The peroxygen…	cytosol to endoplasmic reticulum transport [GO:0046967]; protein transport [GO:0015031]	chloroplast outer membrane [GO:0009707]; cytosol [GO:0005829]; endoplasmic reticulum membrane [GO:0005789]; integral component of membrane [GO:0016021]; plastid [GO:0009536]		MFNGLMDPEM	C/E/F	8696800	11170000	10052000	9.97293e+06	11256000	11722000	10037000	11005000	1.10349	0.158609
At2g15490	Encodes a putative cytosolic asparaginyl-tRNA synthetase. The mRNA is cell-to-cell mobile.	response to other organism [GO:0051707]; response to toxic substance [GO:0009636]	cytosol [GO:0005829]	daphnetin 3-O-glucosyltransferase activity [GO:0102360]; flavonol 3-O-glucosyltransferase activity [GO:0047893]; myricetin 3-O-glucosyltransferase activity [GO:0102425]; quercetin 3-O-glucosyltransferase activity [GO:0080043]; quercetin 7-O-glucosyltransferase activity [GO:0080044]; UDP-glucosyltransferase activity [GO:0035251]	MNREQIHILF	B		17472000	19030000	18251000	21753000	18494000	20136000	2.01277e+07	1.10283	0.0125583
At5g18380	Nuclear transcribed, plastid localized EF-Tu translation elongation factor. Referred to as AtRabE1b in DOI:10.1104/pp.013052. However, wider community usage and more publications assign the symbol RabE1b to At5g59840.	maturation of SSU-rRNA from tricistronic rRNA transcript (SSU-rRNA, 5.8S rRNA, LSU-rRNA) [GO:0000462]; translation [GO:0006412]	chloroplast [GO:0009507]; cytosolic small ribosomal subunit [GO:0022627]; plasmodesma [GO:0009506]; plastid [GO:0009536]; small ribosomal subunit [GO:0015935]	mRNA binding [GO:0003729]; RNA binding [GO:0003723]; structural constituent of ribosome [GO:0003735]	MATQPAKESV	A			1691700	1691700	2010600	2090800	1491800	1864400	1.10209
At1g02560	3-dehydroquinate synthase;(source:Araport11)	protein quality control for misfolded or incompletely synthesized proteins [GO:0006515]	chloroplast [GO:0009507]; chloroplast envelope [GO:0009941]; chloroplastic endopeptidase Clp complex [GO:0009840]; chloroplast stroma [GO:0009570]; chloroplast thylakoid [GO:0009534]; endopeptidase Clp complex [GO:0009368]; extracellular region [GO:0005576]; plastid stroma [GO:0009532]; thylakoid [GO:0009579]	ATPase binding [GO:0051117]; ATP-dependent peptidase activity [GO:0004176]; serine-type endopeptidase activity [GO:0004252]	MAHACVSTSA	A	2457100	3404200	3117700	2993000	2787600	3448700	3654600	3.29697e+06	1.10156	0.0835016
At3g17810	Flavoenzyme-encoding gene essential for embryo development.	beta-alanine biosynthetic process [GO:0019483]; cellular response to nitrogen levels [GO:0043562]; thymine catabolic process [GO:0006210]; uracil catabolic process [GO:0006212]	chloroplast [GO:0009507]; chloroplast stroma [GO:0009570]; plastid [GO:0009536]	dihydropyrimidine dehydrogenase (NADP+) activity [GO:0017113]; iron-sulfur cluster binding [GO:0051536]; NADP binding [GO:0050661]; uracil binding [GO:0002058]	MASMSFALNR	A		13546000	11191000	12368500	13191000	13245000	14387000	1.36077e+07	1.10019	0.27989
At3g23940	Encodes a member of the exportin protein family (XPO1A) which functions as receptors for nuclear export. Binds to a variety of proteins having leucine rich export signals.Along with XPO1B involved with development of the male and female gametophytes. Sensitive to heat and oxidative stress.	branched-chain amino acid biosynthetic process [GO:0009082]; embryo sac development [GO:0009553]; isoleucine biosynthetic process [GO:0009097]; pollen development [GO:0009555]; response to salt stress [GO:0009651]; root development [GO:0048364]; valine biosynthetic process [GO:0009099]	chloroplast [GO:0009507]; chloroplast stroma [GO:0009570]; plastid [GO:0009536]	4 iron, 4 sulfur cluster binding [GO:0051539]; copper ion binding [GO:0005507]; dihydroxy-acid dehydratase activity [GO:0004160]; hydro-lyase activity [GO:0016836]	MQATIFSPRA	B		5767600		5767600	6285700	6407500	6335800	6343000	1.09976
At1g01100	Ribosomal L28e protein family;(source:Araport11)	cytoplasmic translation [GO:0002181]; translational elongation [GO:0006414]	cytosol [GO:0005829]; cytosolic large ribosomal subunit [GO:0022625]; cytosolic ribosome [GO:0022626]; nucleus [GO:0005634]; plasma membrane [GO:0005886]; polysomal ribosome [GO:0042788]	protein kinase activator activity [GO:0030295]; ribonucleoprotein complex binding [GO:0043021]; structural constituent of ribosome [GO:0003735]	MSTVGELACS	A		4819600	3395100	4107350	3862300	5153100	4494400	4.50327e+06	1.09639	0.156242
At4g15550	Cytosol aminopeptidase family protein;(source:Araport11)	response to toxic substance [GO:0009636]		quercetin 3-O-glucosyltransferase activity [GO:0080043]; quercetin 7-O-glucosyltransferase activity [GO:0080044]	MANNNSNSPT	A	31007000	31448000	32268000	3.15743e+07	35626000	33492000	34622000	34580000	1.09519	0.0329001
At1g33600	P-loop containing nucleoside triphosphate hydrolases superfamily protein;(source:Araport11)	hormone-mediated signaling pathway [GO:0009755]	cell wall [GO:0005618]; nucleus [GO:0005634]; plasma membrane [GO:0005886]		MNSCCFPLFI	B			2174700	2174700	2943600	2234100	1948900	2.37553e+06	1.09235
At2g27720	Encodes an actin that is constitutively expressed in vegetative structures but not pollen. ACT2 is involved in tip growth of root hairs.	cytoplasmic translational elongation [GO:0002182]	cytosolic large ribosomal subunit [GO:0022625]	structural constituent of ribosome [GO:0003735]	MKVVAAFLLA	C/E/F		2699600	3025000	2862300	3026400	3068000	3270800	3.12173e+06	1.09064	0.0627134
At4g21990	cold regulated gene, the 5' region of cor78 has cis-acting regulatory elements that can impart cold-regulated gene expression The mRNA is cell-to-cell mobile.	cysteine biosynthetic process [GO:0019344]; sulfate assimilation [GO:0000103]; sulfate reduction [GO:0019419]	chloroplast [GO:0009507]	4 iron, 4 sulfur cluster binding [GO:0051539]; adenylyl-sulfate reductase (glutathione) activity [GO:0033741]; adenylyl-sulfate reductase activity [GO:0009973]; metal ion binding [GO:0046872]	MPPPKKRQNT	X	2927200	19427000	34056000	18803400	19160000	18972000	23383000	20505000	1.09049	0.424167
At1g55450	Ribosomal protein S5 domain 2-like superfamily protein;(source:Araport11)	methylation [GO:0032259]	nucleus [GO:0005634]	methyltransferase activity [GO:0008168]	MAALSDKLAD	A	3262900	3120600	3559000	3.31417e+06	3316500	4066900	3446100	3.60983e+06	1.08921	0.231744
At1g78320	alpha/beta-Hydrolases superfamily protein;(source:Araport11)	glutathione metabolic process [GO:0006749]; toxin catabolic process [GO:0009407]	cytoplasm [GO:0005737]; cytosol [GO:0005829]; mitochondrion [GO:0005739]	glutathione transferase activity [GO:0004364]	MEEEIILLDY	B	82837000	88471000	89708000	8.70053e+07	99672000	94566000	89706000	94648000	1.08784	0.130328
At1g29370	Ribosomal protein L18e/L15 superfamily protein;(source:Araport11)				MKTYILVWSC	C/E/F	2667700	3649700	3126700	3.14803e+06	3442000	2706500	4110500	3.41967e+06	1.08629	0.349925
At5g20290	Encodes RPT5a (Regulatory Particle 5a), one of the six AAA-ATPases of the proteasome regulatory particle. Essential for gametophyte development. In Arabidopsis, the RPT5 subunit is encoded by two highly homologous genes, RPT5a and RPT5b. RPT5a and RPT5b show accession-dependent functional redundancy. In Wassilewskija (Ws) accession: mutant alleles of RPT5a displayed 50% pollen lethality, indicati…	maturation of SSU-rRNA from tricistronic rRNA transcript (SSU-rRNA, 5.8S rRNA, LSU-rRNA) [GO:0000462]; translation [GO:0006412]	cell wall [GO:0005618]; chloroplast [GO:0009507]; cytosol [GO:0005829]; cytosolic ribosome [GO:0022626]; cytosolic small ribosomal subunit [GO:0022627]; nucleolus [GO:0005730]; plasma membrane [GO:0005886]; plasmodesma [GO:0009506]; polysomal ribosome [GO:0042788]	mRNA binding [GO:0003729]; structural constituent of ribosome [GO:0003735]	MGISRDSIHK	A	16088000	10343000	8009200	1.14801e+07	13464000	13163000	10777000	12468000	1.08606	0.319623
At3g24420	Encodes a farnesoic acid carboxyl-O-methyltransferase. The mRNA is cell-to-cell mobile.		cytoplasm [GO:0005737]; nucleus [GO:0005634]	hydrolase activity [GO:0016787]	MVVNQKISGL	A	2791300	2051900	2252300	2.36517e+06	3370800	2324500	2004500	2566600	1.08517	0.245959
At1g47128	ATP citrate lyase (ACL) family protein;(source:Araport11)	defense response to fungus [GO:0050832]; protein ubiquitination [GO:0016567]; proteolysis [GO:0006508]; proteolysis involved in cellular protein catabolic process [GO:0051603]; regulation of stomatal closure [GO:0090333]	apoplast [GO:0048046]; cytoplasm [GO:0005737]; cytoplasmic stress granule [GO:0010494]; extracellular space [GO:0005615]; Golgi apparatus [GO:0005794]; lysosome [GO:0005764]; nucleus [GO:0005634]; P-body [GO:0000932]; plasma membrane [GO:0005886]; plasmodesma [GO:0009506]; secretory vesicle [GO:0099503]; vacuole [GO:0005773]	cysteine-type endopeptidase activity [GO:0004197]; cysteine-type peptidase activity [GO:0008234]; peptidase activity [GO:0008233]	MGFLKPTMAI	A	8718300	5521400	5136200	6.45863e+06	7486400	7621600	5855400	6987800	1.08193	0.319495
At5g50960	Encodes one of the two subunits of the SUMO activation enzyme required during sumolation. Sumolation is a post-translational protein modification process similar to ubiquitination during which a polypeptide (SUMO) is covalently attached to a target protein.	chloroplast organization [GO:0009658]; protein import into chloroplast stroma [GO:0045037]; protein targeting to chloroplast [GO:0045036]; regulation of chlorophyll biosynthetic process [GO:0010380]	cell wall [GO:0005618]; chloroplast [GO:0009507]; chloroplast envelope [GO:0009941]; chloroplast inner membrane [GO:0009706]; chloroplast stroma [GO:0009570]; chloroplast thylakoid membrane [GO:0009535]; mitochondrion [GO:0005739]; plastid [GO:0009536]; plastid stroma [GO:0009532]; Tic complex [GO:0031897]	ATP binding [GO:0005524]; ATP-dependent peptidase activity [GO:0004176]; mRNA binding [GO:0003729]	MENGDIPEDA	B		1836400	1981700	1909050	2347600	1730400	2117200	2.06507e+06	1.08172	0.461309
AtCg00800	Pathogen-induced transcription factor. Binds W-box sequences in vitro. Forms protein complexes with itself and with WRKY40 and WRKY60. Coexpression with WRKY18 or WRKY60 made plants more susceptible to both P. syringae and B. cinerea. WRKY18, WRKY40, and WRKY60 have partially redundant roles in response to the hemibiotrophic bacterial pathogen Pseudomonas syringae and the necrotrophic fungal path…	translation [GO:0006412]	chloroplast [GO:0009507]; chloroplast envelope [GO:0009941]; chloroplast nucleoid [GO:0042644]; chloroplast stroma [GO:0009570]; cytosolic small ribosomal subunit [GO:0022627]; plastid [GO:0009536]	mRNA binding [GO:0003729]; rRNA binding [GO:0019843]; structural constituent of ribosome [GO:0003735]	MGQKINPLGF	A		1550100	1462600	1506350	1577000	1862900	1436100	1.62533e+06	1.07899	0.276903
At3g55440	Encodes glutathione transferase belonging to the tau class of GSTs. Naming convention according to Wagner et al. (2002).	cellular carbohydrate metabolic process [GO:0044262]; gluconeogenesis [GO:0006094]; glyceraldehyde-3-phosphate biosynthetic process [GO:0046166]; glycerol catabolic process [GO:0019563]; glycolytic process [GO:0006096]; response to cadmium ion [GO:0046686]; response to zinc ion [GO:0010043]	apoplast [GO:0048046]; cell wall [GO:0005618]; chloroplast [GO:0009507]; chloroplast stroma [GO:0009570]; cytosol [GO:0005829]; mitochondrion [GO:0005739]; plasma membrane [GO:0005886]; plasmodesma [GO:0009506]; vacuolar membrane [GO:0005774]; vacuole [GO:0005773]	copper ion binding [GO:0005507]; triose-phosphate isomerase activity [GO:0004807]	MARKFFVGGN	A	23473000	31073000	31857000	28801000	32361000	28872000	31820000	3.10177e+07	1.07696	0.290348
At5g54430	encodes a cytosolic thioredoxin that reduces disulfide bridges of target proteins by the reversible formation of a disulfide bridge between two neighboring Cys residues present in the active site. Thioredoxins have been found to regulate a variety of biological reactions in prokaryotic and eukaryotic cells.	activation of GTPase activity [GO:0090630]; clathrin-coated vesicle cargo loading [GO:0035652]; defense response to Gram-negative bacterium [GO:0050829]; floral organ abscission [GO:0010227]; leaf abscission [GO:0060866]; negative regulation of cell growth [GO:0030308]; vesicle-mediated transport involved in floral organ abscission [GO:0060858]	clathrin-coated vesicle [GO:0030136]; cytosol [GO:0005829]; endosome [GO:0005768]; trans-Golgi network [GO:0005802]	clathrin binding [GO:0030276]; GTPase activator activity [GO:0005096]; metal ion binding [GO:0046872]	MNPADSDHPQ	B		2130300		2130300	2248100	2217000	2401100	2.28873e+06	1.07437
At4g14030	first enzyme in the biosynthetic pathway of isoleucine	cellular response to selenium ion [GO:0071291]; response to cadmium ion [GO:0046686]; response to hydrogen peroxide [GO:0042542]; sulfate assimilation [GO:0000103]	cytosol [GO:0005829]; plasmodesma [GO:0009506]	selenium binding [GO:0008430]	MATETEVVAP	A		2401700	2298600	2350150	2822600	2002500	2739300	2.52147e+06	1.0729	0.484285
At3g10920	Putative cytochrome P450; together with CYP71A12 produces dihydrocamalexic acid (DHCA), the precursor to the defense-related compound camalexin, which accumulates in the intercellular space and contributes to the resistance of mature Arabidopsis to P. syringae without directly inhibiting bacterial growth.	defense response to bacterium [GO:0042742]; embryo development ending in seed dormancy [GO:0009793]; response to zinc ion [GO:0010043]	cytosol [GO:0005829]; mitochondrial matrix [GO:0005759]; mitochondrion [GO:0005739]	copper ion binding [GO:0005507]; manganese ion binding [GO:0030145]; metal ion binding [GO:0046872]; superoxide dismutase activity [GO:0004784]	MAIRCVASRK	A		3169100	3236600	3202850	3277200	3688300	3341000	3435500	1.07264	0.186837
At3g02360	Encodes chaperonin-60 alpha, a molecular chaperone involved in Rubisco folding. Mutants display aberrant chloroplast and embryo development. The mRNA is cell-to-cell mobile.	D-gluconate catabolic process [GO:0046177]; male-female gamete recognition during double fertilization forming a zygote and endosperm [GO:0080173]; pentose-phosphate shunt, oxidative branch [GO:0009051]	chloroplast stroma [GO:0009570]; cytosol [GO:0005829]; peroxisome [GO:0005777]; secretory vesicle [GO:0099503]	NADP binding [GO:0050661]; phosphogluconate dehydrogenase (decarboxylating) activity [GO:0004616]	MAVQPTRIGL	A	9090800	10352000	10962000	1.01349e+07	10284000	10181000	12134000	1.08663e+07	1.07217	0.123247
At3g22960	eukaryotic translation initiation factor 4A-1	glycolytic process [GO:0006096]; lipid metabolic process [GO:0006629]; response to cadmium ion [GO:0046686]; seed maturation [GO:0010431]	chloroplast [GO:0009507]; chloroplast stroma [GO:0009570]; cytoplasm [GO:0005737]	ATP binding [GO:0005524]; kinase activity [GO:0016301]; magnesium ion binding [GO:0000287]; potassium ion binding [GO:0030955]; pyruvate kinase activity [GO:0004743]	MSQSIQFSTP	A		1433800	2029900	1731850	1706600	2046900	1816600	1856700	1.07209	0.356572
At2g27860	Member of Actin gene family.Mutants are defective in germination and root growth. The mRNA is cell-to-cell mobile.	cell wall organization [GO:0071555]; nucleotide-sugar biosynthetic process [GO:0009226]	cytoplasm [GO:0005737]; cytosol [GO:0005829]; peroxisome [GO:0005777]	NAD binding [GO:0051287]; UDP-glucuronate decarboxylase activity [GO:0048040]	MANGANRVDL	A	11704000	11614000	10347000	1.12217e+07	11589000	12401000	12083000	1.20243e+07	1.07153	0.135967
At3g11130	member of CYP76C	clathrin-dependent endocytosis [GO:0072583]; endocytosis [GO:0006897]; intracellular protein transport [GO:0006886]; receptor-mediated endocytosis [GO:0006898]; response to water deprivation [GO:0009414]; stomatal movement [GO:0010118]; vesicle-mediated transport [GO:0016192]	chloroplast [GO:0009507]; clathrin coat of coated pit [GO:0030132]; clathrin coat of trans-Golgi network vesicle [GO:0030130]; clathrin complex [GO:0071439]; cytosol [GO:0005829]; Golgi apparatus [GO:0005794]; plasma membrane [GO:0005886]; plasmodesma [GO:0009506]; vacuolar membrane [GO:0005774]; vacuole [GO:0005773]	clathrin light chain binding [GO:0032051]; structural molecule activity [GO:0005198]	MAAANAPIIM	A		7519300	7857800	7688550	8168400	8968700	7562900	8.23333e+06	1.07086	0.313892
At1g65960	Sec23 homolog , forms a distinct clade with SEC23D.Mutants have defects in pollen exine patterning, tapetal development and pollen intine formation.	glutamate catabolic process [GO:0006538]; glutamate metabolic process [GO:0006536]; nitrogen compound metabolic process [GO:0006807]	cytosol [GO:0005829]; nucleus [GO:0005634]	calmodulin binding [GO:0005516]; glutamate decarboxylase activity [GO:0004351]; pyridoxal phosphate binding [GO:0030170]	MLAGLAFKRK	C/E/F	10481000	23656000	23052000	19063000	21428000	20135000	19601000	20388000	1.06951	0.404424
At4g19410	AMP-dependent synthetase and ligase family protein;(source:Araport11)	cell wall organization [GO:0071555]	cell wall [GO:0005618]; extracellular region [GO:0005576]; plant-type cell wall [GO:0009505]; plasmodesma [GO:0009506]	pectin acetylesterase activity [GO:0052793]	MGRLKQCWSS	A		5534800	3713100	4623950	5001900	5286700	4532800	4.94047e+06	1.06845	0.343553
At4g29160	heat shock protein 70 (Hsc70-5); nuclear	intralumenal vesicle formation [GO:0070676]; late endosome to vacuole transport via multivesicular body sorting pathway [GO:0032511]; protein transport [GO:0015031]; vesicle budding from membrane [GO:0006900]	cytoplasmic side of plasma membrane [GO:0009898]; ESCRT III complex [GO:0000815]; multivesicular body [GO:0005771]; plasma membrane [GO:0005886]		MMNRLFGKPK	A		3726600	3677400	3702000	4026700	3435300	4358800	3.94027e+06	1.06436	0.378593
At5g56030	Encodes an enzyme putatively involved in trehalose biosynthesis. The protein has a trehalose synthase (TPS)-like domain that may or may not be active as well as a trehalose phosphatase (TPP)-like domain.	'de novo' cotranslational protein folding [GO:0051083]; chaperone-mediated protein folding [GO:0061077]; protein transport [GO:0015031]; protein unfolding [GO:0043335]	chloroplast [GO:0009507]; chloroplast envelope [GO:0009941]; chloroplast stroma [GO:0009570]; plastid [GO:0009536]	mRNA binding [GO:0003729]; peptidyl-prolyl cis-trans isomerase activity [GO:0003755]; protein folding chaperone [GO:0044183]; ribosome binding [GO:0043022]	MADAETFAFQ	A	128680000	162600000	121750000	1.37677e+08	143840000	144430000	150910000	1.46393e+08	1.06331	0.298985	26081000	88242000	57161500	2.56105
At1g53500	S-adenosyl-L-methionine-dependent methyltransferases superfamily protein;(source:Araport11)	auxin efflux [GO:0010315]; flavonol biosynthetic process [GO:0051555]; mucilage biosynthetic process [GO:0010192]; seed coat development [GO:0010214]; UDP-rhamnose biosynthetic process [GO:0010253]	cytosol [GO:0005829]; nucleus [GO:0005634]	dTDP-glucose 4,6-dehydratase activity [GO:0008460]; UDP-4-keto-6-deoxy-glucose-3,5-epimerase activity [GO:0010489]; UDP-4-keto-rhamnose-4-keto-reductase activity [GO:0010490]; UDP-glucose 4,6-dehydratase activity [GO:0050377]; UDP-L-rhamnose synthase activity [GO:0010280]	MDDTTYKPKN	B			2452900	2452900	2527200	2787800	2508200	2.60773e+06	1.06312
At3g53110	Identified by cloning the gene that corresponded to a purified protein having glyoxylate aminotransferase activity. Localized to the peroxisome and thought to be involved in photorespiration/ metabolic salvage pathway.	poly(A)+ mRNA export from nucleus [GO:0016973]; response to abscisic acid [GO:0009737]; response to cold [GO:0009409]; response to heat [GO:0009408]	cytoplasm [GO:0005737]; cytoplasmic stress granule [GO:0010494]; cytosol [GO:0005829]; nuclear envelope [GO:0005635]; nucleus [GO:0005634]; plasma membrane [GO:0005886]	ATPase activity, acting on RNA [GO:0008186]; ATP binding [GO:0005524]; mRNA binding [GO:0003729]; RNA binding [GO:0003723]; RNA helicase activity [GO:0003724]	MADTVEKVPT	A			3934000	3934000	4429000	3964900	4124600	4.17283e+06	1.06071
At5g23060	encodes a chloroplast ribosomal protein L2, a constituent of the large subunit of the ribosomal complex	cellular response to calcium ion [GO:0071277]; de-etiolation [GO:0009704]; regulation of stomatal closure [GO:0090333]	chloroplast [GO:0009507]; chloroplast thylakoid [GO:0009534]; chloroplast thylakoid membrane [GO:0009535]; integral component of membrane [GO:0016021]; mitochondrion [GO:0005739]; plastid [GO:0009536]; thylakoid [GO:0009579]		MAMAEMATKS	A		1798000	1967400	1882700	1877900	1884100	2227600	1.99653e+06	1.06046	0.148281
At3g11170	Belongs to cytochrome P450 and is involved in tryptophan metabolism. Converts Trp to indo-3-acetaldoxime (IAOx), a precursor to IAA and indole glucosinolates. The mRNA is cell-to-cell mobile.	fatty acid biosynthetic process [GO:0006633]; response to cold [GO:0009409]; unsaturated fatty acid biosynthetic process [GO:0006636]	chloroplast [GO:0009507]; chloroplast envelope [GO:0009941]; chloroplast inner membrane [GO:0009706]; cytosol [GO:0005829]; integral component of membrane [GO:0016021]; plastid membrane [GO:0042170]	1-16:0-2-18:2-digalactosyldiacylglycerol desaturase activity [GO:0102874]; 1-18:1-2-16:2-monogalactosyldiacylglycerol desaturase activity (SN2-16:3 forming) [GO:0102842]; 1-18:2-2-16:0-monogalactosyldiacylglycerol desaturase activity [GO:0102835]; 1-18:2-2-16:1-monogalactosyldiacylglycerol desaturase activity [GO:0102837]; 1-18:2-2-16:2-monogalactosyldiacylglycerol desaturase activity [GO:0102839…	MANLVLSECG	A		2001200	1977700	1989450	1577000	2294100	2450200	2107100	1.05914	0.0733637
At1g29880	Ribosomal protein L30/L7 family protein;(source:Araport11)	diadenosine tetraphosphate biosynthetic process [GO:0015966]; glycyl-tRNA aminoacylation [GO:0006426]; mitochondrial glycyl-tRNA aminoacylation [GO:0070150]; response to cadmium ion [GO:0046686]	chloroplast [GO:0009507]; cytoplasm [GO:0005737]; cytosol [GO:0005829]; endosome [GO:0005768]; Golgi apparatus [GO:0005794]; mitochondrion [GO:0005739]; nucleus [GO:0005634]; trans-Golgi network [GO:0005802]	ATP binding [GO:0005524]; glycine-tRNA ligase activity [GO:0004820]; protein dimerization activity [GO:0046983]; transferase activity [GO:0016740]	MRIFSTFVFH	X		3763100	3592100	3677600	3956400	3908600	3802600	3889200	1.05754	0.0574852
At5g60600	Encodes a tyrosine aminotransferase that is responsive to treatment with jasmonic acid.	proteolysis involved in cellular protein catabolic process [GO:0051603]	extracellular space [GO:0005615]; lysosome [GO:0005764]	cysteine-type endopeptidase activity [GO:0004197]	MATGVLPAPV	A	6349500	9375300	9191700	8305500	9569600	8177700	8585300	8.77753e+06	1.05683	0.382824
At5g19770	Regulatory particle non-ATPase subunit of the 26S proteasome with multiubiquitin-chain-binding capabilities	microtubule-based process [GO:0007017]	cytoplasm [GO:0005737]; microtubule [GO:0005874]	GTPase activity [GO:0003924]; GTP binding [GO:0005525]; structural constituent of cytoskeleton [GO:0005200]	MREIISIHIG	X		3314500		3314500	2915100	3816300	3756900	3496100	1.05479
At1g02920	AAA-type ATPase family protein;(source:Araport11)	defense response to bacterium [GO:0042742]; defense response to fungus [GO:0050832]; glutathione metabolic process [GO:0006749]; response to cadmium ion [GO:0046686]; toxin catabolic process [GO:0009407]	cytoplasm [GO:0005737]; cytosol [GO:0005829]; extracellular region [GO:0005576]; nucleus [GO:0005634]; vacuole [GO:0005773]	cobalt ion binding [GO:0050897]; copper ion binding [GO:0005507]; glutathione binding [GO:0043295]; glutathione transferase activity [GO:0004364]	MAGIKVFGHP	A	152160000	186210000	189860000	1.76077e+08	186100000	188310000	182560000	1.85657e+08	1.05441	0.261455
At3g28710	Encodes catalytic subunit of serine/threonine protein phosphatase 2A. It can associate with phytochromes A and B in vitro. Mutant plants display an accelerated flowering phenotype.Acts antagonistically to SnRK2 to regulate ABI5 phosphorylation. It inteacts with NRP which results in tethering to endosomes leading to its degradation.	vacuolar acidification [GO:0007035]; vacuolar transport [GO:0007034]	cytosol [GO:0005829]; Golgi apparatus [GO:0005794]; lysosomal membrane [GO:0005765]; plant-type vacuole [GO:0000325]; plasma membrane [GO:0005886]; plasmodesma [GO:0009506]; proton-transporting V-type ATPase, V0 domain [GO:0033179]; vacuolar membrane [GO:0005774]; vacuolar proton-transporting V-type ATPase complex [GO:0016471]; vacuole [GO:0005773]	proton-transporting ATPase activity, rotational mechanism [GO:0046961]	MYGFEALTFN	C/E/F		2707500	2970200	2838850	2645100	3486200	2829300	2.98687e+06	1.05214	0.306979
At5g25980	DEA(D/H)-box RNA helicase family protein;(source:Araport11)	abscisic acid-activated signaling pathway [GO:0009738]; carbohydrate metabolic process [GO:0005975]; defense response to insect [GO:0002213]; glucosinolate catabolic process [GO:0019762]; regulation of stomatal movement [GO:0010119]; response to abscisic acid [GO:0009737]	apoplast [GO:0048046]; chloroplast [GO:0009507]; cytosolic ribosome [GO:0022626]; peroxisome [GO:0005777]; plasmodesma [GO:0009506]; plastid [GO:0009536]; secretory vesicle [GO:0099503]; vacuole [GO:0005773]	beta-glucosidase activity [GO:0008422]; glucosinolate glucohydrolase activity [GO:0102799]; thioglucosidase activity [GO:0019137]	MQHNTYIYIL	B	18319000	31362000	27022000	2.55677e+07	29085000	25779000	25786000	2.68833e+07	1.05146	0.406532
At1g49970	UDP-Glycosyltransferase superfamily protein;(source:Araport11)	chloroplast organization [GO:0009658]; protein quality control for misfolded or incompletely synthesized proteins [GO:0006515]; RNA processing [GO:0006396]; rRNA processing [GO:0006364]	chloroplast [GO:0009507]; chloroplast envelope [GO:0009941]; chloroplastic endopeptidase Clp complex [GO:0009840]; chloroplast stroma [GO:0009570]; chloroplast thylakoid [GO:0009534]; endopeptidase Clp complex [GO:0009368]; nucleus [GO:0005634]; plastid stroma [GO:0009532]	ATPase binding [GO:0051117]; ATP-dependent peptidase activity [GO:0004176]; RNA binding [GO:0003723]; serine-type endopeptidase activity [GO:0004252]	MATALVSPLT	A		2290100	2069200	2179650	1970900	2354800	2533200	2286300	1.04893	0.205899
At1g70650	Cytosolic Iron-sulfur cluster Assembly protein.		mitochondrion [GO:0005739]	metal ion binding [GO:0046872]	MLRFFKTDHR	C/E/F		3814500	3039200	3426850	3884000	3402200	3494300	3593500	1.04863	0.484306
At1g32790	Mov34/MPN/PAD-1 family protein;(source:Araport11)		nucleus [GO:0005634]	RNA binding [GO:0003723]	MAVVETGAAA	A		2908700	2221100	2564900	2953500	3029000	2057900	2.68013e+06	1.04493	0.452195
At2g34470	encodes an aminopeptidase, a ortholog of mouse microsomal AP (EC 3.4.11.2).	nitrogen compound metabolic process [GO:0006807]; positive regulation of catalytic activity [GO:0043085]		GTPase activity [GO:0003924]; GTP binding [GO:0005525]; nickel cation binding [GO:0016151]	MASHDHHHHH	A	5633400	10336000	12897000	9.62213e+06	7656100	9765600	12737000	10052900	1.04477	0.323001
At4g14160	RNA-binding protein;(source:Araport11)	COPII-coated vesicle budding [GO:0090114]; intracellular protein transport [GO:0006886]	COPII vesicle coat [GO:0030127]; endoplasmic reticulum membrane [GO:0005789]	zinc ion binding [GO:0008270]	MAEMADKAKV	A		1052700	1923400	1488050	1630700	1553900	1477900	1.55417e+06	1.04443	0.481293
At4g16760	Encodes a WD40 repeat and LUFS domain containing protein that is similar to LUG. Interacts physically with SEUSS and likely functions as part of a repressor complex that represses AG. Involved in cell wall modifications necessary for mucilage extrusion and mediates aluminium sensitivity through PECTIN METHYLESTERASE46-modulated root cell wall pectin methylesterification.	fatty acid beta-oxidation [GO:0006635]; fatty acid beta-oxidation using acyl-CoA oxidase [GO:0033540]; jasmonic acid biosynthetic process [GO:0009695]; lipid homeostasis [GO:0055088]; long-chain fatty acid metabolic process [GO:0001676]; response to cadmium ion [GO:0046686]; response to fungus [GO:0009620]; response to wounding [GO:0009611]; very long-chain fatty acid metabolic process [GO:000003…	cytosol [GO:0005829]; peroxisome [GO:0005777]; plasmodesma [GO:0009506]	acyl-CoA oxidase activity [GO:0003997]; FAD binding [GO:0071949]; fatty acid binding [GO:0005504]; flavin adenine dinucleotide binding [GO:0050660]; palmitoyl-CoA oxidase activity [GO:0016401]	MEGIDHLADE	B	26452000	34517000	33772000	3.15803e+07	34653000	31498000	32756000	32969000	1.04397	0.363306
At5g05600	Encodes a lipid acyl hydrolase with wide substrate specificity that accumulates upon infection by fungal and bacterial pathogens. Protein is localized in the cytoplasm in healthy leaves, and in membranes in infected cells. Plays a role in cell death and differentially affects the accumulation of oxylipins. Contributes to resistance to virus.	cellular response to toxic substance [GO:0097237]; flavonoid biosynthetic process [GO:0009813]; regulation of jasmonic acid mediated signaling pathway [GO:2000022]; response to karrikin [GO:0080167]	cytosol [GO:0005829]	dioxygenase activity [GO:0051213]; jasmonic acid hydrolase [GO:0120091]; metal ion binding [GO:0046872]	MNKNKIDVKI	B	8894900	20607000	17153000	1.55516e+07	16075000	16323000	16267000	1.62217e+07	1.04308	0.430985
At3g29360	Encodes one of the several Arabidopsis fructokinases. Nomenclature according to Riggs 2017 has been adopted for the family by the community (personal communication, Boernke, Callis, Granot, Boernke, and Smeekens). Important for seed oil accumulation and vascular development.	carbohydrate metabolic process [GO:0005975]; cell wall pectin metabolic process [GO:0052546]; glycosaminoglycan biosynthetic process [GO:0006024]; UDP-glucuronate biosynthetic process [GO:0006065]	cytosol [GO:0005829]; nucleus [GO:0005634]; secretory vesicle [GO:0099503]	NAD binding [GO:0051287]; UDP-glucose 6-dehydrogenase activity [GO:0003979]	MVKICCIGAG	A	25126000	24858000	23948000	24644000	24279000	24880000	27934000	2.56977e+07	1.04276	0.276076
At5g04950	Encodes cytosolic phosphoglycerate kinase (PGK3). Expression studies in PGK mutants showed that PGK1 and PGK3 were down-regulated in pgk3.2 and pgk1.1, respectively. These results indicate that the down-regulation of photosynthetic activity could be a plant strategy when glycolysis is impaired to achieve metabolic adjustment and optimize growth.	nicotianamine biosynthetic process [GO:0030418]; phloem transport [GO:0010233]; pollen development [GO:0009555]; pollen tube growth [GO:0009860]		nicotianamine synthase activity [GO:0030410]	MACQNNLVVK	A			1631300	1631300	1767800	1572100	1762600	1.70083e+06	1.04262
At2g41530	chloroplast-encoded gene for beta subunit of ATP synthase	formaldehyde catabolic process [GO:0046294]; response to cadmium ion [GO:0046686]	apoplast [GO:0048046]; cytosol [GO:0005829]	carboxylic ester hydrolase activity [GO:0052689]; S-formylglutathione hydrolase activity [GO:0018738]	MASGLSEIGS	A		2022500		2022500	1947000	2269700	2101500	2.10607e+06	1.04132
At5g38480	encodes a S-adenosylmethionine synthetase. SAM1 is regulated by protein S-nitrosylation. The covalent binding of nitric oxide (NO) to the Cys114 residue inhibits the enzyme activity.	nucleotide-excision repair [GO:0006289]; proteasome-mediated ubiquitin-dependent protein catabolic process [GO:0043161]; response to cold [GO:0009409]	cytoplasm [GO:0005737]; cytosol [GO:0005829]; nucleoplasm [GO:0005654]; nucleus [GO:0005634]; plastid [GO:0009536]	damaged DNA binding [GO:0003684]; polyubiquitin modification-dependent protein binding [GO:0031593]; proteasome binding [GO:0070628]; ubiquitin binding [GO:0043130]	MSTREENVYM	A	4213600	6116000	4807800	5045800	5904100	5412500	4438500	5251700	1.04081	0.404538
At1g31812	Galactose oxidase/kelch repeat superfamily protein;(source:Araport11)	lipid transport [GO:0006869]; response to absence of light [GO:0009646]; response to cold [GO:0009409]; response to freezing [GO:0050826]; response to hypoxia [GO:0001666]	cytosol [GO:0005829]; nucleus [GO:0005634]; plasma membrane [GO:0005886]	fatty-acyl-CoA binding [GO:0000062]; phosphatidylcholine binding [GO:0031210]	MGLKEEFEEH	A		2769200	3095000	2932100	3030600	2633400	3473900	3.04597e+06	1.03883	0.359544
At4g29060	Encodes a protein with similarity to GTPases that is localized to the mitochondrion. Involved in embryogenesis, pollen tube growth and required for mitochondrial development.	response to cadmium ion [GO:0046686]; translational elongation [GO:0006414]	chloroplast [GO:0009507]; chloroplast envelope [GO:0009941]; chloroplast ribosome [GO:0043253]; chloroplast stroma [GO:0009570]; mitochondrion [GO:0005739]; plasma membrane [GO:0005886]	mRNA binding [GO:0003729]; polysome binding [GO:1905538]; translation elongation factor activity [GO:0003746]; translation elongation factor binding [GO:0061770]	MATITPSSIS	A	3765100	3760400	4018100	3.84787e+06	4057700	3493100	4379900	3976900	1.03353	0.29176
At3g09820	Encodes a cyclase-family protein that is a negative regulator of cell death that regulates pathogen-induced symptom development.	adenosine salvage [GO:0006169]; AMP salvage [GO:0044209]; response to cadmium ion [GO:0046686]; response to trehalose-6-phosphate [GO:0080094]; viral process [GO:0016032]	apoplast [GO:0048046]; cytosol [GO:0005829]; nucleus [GO:0005634]; plasma membrane [GO:0005886]; plasmodesma [GO:0009506]	adenosine kinase activity [GO:0004001]; ATP binding [GO:0005524]; copper ion binding [GO:0005507]	MASSDFDGIL	A	4945600	13709000	9442000	9.36553e+06	9317000	11137000	8564500	9.67283e+06	1.03281	0.448297
At4g34870	Involved in the second step of nitrate assimilation. Its expression is induced by nitrate. The mRNA is cell-to-cell mobile.	protein folding [GO:0006457]; protein peptidyl-prolyl isomerization [GO:0000413]; signal transduction [GO:0007165]	apoplast [GO:0048046]; chloroplast [GO:0009507]; cytoplasm [GO:0005737]; cytosol [GO:0005829]; Golgi apparatus [GO:0005794]; plasma membrane [GO:0005886]; vacuolar membrane [GO:0005774]	cyclosporin A binding [GO:0016018]; peptidyl-prolyl cis-trans isomerase activity [GO:0003755]	MSNPRVFFDM	A	17608000	23528000	22747000	2.12943e+07	21941000	21763000	22272000	21992000	1.03276	0.371522
[truncated: 261 more rows]
