# Supplementary material for: Cotranslational N-degron masking by acetylation promotes proteome stability in plants
Source: Nat Commun. 2022 Feb 10;13:810. doi: 10.1038/s41467-022-28414-5 (PMC8831508; doi:10.1038/s41467-022-28414-5)
Supplement: Supplementary file 10 — Supplementary Data 7 [file 41467_2022_28414_MOESM10_ESM.xlsx]

## Sheet: Supplementary Data 7
TAIR ID	N-Term	Nat Substrate	LFQ.intensity WT	LFQ.intensity WT	LFQ.intensity WT	LFQ mean WT	LFQ.intensity amiNAA10	LFQ.intensity amiNAA10	LFQ.intensity amiNAA10	LFQ mean amiNAA10	Ratio LFQ amiNAA10/WT	p-value	Test for NatA	Test for NatB	Test for NatC/E/F	Test for X
At3g62120	MADPSEQKEK	A				nd	3255200	3015500	3338700	3.20313e+06	nd		1	0	0	0
AT3G22310	MISTVLRRSI	C/E/F				nd	2591600	1910900	1892700	2.13173e+06	nd		0	0	1	0
AT3G21500	MSYQTQINKF	A				nd	11295000	11153000	14733000	1.23937e+07	nd		1	0	0	0
AT1G32940	MRNCRVLLVL	X				nd	1886200	1919300	2010000	1938500	nd		0	0	0	1
At4g02380	MARSISNVKI	A				nd	4349000	3431600	3061900	3.61417e+06	nd		1	0	0	0
At4g39950	MNTFTSNSSD	B				nd	1895900	2765700	2510800	2390800	nd		0	1	0	0
At4g36760	MSEILSSLRS	A				nd	2095300	2429300	2402800	2.30913e+06	nd		1	0	0	0
At4g14680	MASMSTVFPK	A				nd	910580	1108200	1187900	1.06889e+06	nd		1	0	0	0
At5g61960	MPSDIMEQRG	X				nd	2425000	2699300	2507200	2.54383e+06	nd		0	0	0	1
At5g38900	MAESASNTAS	A				nd	1515400	1423400	1316100	1418300	nd		1	0	0	0
At5g20950	MGTLSKVLCL	A				nd	1363800	1623200	1691700	1.55957e+06	nd		1	0	0	0
At5g61530	MVDDEVKCLW	A				nd	151940	182750	203610	179433	nd		1	0	0	0
At3g10350	MATLSSYLLS	A				nd	809070	1129900	998150	979040	nd		1	0	0	0
At4g10480	MPGPVIEEVN	X				nd	7747900	8849800	7277100	7.95827e+06	nd		0	0	0	1
At5g60360	MSAKTILSSV	A				nd	3350800	3142000	3799700	3.43083e+06	nd		1	0	0	0
At1g30230	MAAFPNLNSD	A				nd	3009100	2711900	3634400	3.11847e+06	nd		1	0	0	0
At4g40030	MARTKQTARK	A				nd	5382500	6501500	4411000	5.43167e+06	nd		1	0	0	0
At4g15000	MVKFLKQNKA	A				nd	5436000	5480100	4398900	5105000	nd		1	0	0	0
At3g16950	MSAMALSFSQ	A				nd	956840	705050	1241600	967830	nd		1	0	0	0
At1g52320	MGCAQSKIEN	A				nd	220640	238770	273400	244270	nd		1	0	0	0
At3g59760	MVAMIMASRF	A				nd	2643000	3113800	2370400	2.70907e+06	nd		1	0	0	0
At1g79920	MSVVGFDFGN	A				nd	2280600	2818800	2975800	2.69173e+06	nd		1	0	0	0
At1g80410	MGASLPPKEA	A				nd	4361400	4160600	3637000	4053000	nd		1	0	0	0
At1g27450	MQTIIISPLV	B				nd	1050900	1404000	1854700	1.43653e+06	nd		0	1	0	0
At1g27760	MGRKSQRKNA	A				nd	1265300	1631400	1660000	1518900	nd		1	0	0	0
At1g69250	MATEGVVPSA	A				nd	1303400	1153800	1341200	1.26613e+06	nd		1	0	0	0
At1g56340	MAKLNPKFIS	A				nd	2471800	2893800	3138100	2.83457e+06	nd		1	0	0	0
At1g25220	MAASTLYKSC	A				nd	4030400	4874100	3898000	4267500	nd		1	0	0	0
At1g32130	MGFEDDPYRD	A				nd	717740	792050	909110	806300	nd		1	0	0	0
At2g21470	MATQQQQSAI	A				nd	730540	483610	904180	706110	nd		1	0	0	0
At2g44120	MAESKVVVPE	A				nd	968260	1017900	1324600	1.10359e+06	nd		1	0	0	0
At2g45030	MARFPTSPAP	A				nd	1579300	1718900	1123400	1.47387e+06	nd		1	0	0	0
At3g43300	MAAGGFLTRA	A				nd	688620	808110	710470	735733	nd		1	0	0	0
At3g44340	MAAPVPPGAY	A				nd	2752400	2982300	3328600	3021100	nd		1	0	0	0
At4g16143	MSLRPNAKTE	A				nd	1095200	1773900	1182700	1350600	nd		1	0	0	0
At4g10320	MEEVCEGKEF	B				nd	1674300	1702100	1622500	1666300	nd		0	1	0	0
At5g20160	MTGEVVNPKA	A				nd	1503100	1555900	1779600	1.61287e+06	nd		1	0	0	0
At5g43960	MATPYPGATQ	A				nd	878690	1027700	994500	966963	nd		1	0	0	0
At5g58060	MKITALLVLK	C/E/F				nd	907650	926750	1020400	951600	nd		0	0	1	0
At5g65430	MATTLSRDQY	A				nd	1362900	1494600	1643900	1.50047e+06	nd		1	0	0	0
At1g08450	MGLPQNKLSF	A				nd	3454100	3202100	3421300	3.35917e+06	nd		1	0	0	0
At5g26830	MLLRLTARSI	C/E/F				nd	2334200	2671100	2711600	2572300	nd		0	0	1	0
At1g19670	MAAIEDSPTF	A				nd	2938500	2732800	4225800	3.29903e+06	nd		1	0	0	0
At2g33380	MAGEAEALAT	A				nd	2909600	2563300	2278000	2.58363e+06	nd		1	0	0	0
At2g33410	MESDQGKLFI	B				nd	1936900	1888100	1951000	1.92533e+06	nd		0	1	0	0
At2g34040	MSENQSEEVQ	A				nd	1071900	1193100	1483100	1.24937e+06	nd		1	0	0	0
At2g34070	MGFKLNSLFL	A				nd	3149400	2756700	3446000	3.11737e+06	nd		1	0	0	0
At3g45980	MAPRAEKKPA	A				nd	12712000	11936000	7720400	1.07895e+07	nd		1	0	0	0
At1g16470	MGDSQYSFSL	A				nd	4956100	5407200	4885900	5.08307e+06	nd		1	0	0	0
At1g13060	MKLDTSGFET	C/E/F				nd	3586200	3881600	3262000	3576600	nd		0	0	1	0
At5g05780	MDVIKTQQIS	B				nd	2327300	3081100	2244800	2.55107e+06	nd		0	1	0	0
At1g18080	MAEGLVLKGT	A				nd	2999100	3192600	3134600	3.10877e+06	nd		1	0	0	0
At2g16060	MESEGKIVFT	B				nd	8031600	7491200	6989800	7504200	nd		0	1	0	0
At2g43570	MAKPTSRNDR	A				nd	7052100	7576200	8012600	7.54697e+06	nd		1	0	0	0
At2g26560	MQMDSPKSPL	B				nd	8331000	9550600	14382000	1.07545e+07	nd		0	1	0	0
At2g32920	MYKSPLTLLT	C/E/F				nd	3271800	5060200	3790000	4.04067e+06	nd		0	0	1	0
At2g32730	MATPMVSSAG	A				nd	1802100	2348600	2966300	2.37233e+06	nd		1	0	0	0
At2g32700	MAQSNWEADK	A				nd	2159900	1748200	1689000	1865700	nd		1	0	0	0
At2g30750	MEMMILISLC	B				nd	8770600	7924900	9486000	8.72717e+06	nd		0	1	0	0
At2g30770	MEMILSISLC	B				nd	3313900	3575100	2888500	3.25917e+06	nd		0	1	0	0
At4g28510	MNNVKVPKIP	B				nd	1671600	1963600	1418900	1684700	nd		0	1	0	0
At1g79230	MASTLFSRTF	A				nd	1578400	1607900	1767900	1651400	nd		1	0	0	0
At2g45570	MDIISGQALF	B				nd	1048000	1107000	1337500	1.16417e+06	nd		0	1	0	0
At2g23090	MGGGNAQKSA	A				nd	3529400	3303500	4418700	3.75053e+06	nd		1	0	0	0
At4g00620	MASMMFTDCS	A				nd	1069200	1167000	1001100	1079100	nd		1	0	0	0
At2g44160	MKVIDKIQSL	C/E/F				nd	1470200	1396600	1675100	1.51397e+06	nd		0	0	1	0
At2g39400	MVMYEEDFVL	A				nd	2956500	2650800	2945300	2.85087e+06	nd		1	0	0	0
At1g60420	MAETSKQVNG	A				nd	1934100	2004500	1924500	1.95437e+06	nd		1	0	0	0
At2g45790	MAAKIPGVIA	A				nd	1389700	1338900	1238900	1322500	nd		1	0	0	0
At2g26140	MAWRRIITKV	A				nd	2344600	2859500	2595100	2.59973e+06	nd		1	0	0	0
At4g37640	MESYLNSNFD	B				nd	2183400	1818000	2274500	2.09197e+06	nd		0	1	0	0
At4g23460	MSGHDSKYFS	A				nd	1508300	1508300	1690800	1.56913e+06	nd		1	0	0	0
At2g19730	MATVPGQLIW	A				nd	4018600	3349500	3543000	3.63703e+06	nd		1	0	0	0
At2g29720	MSLVRPIYPF	A				nd	1056900	1332200	1203800	1.19763e+06	nd		1	0	0	0
At5g26710	MDGMKLSFPP	B				nd	1352100	1277700	1227900	1285900	nd		0	1	0	0
At1g54630	MASIATSAST	A				nd	1428600	1296700	1472700	1.39933e+06	nd		1	0	0	0
At1g75040	MANISSIHIL	A				nd	20483000	28337000	11963000	20261000	nd		1	0	0	0
At1g24360	MAAAVAAPRL	A				nd	1334400	1647200	1392300	1.45797e+06	nd		1	0	0	0
At5g42740	MASSTALICD	A				nd	3441600	3942300	3011500	3.46513e+06	nd		1	0	0	0
At5g03940	MEALQFSSVN	B				nd	879880	1080700	934120	964900	nd		0	1	0	0
At5g13490	MVEQTQHPTI	A				nd	8174600	8354600	9998100	8.84243e+06	nd		1	0	0	0
At5g16050	MSSDSSREEN	A				nd	736930	863220	818240	806130	nd		1	0	0	0
At3g60820	MTKQHANWSP	C/E/F				nd	4251400	5311500	3752900	4438600	nd		0	0	1	0
At3g50970	MNSHQNQTGV	B				nd	2582200	2119000	1215900	1.97237e+06	nd		0	1	0	0
At5g22300	MSMQQETSHM	A				nd	5678200	5511500	5354100	5514600	nd		1	0	0	0
At5g11520	MKTTHFSSSS	C/E/F				nd	4785200	5122400	3107800	4.33847e+06	nd		0	0	1	0
At3g20330	MSIASSLTSA	A				nd	1780300	2175900	1817500	1.92457e+06	nd		1	0	0	0
At1g48900	MVLAELGGRI	A				nd	4843900	6497300	7703800	6.34833e+06	nd		1	0	0	0
At1g59900	MALSRLSSRS	A				nd	1590400	1859800	1882900	1777700	nd		1	0	0	0
At3g55610	MTEIDRSRAF	A				nd	900400	978080	789120	889200	nd		1	0	0	0
At3g02875	MDFSGSFFVI	B				nd	1259400	1220300	1246000	1241900	nd		0	1	0	0
At3g01120	MAVSSFQCPT	A				nd	3538800	3292500	3385300	3.40553e+06	nd		1	0	0	0
At4g01690	MELSLLRPTT	B				nd	1032600	1273900	833000	1046500	nd		0	1	0	0
At4g20980	MVTEAFEFVA	A				nd	1099200	1320300	1493600	1.30437e+06	nd		1	0	0	0
At1g28180	MAAIPLGLEQ	A				nd	1707700	1390400	1300500	1466200	nd		1	0	0	0
At3g51160	MASENNGSRS	A				nd	1696100	1991200	1553800	1.74703e+06	nd		1	0	0	0
At2g17130	MSRQSFSLLK	A				nd	1774600	1605800	1933100	1.77117e+06	nd		1	0	0	0
At4g33510	MVTLNASSPL	A				nd	1482500	2014100	1892500	1.79637e+06	nd		1	0	0	0
At5g17990	MVIAVATTSS	A				nd	7161300	12597000	14363000	1.13738e+07	nd		1	0	0	0
At2g37770	MANAITFFKL	A				nd	3399800	3480900	4617700	3832800	nd		1	0	0	0
At1g33680	MAEEEVIAIP	A				nd	980790	1130500	931740	1.01434e+06	nd		1	0	0	0
At3g13990	MVTGSRTSGN	A				nd	1584900	1242100	1980000	1.60233e+06	nd		1	0	0	0
At1g25490	MAMVDEPLYP	A				nd	3123200	4060600	2968700	3.38417e+06	nd		1	0	0	0
At1g09210	MAKMIPSLVS	A				nd	5199800	7405700	7329600	6.64503e+06	nd		1	0	0	0
At3g45640	MNTGGGQYTD	B				nd	4187700	3525700	4299100	4.00417e+06	nd		0	1	0	0
At4g01370	MSAESCFGSS	A				nd	2409600	2439700	2573400	2.47423e+06	nd		1	0	0	0
At5g20990	MVKVYPMPIV	A				nd	1577000	1616700	1762800	1.65217e+06	nd		1	0	0	0
At1g16260	MGVDVKRFLV	A				nd	4655400	5481500	4855200	4.99737e+06	nd		1	0	0	0
At5g27470	MLDINLFREE	C/E/F				nd	2847400	3749800	3033300	3.21017e+06	nd		0	0	1	0
At3g46000	MANAASGMAV	A				nd	2070600	1954300	1735100	1920000	nd		1	0	0	0
At1g75950	MSAKKIVLKS	A				nd	859320	770340	843560	824407	nd		1	0	0	0
At4g36130	MGRVIRAQRK	A				nd	3534200	3771800	3130100	3478700	nd		1	0	0	0
At4g35000	MAAPIVDAEY	A				nd	2168900	2584800	2754000	2.50257e+06	nd		1	0	0	0
At5g11770	MAMITRNTAT	A				nd	3216500	2974100	3490500	3.22703e+06	nd		1	0	0	0
At1g64900	MEIWLLILAS	B				nd	1443500	1802900	1229100	1.49183e+06	nd		0	1	0	0
At5g40850	MALVQRIPIS	A				nd	2267600	1862300	2075700	2.06853e+06	nd		1	0	0	0
AT5G18170	MNALAATNRN	B				nd	1690300	1683400	2387100	1.92027e+06	nd		0	1	0	0
At1g48430	MVPPAKKFIN	X				nd	1628400	1991600	2524900	2048300	nd		0	0	0	1
At3g24503	MENGKCNGAT	B				nd	16160000	20807000	21159000	1.93753e+07	nd		0	1	0	0
At1g56450	MTTFSVPIDN	A				nd	2408000	1522700	1652100	1.86093e+06	nd		1	0	0	0
At1g02170	MYPPPPSSIY	C/E/F				nd	1478500	1148500	1253000	1.29333e+06	nd		0	0	1	0
At2g42520	MSASWADVAD	A				nd	760230	758870	914300	811133	nd		1	0	0	0
At4g01810	MANLPKSSVN	A				nd	459720	647480	455070	520757	nd		1	0	0	0
At4g34555	MAPKKDKVPPK	A				nd	2757700	3461500	3428500	3215900	nd		1	0	0	0
At5g13370	MLPKFDPTNQ	C/E/F				nd	1024000	1074600	1117900	1.07217e+06	nd		0	0	1	0
At3g12490	MMRSRFLLFI	A				nd	1301600	1416600	1340800	1353000	nd		1	0	0	0
At4g26910	MMMRAVIRRA	A				nd	1635300	1529700	1810900	1.65863e+06	nd		1	0	0	0
At3g20630	MELLRSNLSR	B				nd	2543000	2770600	2680300	2.66463e+06	nd		0	1	0	0
At1g31730	MEQLKTIGRE	B				nd	764970	952390	972910	896757	nd		0	1	0	0
At5g26742	MASTVGVPSL	A				nd	1951500	2232600	2117300	2.10047e+06	nd		1	0	0	0
At1g32350	MSYRSIYRTL	A				nd	1866300	1706600	2987400	2.18677e+06	nd		1	0	0	0
At4g35260	MSRRSLTLLK	A				nd	7555900	7417200	7598300	7523800	nd		1	0	0	0
At5g22770	MTGMRGLSVF	A				nd	1823400	1761700	1786200	1.79043e+06	nd		1	0	0	0
At5g27540	MARYAAGAVD	A				nd	1852400	1695200	1442800	1.66347e+06	nd		1	0	0	0
At2g39420	MASETENIKY	A				nd	1853300	2283200	2873500	2.33667e+06	nd		1	0	0	0
At5g48230	MAHTSESVNP	A				nd	643690	496420	593380	577830	nd		1	0	0	0
At5g55220	MELCVISTTT	B				nd	1035900	902680	1142800	1.02713e+06	nd		0	1	0	0
At1g08360	MSKLQSEAVR	A				nd	6555200	7301300	7329900	7.06213e+06	nd		1	0	0	0
At2g47390	MMRFHKACHR	A				nd	2112600	1688700	1328700	1710000	nd		1	0	0	0
At3g50940	MSSSSESHLA	A				nd	2353600	2267500	2196300	2.27247e+06	nd		1	0	0	0
At4g33090	MDQFKGEPRL	B				nd	2332900	2298800	1578000	2069900	nd		0	1	0	0
At4g34131	MSSDPHRKLH	A				nd	2243400	1373200	2249700	1.95543e+06	nd		1	0	0	0
AT1G12000	MAPALAVTRDL	A				nd	1360400	1558100	1460500	1.45967e+06	nd		1	0	0	0
At4g25370	MASYTVSFIP	A				nd	538620	520000	642910	567177	nd		1	0	0	0
At5g05010	MVVLAAAIVV	A				nd	2193200	3387300	2964200	2.84823e+06	nd		1	0	0	0
At1g61120	MKSSYGSSSN	C/E/F				nd	3643900	4799400	6191200	4.87817e+06	nd		0	0	1	0
At3g13860	MYRVLSKLSS	C/E/F				nd	819210	810070	1080800	903360	nd		0	0	1	0
At5g27850	MGIDLIAGGK	A				nd	5337100	6526100	5790800	5.88467e+06	nd		1	0	0	0
At5g37310	MVLLPSMTSL	A				nd	998150	1309800	926930	1.07829e+06	nd		1	0	0	0
At1g18480	MSSRENPSGI	A				nd	793500	852680	765460	803880	nd		1	0	0	0
At3g52960	MATSLSVSRF	A				nd	5513300	5529800	4692700	5.24527e+06	nd		1	0	0	0
At3g19760	MATANPGRGG	A				nd	6587900	5587700	5174900	5783500	nd		1	0	0	0
At4g18030	MGSKHNPPGN	A				nd	888290	1170900	879750	979647	nd		1	0	0	0
At3g58180	MESNGSVSSM	B				nd	1342700	1306300	1188900	1279300	nd		0	1	0	0
At5g17710	MAGLLKTPSL	A				nd	754330	554190	878900	729140	nd		1	0	0	0
At2g33040	MAMAVFRREG	A				nd	2045200	2524300	2206400	2.25863e+06	nd		1	0	0	0
At3g02520	MSSSREENVY	A				nd	1823100	1796000	1830200	1.81643e+06	nd		1	0	0	0
At1g60730	MAEACGVRRI	A				nd	2044400	2008300	2169000	2073900	nd		1	0	0	0
At3g06650	MATGQLFSRN	A				nd	2114900	1953500	2134000	2.06747e+06	nd		1	0	0	0
At1g31970	MAGQKQELPV	A				nd	2519000	2393600	2479900	2.46417e+06	nd		1	0	0	0
At5g56630	MSSPRSNKPK	B				nd	2863700	2298100	1008800	2.05687e+06	nd		0	1	0	0
At1g50920	MVQYNFKRIT	A				nd	3210600	2948600	3523400	3.22753e+06	nd		1	0	0	0
At3g11340	METRETKPVI	B				nd	1538000	1725900	1585500	1.61647e+06	nd		0	1	0	0
At1g36730	MALQNIGASN	A				nd	643840	592600	592170	609537	nd		1	0	0	0
At5g38530	MASQLLLPPN	A				nd	3632300	3902400	4322600	3.95243e+06	nd		1	0	0	0
At5g64270	MADLDPEIAK	A				nd	2703700	1862900	1889000	2.15187e+06	nd		1	0	0	0
At5g42890	MANTQLKSDA	A				nd	2205400	1851600	1826200	1.96107e+06	nd		1	0	0	0
At5g12120	MSSASKMKSR	A				nd	2139600	2158900	1854200	2050900	nd		1	0	0	0
At5g13110	MAALSSSVTT	A				nd	1577000	1875000	2079500	1.84383e+06	nd		1	0	0	0
At1g67360	METEKKNSKE	B				nd	2508200	2336700	2855100	2.56667e+06	nd		0	1	0	0
At1g16890	MANSNLPRRI	A				nd	1180000	1338700	1253100	1.25727e+06	nd		1	0	0	0
At1g26380	MKEAFVFLLC	C/E/F				nd	2704500	3726900	4090100	3.50717e+06	nd		0	0	1	0
At1g12520	MASILRSVAT	A				nd	2024400	1960400	1995600	1.99347e+06	nd		1	0	0	0
At5g10760	MSIMRNFLSM	A				nd	2112900	1923300	2769400	2.26853e+06	nd		1	0	0	0
At3g19980	MDLDQWISKV	B				nd	1821500	1714200	1396000	1643900	nd		0	1	0	0
At3g18600	MVESDKSSVE	A				nd	818960	796300	781400	798887	nd		1	0	0	0
At5g28540	MARSFGANST	A				nd	1394200	3416300	2639400	2483300	nd		1	0	0	0
At1g15820	MAMAVSGAVL	A				nd	1785700	1517800	1820200	1707900	nd		1	0	0	0
At3g17020	MAESGGRRIG	A				nd	1457300	1971400	1585700	1.67147e+06	nd		1	0	0	0
At3g12670	MKYVLVTGGV	C/E/F				nd	1722100	1306900	1410200	1.47973e+06	nd		0	0	1	0
At5g49910	MASSAAQIHI	A				nd	2500400	2145500	2123100	2.25633e+06	nd		1	0	0	0
At3g23620	MMEIRTPKTG	A				nd	2080800	2328200	2925600	2.44487e+06	nd		1	0	0	0
At3g22330	MITTVLRRSL	C/E/F				nd	5721100	6403400	5971800	6032100	nd		0	0	1	0
AT3G18070	MFLFLLLLSA	C/E/F				nd	1178700	1681900	1729300	1.52997e+06	nd		0	0	1	0
At3g59220	MTYENNSVPR	A				nd	2491000	1841600	2070000	2134200	nd		1	0	0	0
At5g12890	MAEAKPRNLR	A				nd	1537800	2073700	1918700	1843400	nd		1	0	0	0
At5g03350	MKIHKLCFLA	C/E/F				nd	4100800	5698000	5781500	5.19343e+06	nd		0	0	1	0
At3g62600	MAIRWSELCI	A				nd	2242100	2893000	2537600	2.55757e+06	nd		1	0	0	0
At3g62310	MGTERKRKIS	A				nd	795910	870510	937300	867907	nd		1	0	0	0
At3g48890	MVQQIWETLK	A				nd	4197800	4554000	5820000	4.85727e+06	nd		1	0	0	0
At3g53990	MPKDRNIGIA	X				nd	1724500	2120700	2398900	2.08137e+06	nd		0	0	0	1
At3g02560	MYSGQNKIHK	C/E/F				nd	2753800	3364400	4177500	3431900	nd		0	0	1	0
At1g80600	MASLSQITLP	A				nd	2112800	2087200	1792300	1.99743e+06	nd		1	0	0	0
At1g58080	MSLLLPTNLQ	A				nd	1728900	1603400	1828400	1.72023e+06	nd		1	0	0	0
At1g30580	MPPKAKAKDA	X				nd	3572600	3237300	4037400	3.61577e+06	nd		0	0	0	1
At1g80750	MAEEEAKGLD	A				nd	1033600	1129800	950350	1.03792e+06	nd		1	0	0	0
At3g17790	MNSGRRSLMS	B				nd	1533800	2449800	1625600	1.86973e+06	nd		0	1	0	0
At1g12840	MTSRYWVVSL	A				nd	2130500	1793400	1749400	1891100	nd		1	0	0	0
At3g11830	MASMMQPQII	A				nd	2904400	3093500	2706900	2901600	nd		1	0	0	0
At1g56110	MAMYVIYESS	A				nd	1610800	1425400	1368700	1468300	nd		1	0	0	0
At1g17170	MADEVILLDF	A				nd	5935900	5927700	5960100	5.94123e+06	nd		1	0	0	0
At2g18110	MAAFPNLNSG	A				nd	3831500	4493200	4378400	4.23437e+06	nd		1	0	0	0
At2g15390	MYHIFQISGE	C/E/F				nd	1594600	1544500	1838800	1659300	nd		0	0	1	0
At2g21170	MAATSLTAPP	A				nd	1604600	1667900	1596900	1.62313e+06	nd		1	0	0	0
At2g20360	MQVVSRRLVQ	B				nd	2813600	2718000	2502900	2.67817e+06	nd		0	1	0	0
At2g32030	MEMDSTTTIK	B				nd	2365700	2122500	2479000	2322400	nd		0	1	0	0
At3g48690	MDSEIAVDCS	B				nd	3007200	3095100	4479000	3527100	nd		0	1	0	0
At5g17020	MAAEKLRDLS	A				nd	1805000	1958400	1832600	1.86533e+06	nd		1	0	0	0
At3g46510	MEEEKASAAQ	B				nd	1722100	1921200	1582200	1.74183e+06	nd		0	1	0	0
At1g77510	MAFKGFACFS	A				nd	20346000	25768000	20417000	22177000	nd		1	0	0	0
At4g20860	MRELFMYLFL	X				nd	4800900	4581900	5553300	4978700	nd		0	0	0	1
At4g32470	MASLLKAFID	A				nd	3597400	4822300	3933300	4.11767e+06	nd		1	0	0	0
At5g56680	MADEIVPPAT	A				nd	1368100	1456400	1044600	1289700	nd		1	0	0	0
At1g48320	MDSASSNTKA	B				nd	1369900	1834400	1837700	1.68067e+06	nd		0	1	0	0
At1g47500	MADVKVQSES	A				nd	2694300	2501700	3045900	2747300	nd		1	0	0	0
At1g35720	MATLKVSDSV	A				nd	2215200	2635300	2388700	2.41307e+06	nd		1	0	0	0
At4g29120	MPLLLRRFPS	X				nd	737020	914650	567950	739873	nd		0	0	0	1
At1g65980	MAPIAVGDVV	A				nd	2243600	2525400	2177700	2.31557e+06	nd		1	0	0	0
At4g01700	MEKQISLLLC	B				nd	759310	684450	665320	703027	nd		0	1	0	0
At2g04160	MKLTHNFSFL	C/E/F				nd	1833000	1455200	1432900	1573700	nd		0	0	1	0
At2g05940	MAVKKKVSWR	A				nd	1916000	2664300	2457700	2346000	nd		1	0	0	0
At2g39030	MAPPTAAPEP	A				nd	3152500	2700300	4365000	3.40593e+06	nd		1	0	0	0
At2g38860	MASAVQKSAL	A				nd	7213200	7255800	6920600	7.12987e+06	nd		1	0	0	0
At2g29350	MAKEGGLGEN	A				nd	3915200	4703800	3363300	3994100	nd		1	0	0	0
At2g04400	MEGLVPVQRL	B	1454600	1028000	948170	1143590	25069000	27063000	28173000	2.67683e+07	23.4073	0.000856989	0	1	0	0	0.000856989
At3g26830	MSVFLCFLVL	A		2549400	2298300	2423850	34023000	41366000	41277000	3.88887e+07	16.0442	0.000663253	1	0	0	0
At1g17745	MAFSSSCSSV	A		3569700	946230	2257965	31524000	34086000	27607000	3.10723e+07	13.7612	0.0214316	1	0	0	0
At2g44350	MVFFRSVSAI	A		1312700	814840	1063770	9715900	10887000	13734000	1.14456e+07	10.7595	0.0469895	1	0	0	0
At5g42020	MARSFGANST	A	9922800	9503100	6794600	8.74017e+06	83971000	107270000	87162000	92801000	10.6178	0.00352106	1	0	0	0
At1g15520	MEGTSFHQAS	B	2222300	4584600	5981000	4.26263e+06	35110000	59197000	40742000	4.50163e+07	10.5607	0.0139379	0	1	0	0
At2g24850	MASNGVTNCN	A	7542800	6739400	2909700	5.73063e+06	40363000	59072000	54561000	51332000	8.95747	0.00954829	1	0	0	0
At5g26360	MHAPVLVLSD	C/E/F		1719300	1121300	1420300	11329000	10493000	9790800	10537600	7.41928	0.00190146	0	0	1	0
At4g23100	MALLSQAGGS	A	3588900	3924100	1402500	2.97183e+06	21042000	20733000	17769000	19848000	6.67871	0.000174629	1	0	0	0
At3g49120	MHFSSSSTSS	X		6951400	8208300	7579850	44211000	49124000	48421000	47252000	6.2339	0.00757099	0	0	0	1
At3g22120	MGSRSQNLSF	A	10235000	13968000	19289000	1.44973e+07	77576000	87531000	90261000	8.51227e+07	5.87161	0.000326083	1	0	0	0
At5g66760	MWRCLRVASS	X	1889800	3075500	3558700	2.84133e+06	13836000	17327000	18075000	1.64127e+07	5.7764	0.00179854	0	0	0	1
At2g01140	MASASFVKPN	A		2870400	1140100	2005250	8882900	12200000	12320000	11134300	5.55257	0.0286393	1	0	0	0
At4g34710	MPALAFVDTP	X	7868700	8048600	8005400	7.97423e+06	42418000	39339000	46713000	4.28233e+07	5.37021	0.00188602	0	0	0	1
At5g48180	MCPVENKWLK	A	8508300	5109100	5214900	6.27743e+06	36162000	35274000	25313000	3.22497e+07	5.1374	0.00664861	1	0	0	0
At2g18960	MSGLEDIKNE	A	1245900	4438600	4465300	3.38327e+06	15963000	16916000	16353000	1.64107e+07	4.85054	0.00217399	1	0	0	0
At5g05730	MSSSMNVATM	A	3235900	9851300	4314500	5.80057e+06	26601000	27991000	29127000	2.79063e+07	4.81097	0.00415002	1	0	0	0
At5g64870	MSYRVAKASQ	A		1866900	3467300	2667100	14605000	9717000	13240000	1.25207e+07	4.69449	0.03459	1	0	0	0
At4g00570	MMWKNIAGLS	A		1846700	2424300	2135500	8921000	9272600	11074000	9.75587e+06	4.56842	0.0241856	1	0	0	0
At4g30190	MSSLEDIKNE	A	21086000	37696000	37926000	32236000	145730000	145260000	148830000	1.46607e+08	4.54792	0.00104084	1	0	0	0
AT1G52400	MVRFEKVHLV	A	6325400	7985600	10700000	8337000	39926000	34360000	38572000	3.76193e+07	4.51233	0.00280365	1	0	0	0
At2g33210	MYRLVSNVAS	C/E/F	3681300	9405900	9794500	7.62723e+06	38500000	36855000	25696000	3.36837e+07	4.41624	0.0209278	0	0	1	0
At1g22400	MGSQIIHNSQ	A	3716000	7442700	6286200	5.81497e+06	21360000	23471000	25645000	23492000	4.03992	0.00147297	1	0	0	0
At1g62380	MEKNMKFPVV	B	8645500	25847000	15171000	16554500	72611000	66133000	57913000	6.55523e+07	3.95979	0.0113693	0	1	0	0
At5g50850	MLGILRQRAI	C/E/F		3315100	1694400	2504750	9869800	10196000	8600100	9555300	3.81487	0.000572591	0	0	1	0
At2g20420	MRGLVNKLVS	X	3611800	6201900	4061000	4624900	16805000	18078000	17087000	1.73233e+07	3.74567	0.000530588	0	0	0	1
At3g55410	MVWFRAGSSV	A	5307000	9568300	20643000	1.18394e+07	33250000	44670000	49290000	4.24033e+07	3.58153	0.00275457	1	0	0	0
At3g08590	MGSSGDVNWK	A	13130000	53247000	32203000	32860000	123980000	114020000	114800000	117600000	3.57882	0.0140184	1	0	0	0
At4g34200	MSATAAASSS	A	57209000	82860000	70856000	7.03083e+07	229720000	253040000	265480000	2.49413e+08	3.54742	0.000942858	1	0	0	0
At3g59920	MDEEYEVIVL	B	5941100	5057700	2880300	4.62637e+06	14578000	17932000	16565000	1.63583e+07	3.53589	0.00866787	0	1	0	0
At5g54950	MAFKSGEDAE	A	5321900	17032000	9190300	1.05147e+07	37141000	36778000	32507000	3.54753e+07	3.37387	0.00998306	1	0	0	0
At5g60790	MVSDASKKKA	A	3999800	8476500	7175900	6.55073e+06	20759000	24239000	20797000	2.19317e+07	3.34797	0.00180157	1	0	0	0
At1g78570	MASYTPKNIL	A	4904300	15029000	10227000	1.00534e+07	32686000	34437000	33646000	3.35897e+07	3.34111	0.00519511	1	0	0	0
At3g02530	MSVRVLNPNA	A		2199800	1409600	1804700	5732800	6203200	5943900	5.95997e+06	3.30247	0.019768	1	0	0	0
At2g26740	MEHRKVRGNG	B	6382000	10388000	4358500	7.04283e+06	23237000	22554000	23606000	2.31323e+07	3.28452	0.00815073	0	1	0	0
At5g54810	MAASGTSATF	A	12639000	34718000	35126000	2.74943e+07	79767000	84726000	92302000	8.55983e+07	3.11331	0.00360971	1	0	0	0
At1g09620	MASESKSYAR	A		1915200	1366900	1641050	4839600	5460300	4855300	5.05173e+06	3.07835	0.00256597	1	0	0	0
At3g52930	MSAFTSKFAD	A	10552000	36199000	31002000	2.59177e+07	83701000	76317000	75663000	7.85603e+07	3.03115	0.01823	1	0	0	0
At5g08680	MASRRILSSL	A	4778300	15870000	15523000	12057100	36955000	39650000	32975000	3.65267e+07	3.02947	0.0145285	1	0	0	0
At5g07440	MNALAATNRN	B	14322000	35078000	29226000	2.62087e+07	79072000	78662000	78455000	7.87297e+07	3.00396	0.00710384	0	1	0	0
At1g17180	MADEVILLDF	A		3003900	3499000	3251450	11970000	8138500	9051000	9.71983e+06	2.98938	0.0124263	1	0	0	0
At5g06600	MTMMTPPPVD	A		2680400	2516800	2598600	8002200	7500000	7588200	7696800	2.9619	0.00810162	1	0	0	0
At3g02090	MAMKNLLSLA	A	1997600	7745100	6583700	5.44213e+06	18108000	16302000	13901000	1.61037e+07	2.95907	0.0302322	1	0	0	0
At5g37510	MGLGILASRT	A		4440100	2860600	3650350	7689800	12260000	12334000	1.07613e+07	2.94801	0.030343	1	0	0	0
At3g58610	MAAATSSIAP	A	3123500	11260000	7018100	7.13387e+06	21374000	22345000	18209000	2.06427e+07	2.89362	0.0147263	1	0	0	0
At3g01290	MGNLFCCVLV	A		3072300	4476200	3774250	11072000	10103000	11257000	1.08107e+07	2.86432	0.00575875	1	0	0	0
At5g14780	MAMRQAAKAT	A	15822000	43787000	33448000	31019000	94889000	90094000	78322000	8.77683e+07	2.8295	0.0183026	1	0	0	0
At3g28930	MTSSDQSPSH	A	5934200	6425900	5031200	5797100	13449000	15260000	19903000	16204000	2.79519	0.0221189	1	0	0	0
At2g17200	MGGEGDSSQP	A	5885200	9952300	8308300	8048600	22244000	23946000	20060000	2.20833e+07	2.74375	0.00443134	1	0	0	0
At3g63460	MACIKGVGRS	A		3515400	2148400	2831900	5034800	10534000	7696900	7.75523e+06	2.73853	0.0370674	1	0	0	0
At3g54640	MAIAFKSGVF	A	5086800	12175000	12345000	9.86893e+06	21724000	24613000	34122000	2.68197e+07	2.71759	0.0122269	1	0	0	0
At5g37600	MSLVSDLINL	A	2342700	13021000	11760000	9.04123e+06	24386000	28362000	20304000	2.43507e+07	2.69329	0.0295535	1	0	0	0
At1g63770	MARLIIPCRS	A		3519900	3857100	3688500	10849000	8554100	10250000	9.88437e+06	2.67978	0.0376707	1	0	0	0
At4g35630	MAATTNSFLV	A	63556000	98577000	74990000	79041000	199410000	210950000	222500000	2.10953e+08	2.66891	0.00303995	1	0	0	0
At5g09590	MATAALLRSI	A	2117600	6057700	5561800	4.57903e+06	13573000	13396000	9669000	1.22127e+07	2.66708	0.034795	1	0	0	0
At4g26970	MYRRATSGVR	C/E/F	15022000	48795000	36753000	3.35233e+07	93550000	90908000	83221000	8.92263e+07	2.66162	0.0199783	0	0	1	0
At3g08580	MVDQVQHPTI	A	3064200	12615000	10365000	8681400	18926000	27630000	21803000	2.27863e+07	2.62473	0.00455596	1	0	0	0
At2g24200	MAHTLGLTQP	A	6145700	21078000	17936000	1.50532e+07	36229000	39161000	41859000	39083000	2.59632	0.0100806	1	0	0	0
At5g55070	MMLRAVFRRA	A	3121800	8489000	5639900	5.75023e+06	15063000	16051000	13432000	1.48487e+07	2.58227	0.0117983	1	0	0	0
At1g51760	MSFFKWVSFV	A	11461000	28547000	20702000	2.02367e+07	47882000	54748000	52816000	5.18153e+07	2.56047	0.00434286	1	0	0	0
At2g20580	MAPTQDPNSV	A		2248100	2832300	2540200	5746400	7188500	6525000	6.48663e+06	2.55359	0.0456874	1	0	0	0
At2g29200	MIPELGRRPM	C/E/F		2162300	1503700	1833000	4310900	5153100	4397100	4.62037e+06	2.52066	0.00526844	0	0	1	0
At1g18500	MASSLLRNPN	A		3090400	2020400	2555400	5385100	7854700	5947700	6.39583e+06	2.50287	0.030559	1	0	0	0
At2g37970	MLTTRLRLVT	C/E/F		2737500	3056000	2896750	7948500	6984500	6772300	7235100	2.49766	0.0211819	0	0	1	0
At5g17380	MADKSETTPP	A	8503900	15000000	10843000	1.1449e+07	27778000	27719000	29531000	2.83427e+07	2.47557	0.00751074	1	0	0	0
At3g09840	MSTPAESSDS	A	15569000	66084000	54754000	45469000	108080000	120410000	109030000	1.12507e+08	2.47436	0.0171267	1	0	0	0
At2g29460	MAEKEEDVKL	A	3456200	8039300	7043200	6.17957e+06	13508000	14422000	17896000	1.52753e+07	2.47191	0.0110658	1	0	0	0
At5g14040	MESPKNSLIP	B	2149000	2053100	1714800	1972300	5897500	5150000	3506500	4.85133e+06	2.45973	0.0188426	0	1	0	0
At4g02940	MTIDSQQKTS	A	5742200	10515000	8167100	8.14143e+06	18713000	21249000	20071000	20011000	2.45792	0.0014742	1	0	0	0
At2g29470	MAEKEEGVKL	A	2649000	2638800		2643900	6393600	6882300	6083600	6.45317e+06	2.44078	0.0198544	1	0	0	0
At5g01600	MASNALSSFT	A	17536000	23735000	28174000	2.31483e+07	56167000	54407000	58696000	5.64233e+07	2.43747	0.00320828	1	0	0	0
At1g51980	MYRTAASRAR	C/E/F	1304700	6118900	5665000	4.36287e+06	10689000	10917000	9745300	1.04504e+07	2.39531	0.0335359	0	0	1	0
At5g57870	MQQGDQTVLS	B	7385400	10283000	10435000	9367800	22548000	24808000	19814000	22390000	2.3901	0.00959995	0	1	0	0
At1g43170	MSHRKFEHPR	A	4841000	13323000	7555200	8.57307e+06	21118000	23025000	17250000	2.04643e+07	2.38705	0.0161826	1	0	0	0
At2g17360	MARGLKKHLK	A	5555200	4768700	5091800	5.13857e+06	14604000	11854000	9628700	12028900	2.34091	0.0170523	1	0	0	0
At3g45140	MYCRESLSSL	C/E/F	53682000	78739000	81471000	7.12973e+07	164400000	168310000	167980000	1.66897e+08	2.34085	0.00313921	0	0	1	0
At1g56070	MVKFTADELR	A	141860000	276160000	236000000	2.18007e+08	479040000	527770000	523880000	510230000	2.34043	0.00356193	1	0	0	0
At3g08530	MAAANAPITM	A	35610000	45116000	45682000	42136000	91850000	107090000	96348000	9.84293e+07	2.33599	0.00167298	1	0	0	0
At4g37910	MASVALLRSF	A	24575000	50957000	33985000	3.65057e+07	96236000	85404000	73280000	8.49733e+07	2.32768	0.0267332	1	0	0	0
At4g39980	MALSNASSLS	A	2780600	3884000	4507800	3.72413e+06	8802700	6585700	10535000	8.64113e+06	2.32031	0.0235919	1	0	0	0
At4g05390	MALSTTPSQM	A		10196000	7797400	8996700	23045000	20981000	18355000	2.07937e+07	2.31125	0.00339138	1	0	0	0
At4g37990	MGKVLQKEAF	A	88553000	94886000	88341000	9.05933e+07	198700000	202920000	225850000	2.09157e+08	2.30874	0.00317449	1	0	0	0
At3g05530	MATPMVEDTS	A	3869100	5822200	4272400	4.65457e+06	10093000	11732000	10384000	1.07363e+07	2.30662	0.000114107	1	0	0	0
At4g22670	MDSTKLSELK	B	4861400	7971800	4910300	5914500	12701000	15007000	12959000	1.35557e+07	2.29194	0.000815322	0	1	0	0
At5g58290	MASAAVASMV	A	5990100	9475800	7826400	7764100	16049000	16299000	20959000	17769000	2.28861	0.0157932	1	0	0	0
At1g62290	MGVYSRAVAF	A	2644600	6356500	5523900	4.84167e+06	10132000	11824000	10580000	1.08453e+07	2.24	0.00765102	1	0	0	0
At1g49760	MAQIQHQGQN	A	7336000	16966000	11742000	1.20147e+07	26158000	26458000	28012000	26876000	2.23693	0.0166728	1	0	0	0
At3g48000	MAARRVSSLL	A	7549200	13834000	10059000	1.04807e+07	24019000	24605000	21688000	2.34373e+07	2.23623	0.00911751	1	0	0	0
At5g03290	MTMAANLARR	A		3314200	2475900	2895050	5847000	7635700	5862700	6.44847e+06	2.22741	0.0384104	1	0	0	0
At4g27090	MGFKRYVEIG	A	3863500	8612900	8765400	7080600	14835000	17976000	14135000	1.56487e+07	2.21008	0.0178805	1	0	0	0
At1g29900	MRNHCLELSS	X	2796000	7868300	5253400	5305900	11526000	12121000	11512000	1.17197e+07	2.2088	0.019211	0	0	0	1
At2g47470	MAKSQIWFGF	A		3335500	2816700	3076100	6411800	7780000	6076000	6.75593e+06	2.19627	0.0485898	1	0	0	0
At5g62190	MPSLMLSDKK	X	2231000	7804600	5781500	5.27237e+06	9790200	10517000	14135000	1.14807e+07	2.17753	0.036016	0	0	0	1
At4g34110	MAQVQLQGQT	A	7185100	3672000	4151200	5.00277e+06	10678000	12149000	9634000	1.08203e+07	2.16287	0.0283832	1	0	0	0
At3g15010	MDMMKKRKLD	B		3974500	3421600	3698050	7744600	8535600	7620600	7.96693e+06	2.15436	0.0131499	0	1	0	0
At2g36800	MVSETTKSSP	A	18002000	40949000	42617000	33856000	83420000	68325000	66466000	72737000	2.14842	0.0499488	1	0	0	0
At1g22410	MALMNGSMNL	A	9712700	11747000	11124000	1.08612e+07	20102000	24493000	24528000	23041000	2.1214	0.00279917	1	0	0	0
At1g18070	MDLEAEIRAL	B		3162300	2793200	2977750	5430300	7314500	6136000	6293600	2.11354	0.0342422	0	1	0	0
At5g04590	MSSTFRAPAG	A		19130000	18458000	18794000	39867000	40209000	38920000	3.96653e+07	2.11053	0.00472744	1	0	0	0
At4g34670	MAVGKNKRIS	A		5600600	5023300	5311950	14069000	10184000	8995800	1.10829e+07	2.08642	0.0226891	1	0	0	0
At4g34050	MATTTTEATK	A	7682100	14201000	10713000	1.08654e+07	20206000	21957000	25047000	2.24033e+07	2.0619	0.0138577	1	0	0	0
At2g36580	MHSSHLLLEE	X	4506800		3460100	3983450	8697300	7754100	8186000	8.21247e+06	2.06165	0.0190905	0	0	0	1
At5g23540	MERLQRIFGA	B	3406200	5910800	4213600	4510200	9181100	10073000	8340100	9.19807e+06	2.03939	0.00659094	0	1	0	0
At4g31500	MDLLLIIAGL	B	6362800	12229000	11964000	1.01853e+07	18048000	19921000	24040000	2.06697e+07	2.02937	0.00869285	0	1	0	0
At2g45300	MAQVSRICNG	A	2152100	9169600	7649300	6.32367e+06	11268000	11547000	15542000	1.27857e+07	2.02188	0.0446531	1	0	0	0
At5g58620	MGVDELSHLK	A		2060500	2231300	2145900	3843200	4373100	4779300	4.33187e+06	2.01867	0.0154038	1	0	0	0
At5g28840	MGTTNGTDYG	A	2080400	2938800	2032000	2350400	5032700	6121300	3066000	4740000	2.01668	0.0362524	1	0	0	0
At4g31990	MASLMLSLGS	A	3990700	4450100	3473000	3.97127e+06	8055600	8059700	7727000	7.94743e+06	2.00123	0.00115264	1	0	0	0
At4g02520	MAGIKVFGHP	A	84534000	93100000	80645000	86093000	171460000	193070000	147590000	1.70707e+08	1.98282	0.00631888	1	0	0	0
At5g65620	MLMATPTSRA	C/E/F	3190000	4325500	2714300	3.40993e+06	6156200	6244800	7803900	6.73497e+06	1.9751	0.0352282	0	0	1	0
At1g72680	MSSSESVENE	A		6380300	3674900	5027600	9236300	11169000	9202400	9.86923e+06	1.96301	0.0227571	1	0	0	0
At2g30110	MLHKRASEAN	C/E/F	4426300	11618000	9307200	8450500	16012000	16278000	17448000	1.65793e+07	1.96194	0.0277516	0	0	1	0
At4g20830	MLTTPPRTFV	C/E/F		8571500	11764000	10167750	16760000	20377000	22330000	1.98223e+07	1.94953	0.017618	0	0	1	0
At5g63680	MSNIDIEGIL	A		6806400	6989100	6897750	12032000	13693000	14551000	1.34253e+07	1.94634	0.0148665	1	0	0	0
At1g72610	MLRTIFLLSL	C/E/F	6497300	7279700	8889900	7.55563e+06	14871000	16526000	12626000	1.46743e+07	1.94217	0.0265708	0	0	1	0
At2g36790	MAFEKNNEPF	A	2660700	4011500	4058700	3.57697e+06	7801300	6476900	6501200	6.92647e+06	1.93641	0.0323178	1	0	0	0
At3g46280	MMEALLYVIT	A	2993900	2723000	2896000	2.87097e+06	6062600	5316700	5286300	5555200	1.93496	0.00278029	1	0	0	0
At4g15530	MLYIRKKMTS	C/E/F	7410300	12230000	8425900	9355400	14993000	21929000	17293000	1.80717e+07	1.93168	0.00247523	0	0	1	0
At4g27500	MGVEVVNSGG	A	3715500	11119000	10919000	8584500	16602000	17673000	15103000	1.64593e+07	1.91733	0.0468769	1	0	0	0
At2g16600	MATNPKVYFD	A	13293000	18744000	20201000	1.74127e+07	31248000	37651000	30021000	3.29733e+07	1.89364	0.0163323	1	0	0	0
At5g54960	MDTKIGSIDA	B	5530100	9927000	5808100	7088400	12682000	12205000	15227000	1.33713e+07	1.88637	0.0482197	0	1	0	0
At1g05010	MESFPIINLE	B	22050000	46672000	42607000	3.71097e+07	55832000	69923000	83422000	6.97257e+07	1.87891	0.0118107	0	1	0	0
At3g11710	MEGAADQTTK	B	3242300	7881100	6979200	6034200	11850000	12243000	9702800	1.12653e+07	1.8669	0.0481871	0	1	0	0
At2g30860	MVLKVYGPHF	A	31329000	42143000	40009000	37827000	64469000	73585000	73070000	7.03747e+07	1.86043	0.000144434	1	0	0	0
At3g09630	MAAAAARPLV	A	12171000	21147000	16798000	1.67053e+07	31883000	34762000	26353000	3.09993e+07	1.85565	0.0200469	1	0	0	0
At1g04410	MAKEPVRVLV	A	34320000	60103000	40019000	44814000	83272000	88716000	77275000	8.30877e+07	1.85406	0.0114493	1	0	0	0
At5g19440	MANSGEGKVV	A	6453600	8395300	4007600	6285500	11644000	11168000	12119000	1.16437e+07	1.85246	0.0369473	1	0	0	0
At1g07930	MGKEKFHINI	A	142590000	224100000	210940000	1.92543e+08	355000000	376530000	336170000	355900000	1.84842	0.0119816	1	0	0	0
At5g25780	MAAVVDIDVL	A		3697000	2598600	3147800	5549000	6081200	5782400	5804200	1.84389	0.0454009	1	0	0	0
At2g01250	MVESKVVVPE	A		3039200	3121300	3080250	5379000	5854400	5721100	5651500	1.83475	0.0126552	1	0	0	0
At1g24510	MALAFDEFGR	A		3271800	3226900	3249350	4882500	6589000	6358800	5.94343e+06	1.82911	0.00914338	1	0	0	0
At5g19510	MAVTFSDLHT	A	12954000	15629000	13511000	1.40313e+07	25222000	26437000	24469000	25376000	1.80852	0.000833222	1	0	0	0
At1g78900	MPAFYGGKLT	X	12445000	23891000	21462000	19266000	34739000	36980000	32721000	3.48133e+07	1.80698	0.0225003	0	0	0	1
At2g43820	MEKMRGHVLA	B	5000400	7316200	4826500	5.71437e+06	10819000	9890100	10240000	1.03164e+07	1.80534	0.0229215	0	1	0	0
At1g72370	MATNGSASSA	A	12808000	14790000	11941000	1.31797e+07	22719000	24260000	24228000	2.37357e+07	1.80093	0.00339903	1	0	0	0
At4g01850	METFLFTSES	B	6159100	6603800	5293300	6.01873e+06	10084000	11132000	11175000	10797000	1.7939	0.00717281	0	1	0	0
At1g79550	MATKRSVGTL	A	12472000	22811000	18401000	1.78947e+07	32841000	34670000	28418000	3.19763e+07	1.78692	0.0238157	1	0	0	0
At2g27030	MADQLTDDQI	A	4581100	6919100	5367900	5622700	10223000	10969000	8892200	1.00281e+07	1.7835	0.0101252	1	0	0	0
At1g48850	MASSSLTSKS	A	4243500	6873800	7258500	6.12527e+06	10273000	9711200	12683000	1.08891e+07	1.77773	0.0198631	1	0	0	0
At3g61440	MASVSRRLLR	A	5611400	6386500	5022100	5.67333e+06	10516000	11282000	8265900	10021300	1.76639	0.00787165	1	0	0	0
At2g44100	MDEEYEVIVL	B		3075700	3034800	3055250	4197500	5951100	5987100	5.37857e+06	1.76043	0.00420005	0	1	0	0
At1g20260	MVETSIDMEE	A	20975000	21897000	20824000	21232000	36621000	36459000	38817000	37299000	1.75674	0.0019741	1	0	0	0
At2g41100	MADKLTDDQI	A	5075300	18974000	17516000	13855100	20845000	24177000	27529000	2.41837e+07	1.74547	0.0387162	1	0	0	0
At4g04640	MACSNLTTMW	A	14225000	25425000	24627000	2.14257e+07	39963000	36626000	35471000	3.73533e+07	1.74339	0.0416062	1	0	0	0
At1g05680	MREGSHVIVL	X	39553000	44094000	39520000	4.10557e+07	72661000	65451000	76385000	71499000	1.74151	0.01137	0	0	0	1
At2g36530	MATITVVKAR	A	64394000	102000000	85268000	8.38873e+07	150920000	138240000	147650000	1.45603e+08	1.7357	0.0255721	1	0	0	0
At4g25630	MRPPLTGSGG	X		3673100	3338300	3505700	5719700	5963800	6436500	6040000	1.72291	0.0473449	0	0	0	1
At2g03760	MSSSSSVPAY	A	8024800	7449300	6951100	7.47507e+06	12578000	11971000	13782000	12777000	1.70928	0.0100833	1	0	0	0
At3g22890	MASMAAVLSK	A	66214000	124030000	118170000	1.02805e+08	167520000	163890000	194920000	1.75443e+08	1.70657	0.0277264	1	0	0	0
At5g54900	MQQPPSNAAG	B		3492300	3718500	3605400	5928900	6057100	6185000	6057000	1.67998	0.00621825	0	1	0	0
At3g14990	MASFTKTVLI	A	19942000	30528000	26864000	25778000	47258000	42322000	40275000	43285000	1.67915	0.035438	1	0	0	0
At1g79930	MSVVGFDFGN	A	19243000	27088000	21011000	2.24473e+07	37900000	36544000	38631000	3.76917e+07	1.67912	0.0172762	1	0	0	0
At1g07890	MTKNYPTVSE	A	144880000	184530000	188390000	172600000	278330000	290570000	298060000	2.88987e+08	1.67431	0.00270519	1	0	0	0
At4g27000	MMQQPPPASN	A	2786800	4059400	4137800	3.66133e+06	6482400	5641900	6230400	6.11823e+06	1.67104	0.0305276	1	0	0	0
At2g18020	MGRVIRAQRK	A	24135000	38780000	39421000	34112000	58726000	56401000	54525000	5.65507e+07	1.65779	0.0334943	1	0	0	0
At1g58684	MAERGGESGA	A	4308800	6076600	3954900	4780100	7628600	8686300	7458200	7.92437e+06	1.65778	0.00371319	1	0	0	0
At4g14880	MASRIAKDVT	A	10514000	19281000	16877000	1.55573e+07	24355000	26780000	25848000	25661000	1.64945	0.0170716	1	0	0	0
At3g23570	MSGHQCTENP	A		2821200	2921800	2871500	4734100	4539900	4878600	4.71753e+06	1.64288	0.0205914	1	0	0	0
At1g54100	MGSANNEYEF	A	5514500	7078400	5130100	5.90767e+06	9403500	9075200	10281000	9.58657e+06	1.62273	0.0284149	1	0	0	0
At1g02930	MAGIKVFGHP	A	27513000	46116000	48688000	4.07723e+07	66130000	70821000	61240000	6.60637e+07	1.62031	0.0391829	1	0	0	0
At2g36160	MSKRKTKEPK	A	6341500	6108100	5629700	6.02643e+06	10591000	10549000	8078100	9.73937e+06	1.61611	0.013999	1	0	0	0
At3g17240	MAMASLARRK	A	17719000	18554000	20932000	1.90683e+07	31619000	33192000	26922000	3.05777e+07	1.60358	0.0266286	1	0	0	0
At2g44490	MAHLQRTFPT	A	4186300	8279400	7745500	6.73707e+06	10291000	11117000	10663000	1.06903e+07	1.58679	0.0333729	1	0	0	0
At2g33370	MSLGLPVAAT	A	8163900	8395300	7870600	8.14327e+06	13373000	12272000	13110000	1.29183e+07	1.58638	0.0043682	1	0	0	0
At3g13930	MASRIINHSK	A	3137800	4533500	4091300	3.92087e+06	5507300	6672200	6434400	6.20463e+06	1.58246	0.000509151	1	0	0	0
At5g38470	MKIFVKTLSG	C/E/F		3501800	3692500	3597150	5044500	5999700	6028200	5690800	1.58203	0.0106774	0	0	1	0
At1g24180	MALSRLSSRS	A		5672900	6776800	6224850	9462300	9930300	10126000	9.83953e+06	1.58069	0.037826	1	0	0	0
At1g22780	MSLVANEEFQ	A	8589600	8781700	7186900	8.18607e+06	13202000	13402000	11997000	12867000	1.57182	9.52715e-05	1	0	0	0
At2g27600	MYSNFKEQAI	C/E/F		2270800	2352300	2311550	3613600	3667600	3588800	3.62333e+06	1.56749	0.019353	0	0	1	0
At4g27585	MNHLVRKSSV	B		7156300	6072400	6614350	11593000	10199000	9297400	1.03631e+07	1.56677	0.00925563	0	1	0	0
At4g37980	MGKVLEKEAF	A	12148000	20634000	14984000	15922000	22691000	24565000	26998000	2.47513e+07	1.55454	0.0354645	1	0	0	0
At5g19760	MAEEKKAPIS	A		3766800	3527900	3647350	5715500	5794300	5349700	5.61983e+06	1.5408	0.0169938	1	0	0	0
At5g09620	MDKFSYNSYP	B		4097300	4082300	4089800	5507600	6747700	6441400	6.23223e+06	1.52385	0.0184887	0	1	0	0
At5g09900	MGDSGKLEAT	A		1903800	1711400	1807600	2600900	2862000	2799600	2.75417e+06	1.52366	0.0201939	1	0	0	0
At3g03960	MVGMSMQPYG	A	3587200	6125100	5759800	5.15737e+06	6964500	7979000	8618600	7.85403e+06	1.52288	0.0132068	1	0	0	0
At4g24280	MASSAAQIHV	A	8282100	10881000	8539900	9.23433e+06	15296000	14073000	12717000	1.40287e+07	1.51919	0.0263165	1	0	0	0
At2g47610	MAPKKGVKVA	A		6758500	5812200	6285350	9935300	9966300	8675700	9.52577e+06	1.51555	0.0180319	1	0	0	0
At5g20000	MAAVGVEARP	A		11092000	9352700	10222350	14035000	17231000	15094000	1.54533e+07	1.51172	0.0106516	1	0	0	0
At3g16640	MLVYQDLLTG	C/E/F	7878000	8218500	8041900	8.04613e+06	11229000	12975000	12261000	12155000	1.51066	0.00489256	0	0	1	0
At3g62530	MFLSQFRSCK	C/E/F		2384700	2038500	2211600	3779500	3239100	2948100	3.32223e+06	1.50219	0.00995747	0	0	1	0
At3g51800	MSSDDERDEK	A		9921900	9248300	9585100	13574000	14871000	14721000	1.43887e+07	1.50115	0.0159787	1	0	0	0
At2g29490	MAEKEESVKL	A	7122700	11635000	10957000	9904900	13879000	14831000	15758000	1.48227e+07	1.4965	0.0205668	1	0	0	0	Total
													291	59	38	18	406
													71.6749	14.532	9.35961	4.4335
													NatA (%)	NatB (%)	NatC/E/F (%)	no NTA (%)
