# Supplementary material for: Cotranslational N-degron masking by acetylation promotes proteome stability in plants
Source: Nat Commun. 2022 Feb 10;13:810. doi: 10.1038/s41467-022-28414-5 (PMC8831508; doi:10.1038/s41467-022-28414-5)
Supplement: Supplementary file 11 — Supplementary Data 8 [file 41467_2022_28414_MOESM11_ESM.xlsx]

## Sheet: Supplementary Data 8
			Ubiquitinome		Translatome
TAIR ID	N-Terminus	Nat Substrate	U-Ratio	p-value	T-Ratio	p-value	Test for NatA	Test for NatB	Test for NatC/E/F	Test for X
At3g08530	MAAANAPITM	A	*		2.33599	0.00167298	1	0	0	0
At2g45790	MAAKIPGVIA	A	1.74335	0.0144726	*		1	0	0	0
At5g54810	MAASGTSATF	A	1.91191	0.015584	3.11331	0.00360971	1	0	0	0
At3g63460	MACIKGVGRS	A	1.8601	0.0392914	2.73853	0.0370674	1	0	0	0
At1g51980	MYRTAASRAR	C/E/F	1.89139	0.0383553	2.39531	0.0335359	0	0	1	0
At5g56680	MADEIVPPAT	A	*		*		1	0	0	0
At5g17380	MADKSETTPP	A	6.93898	0.000756828	2.47557	0.00751074	1	0	0	0
At3g17020	MAESGGRRIG	A	2.06635	0.0195329	*		1	0	0	0
At1g02930	MAGIKVFGHP	A	8.62265	0.00112377	1.62031	0.0391829	1	0	0	0
At4g02520	MAGIKVFGHP	A	5.31714	0.00635373	1.98282	0.00631888	1	0	0	0
At3g54640	MAIAFKSGVF	A	2.38773	0.0323825	2.71759	0.0122269	1	0	0	0
At2g43570	MAKPTSRNDR	A	*		*		1	0	0	0
At2g04400	MEGLVPVQRL	B	2.2541	0.00277526	23.4073	0.000856989	0	1	0	0
At2g47470	MAKSQIWFGF	A	3.99822	0.0279137	2.19627	0.0485898	1	0	0	0
At1g24510	MALAFDEFGR	A	2.11792	0.00755508	1.82911	0.00914338	1	0	0	0
At2g26560	MQMDSPKSPL	B	5.05174	0.0483793	*		0	1	0	0
At2g26740	MEHRKVRGNG	B	2.96293	0.00128001	3.28452	0.00815073	0	1	0	0
At1g59900	MALSRLSSRS	A	1.62984	0.0331488	*		1	0	0	0
At3g17240	MAMASLARRK	A	2.18934	0.0223492	1.60358	0.0266286	1	0	0	0
At2g36580	MHSSHLLLEE	x	2.98239	0.00131457	2.06165	0.0190905	0	0	0	1
At5g14780	MAMRQAAKAT	A	3.63731	0.00310802	2.8295	0.0183026	1	0	0	0
At1g75040	MANISSIHIL	A	*		*		1	0	0	0
At2g20580	MAPTQDPNSV	A	2.487	0.00447686	2.55359	0.0456874	1	0	0	0
At5g28540	MARSFGANST	A	4.40095	0.00521988	*		1	0	0	0
At2g38860	MASAVQKSAL	A	2.35662	0.00953101	*		1	0	0	0
At1g09620	MASESKSYAR	A	1.72967	0.0297297	3.07835	0.00256597	1	0	0	0
At3g14990	MASFTKTVLI	A	2.783	0.00782936	1.67915	0.035438	1	0	0	0
At4g00620	MASMMFTDCS	A	*		*		1	0	0	0
At3g11710	MEGAADQTTK	B	2.67121	0.0120709	1.8669	0.0481871	0	1	0	0
At3g13860	MYRVLSKLSS	C/E/F	1.52041	0.0235287	*		0	0	1	0
At5g09590	MATAALLRSI	A	2.07239	0.00474299	2.66708	0.034795	1	0	0	0
At2g36530	MATITVVKAR	A	1.55841	0.0181879	1.7357	0.0255721	1	0	0	0
At1g79550	MATKRSVGTL	A	1.52225	0.04955	1.78692	0.0238157	1	0	0	0
At3g24503	MENGKCNGAT	B	2.22884	0.00226947	*		0	1	0	0
At3g49120	MHFSSSSTSS	X	12.4987	0.0160241	6.2339	0.00757099	0	0	0	1
At3g53990	MPKDRNIGIA	X	1.96893	0.0341834	*		0	0	0	1
At3g05530	MATPMVEDTS	A	1.80374	0.0272773	2.30662	0.000114107	1	0	0	0
At5g09900	MGDSGKLEAT	A	1.51088	0.00475688	1.52366	0.0201939	1	0	0	0
At1g08450	MGLPQNKLSF	A	*		*		1	0	0	0
At1g54100	MGSANNEYEF	A	2.63882	0.0080989	1.62273	0.0284149	1	0	0	0
At3g08590	MGSSGDVNWK	A	1.60225	0.0472302	3.57882	0.0140184	1	0	0	0
At4g01370	MSAESCFGSS	A	1.92855	7.91887e-06	*		1	0	0	0
At4g34200	MSATAAASSS	A	1.7481	0.0367645	3.54742	0.000942858	1	0	0	0
At4g15530	MLYIRKKMTS	C/E/F	5.73748	0.00894143	1.93168	0.00247523	0	0	1	0
At4g26970	MYRRATSGVR	C/E/F	1.82388	0.0157869	2.66162	0.0199783	0	0	1	0
At4g33090	MDQFKGEPRL	B	2.26259	0.00870544	*		0	1	0	0
At4g36760	MSEILSSLRS	A	*		*		1	0	0	0
At5g10760	MSIMRNFLSM	A	*		*		1	0	0	0
At2g29720	MSLVRPIYPF	A	*		*		1	0	0	0
At5g07440	MNALAATNRN	B	3.12039	0.0357721	3.00396	0.00710384	0	1	0	0
At5g37600	MSLVSDLINL	A	6.5222	0.00808704	2.69329	0.0295535	1	0	0	0
At5g63680	MSNIDIEGIL	A	2.42338	0.0123936	1.94634	0.0148665	1	0	0	0
At2g17130	MSRQSFSLLK	A	1.50307	0.0409801	*		1	0	0	0
At5g16050	MSSDSSREEN	A	1.6817	0.0228197	*		1	0	0	0
At1g79920	MSVVGFDFGN	A	1.58483	0.0257437	*		1	0	0	0
At3g59760	MVAMIMASRF	A	1.54001	0.0199857	*		1	0	0	0
At5g26360	MHAPVLVLSD	C/E/F	1.86171	0.0279847	7.41928	0.00190146	0	0	1	0
At2g44350	MVFFRSVSAF	A	1.80076	0.0106756	10.7595	0.0469895	1	0	0	0
At1g56070	MVKFTADELR	A	1.8357	0.0233987	2.34043	0.00356193	1	0	0	0
At5g50850	MLGILRQRAI	C/E/F	1.54173	0.0179248	3.81487	0.000572591	0	0	1	0
At1g52400	MVRFEKVHLV	A	*		4.51233	0.00280365	1	0	0	0
At5g05010	MVVLAAAIVV	A	1.61623	0.000263329	*		1	0	0	0
At5g58060	MKITALLVLK	C/E/F	*		*		0	0	1	0
At3g55410	MVWFRAGSSV	A	3.61851	0.0117572	3.58153	0.00275457	1	0	0	0
At5g66760	MWRCVSRGFR	X	1.55843	0.0115863	5.7764	0.00179854	0	0	0	1	Total
							47	7	7	4	65
							72.3077	10.7692	10.7692	6.15385
							NatA (%)	NatB (%)	NatC/E/F (%)	no NTA (%)
