# Supplementary material for: Cotranslational N-degron masking by acetylation promotes proteome stability in plants
Source: Nat Commun. 2022 Feb 10;13:810. doi: 10.1038/s41467-022-28414-5 (PMC8831508; doi:10.1038/s41467-022-28414-5)
Supplement: Supplementary file 13 — Source Data [file 41467_2022_28414_MOESM13_ESM.xlsx]

## Sheet: Fig 1a
Protein deagradation
WT
0	120	240	360
107.06	110.21	91.28	99.84
95.74	104.71	94.25	76.81
99.22	102.19	90.46	76.43
97.95	90.97	80.88
amiNaa10 #23
0	120	240	360
107.29	81.24	78.17	72.32
107.89	78.96	75.3	58.79
98.61	78.73	64.87	35.71
86.19			55
amiNAA10 #18
0	120	240	360
105.06	88.11	78.38	78.85
94.34	81.71	76.25	60.67
101.42	81.7	76.7	60.36
98.35	74.72	70.79
amiNAA15 #10
0	120	240	360
107.86	89.43	75.28	78.66
100.74	84.96	79.54	60.52
101.82	82.92	77.47	60.22
93.55	73.81	74.41
amiNaa15 #8
85.78	94.39	54.14	55.58
101.35	71.9	54.02	45.29
118.87	74.81	77.06	57.61
93.98		52.92

## Sheet: Fig 1b
Proteasome activitiy						One Way Analysis of Variance
						The differences in the mean values among the treatment groups are greater than would be expected by chance; there is a statistically significant difference (P = <0,001).
WT	amiNaa15 #8	amiNaa15 #10	amiNAa10 #18	amiNAa10 #23		All Pairwise Multiple Comparison Procedures (Holm-Sidak method):
4389	5342.33	4425.67	6246.33	10323		Overall significance level = 0,05
3049.67	6879	4336.67	5145	13648.3		Comparison	P-value
3142.33	5732.33	4499.33	6649	11828.7		amiNAa10 #23 vs. WT	<0,001
4522.33	5034.33	3999.33		10443.7		amiNAa10 #23 vs. amiNaa15 #10	<0,001
						amiNAa10 #23 vs. amiNaa15 #8	<0,001
3775.83	5747	4315.25	6013.44	11560.9		amiNAa10 #23 vs. amiNAa10 #18	<0,001
787.798	806.905	220.862	778.577	1550.23		amiNAa10 #18 vs. WT	0.045
4	4	4	3	4		amiNaa15 #8 vs. WT	0.048
						amiNAa10 #18 vs. amiNaa15 #10	0.126
						amiNaa15 #8 vs. amiNaa15 #10	0.141
						amiNaa15 #10 vs. WT	0.676
						amiNAa10 #18 vs. amiNaa15 #8	0.716

## Sheet: Fig 1c
Ubiquitination activitiy												Repetition: Ubiquitination activitiy
-MG132					+MG132							-MG132			+MG132
WT	amiNaa15 #10	amiNaa15 #8	amiNaa10 #18	amiNaa10 #23	WT	amiNaa15 #10	amiNaa15 #8	amiNaa10 #18	amiNaa10 #23			WT	muse6	amiNaa10	WT	muse6	amiNaa10
89.85	62.9215	61.591	99.7666	107.748	126.019	204.428	189.836	236.818	330.92			91.4133	99.5445	155.848	122.123	177.088	183.061
54.6234	66.5838	69.6589	110.441	179.629	136.187	135.031	152.702	272.844	307.995			96.3243	81.9278	167.157	120.989	154.402	213.379
84.7855	107.134	72.7537	113.517	151.233	156.489	206.035	157.621	216.835	333.819			112.262	110.251	135.734	93.1016	134.216	166.755
One Way Analysis of Variance
The differences in the mean values among the treatment groups are greater than would be expected by chance; there is a statistically significant difference (P = <0,001).
All Pairwise Multiple Comparison Procedures (Holm-Sidak method):
Overall significance level = 0,05
Comparison	P-value
amiNaa10 23 vs. amiNaa15 8 c	<0,001
amiNaa10 23 MG132 vs. WT ctrl	<0,001
amiNaa10 23 vs. amiNaa15 10	<0,001
amiNaa10 23 vs. amiNaa10 18	<0,001
amiNaa10 23 MG132 vs. WT MG132	<0,001
amiNaa10 23 vs. amiNaa10 23	<0,001
amiNaa10 18 vs. amiNaa15 8 c	<0,001
amiNaa10 18 MG132 vs. WT ctrl	<0,001
amiNaa10 18 vs. amiNaa15 10	<0,001
amiNaa10 23 vs. amiNaa15 8 M	<0,001
amiNaa10 23 vs. amiNaa15 10	<0,001
amiNaa10 18 vs. amiNaa10 18	<0,001
amiNaa15 10 vs. amiNaa15 8 c	<0,001
amiNaa15 10 MG132 vs. WT ctrl	<0,001
amiNaa15 10 vs. amiNaa15 10	0.001
amiNaa10 18 MG132 vs. WT MG132	0.001
amiNaa15 8 M vs. amiNaa15 8 c	0.002
amiNaa10 18 vs. amiNaa10 23	0.002											Repetition Fig 1c Relative level of poly-ubiquitinated proteins as determined with the ubiquitin-specific antiserum (α-UBQ11; Agrisera) in leaves of wild type and NatA depleted plants in the presence (red) or absence (black) of the proteasome inhibitor MG132. Different letters indicate individual groups identified by pairwise multiple comparisons with a Holm-Sidak, one-way ANOVA (p < 0.05, n = 3)
amiNaa15 8 MG132 vs. WT ctrl	0.004
amiNaa15 8 M vs. amiNaa15 10	0.005
amiNaa10 23 vs. amiNaa10 18	0.01
amiNaa10 23 vs. amiNaa15 8 c	0.016											One Way Analysis of Variance
amiNaa10 18 vs. amiNaa15 8 M	0.021											The differences in the mean values among the treatment groups are greater than would be expected by chance; there is a statistically significant difference (P = <0,001
amiNaa15 10 vs. amiNaa10 18	0.024											All Pairwise Multiple Comparison Procedures (Holm-Sidak method):
WT MG132 vs. amiNaa15 8 ctrl	0.03											Overall significance level = 0,05
amiNaa10 23 ctrl vs. WT ctrl	0.036											Comparison	P-value
amiNaa10 23 vs. amiNaa15 10	0.045											amiNaa10 mg132 vs. muse6 ctrl	<0,001
WT MG132 vs. WT ctrl	0.07											amiNaa10 mg132 vs. WT ctrl	<0,001
WT MG132 vs. amiNaa15 10 ctrl	0.087											amiNaa10 mg132 vs. WT mg132	0.003
amiNaa10 18 vs. amiNaa15 10	0.085											muse6 mg132 vs. muse6 ctrl	0.02
amiNaa15 8 M vs. amiNaa10 18	0.095											amiNaa10 ctrl vs. muse6 ctrl	0.024
amiNaa15 10 MG132 vs. WT MG132	0.449											muse6 mg132 vs. WT ctrl	0.023
amiNaa10 18 vs. amiNaa15 8 c	0.509											amiNaa10 ctrl vs. WT ctrl	0.028
amiNaa10 23 vs. amiNaa10 18	0.54											muse6 mg132 vs. WT mg132	0.086
amiNaa15 10 vs. amiNaa10 23	0.607											amiNaa10 ctrl vs. WT mg132	0.1
WT MG132 vs. amiNaa10 18 ctrl	0.717											amiNaa10 mg1 vs. amiNaa10 ctr	0.18
amiNaa10 18 ctrl vs. WT ctrl	0.685											amiNaa10 mg132 vs. muse6 mg132	0.199
amiNaa10 18 vs. amiNaa15 10	0.729											WT mg132 vs. muse6 ctrl	0.79
amiNaa15 8 MG132 vs. WT MG132	0.745											WT mg132 vs. WT ctrl	0.803
amiNaa15 8 M vs. amiNaa10 23	0.886											WT ctrl vs. muse6 ctrl	0.978
amiNaa15 10 vs. amiNaa15 8 M	0.948											muse6 mg132 vs. amiNaa10 ctrl	0.875
amiNaa15 10 vs. amiNaa15 8 c	0.969
WT ctrl vs. amiNaa15 8 ctrl	0.964
amiNaa10 23 ctrl vs. WT MG132	0.93
amiNaa15 10 ctrl vs. WT ctrl	0.9

## Sheet: Fig 1d
Cullin1									Repetition: Cullin1
WT		muse6		amiNaa10					WT		muse6		amiNaa10
cullin 1	ned cullin 1	cullin 1	ned cullin 1	cullin 1	ned cullin 1				cullin 1	ned cullin 1	cullin 1	ned cullin 1	cullin 1	ned cullin 1
1.05126	0.873731	1.95061	2.23465	2.54519	2.94478				0.925523	0.769113	1.31571	1.64574	1.58207	1.5706
0.91179	0.887666	2.48671	3.20231	3.55933	4.41923				0.885653	1.06754	1.76443	1.79838	1.89319	1.91576
1.03695	1.2386	1.57471	2.49991	2.34309	2.45192				1.18882	1.16335	1.66564	1.64719	1.76175	1.94792
One Way Analysis of Variance
The differences in the mean values among the treatment groups are greater than would be expected by chance; there is a statistically significant difference (P = 0,001).
All Pairwise Multiple Comparison Procedures (Holm-Sidak method):
Overall significance level = 0,05
Comparison	P-value
amiNaa10 ned vs. WT cullin 1	0.006
amiNaa10 ned vs. WT ned culli	0.006
amiNaa10 cul vs. WT cullin 1	0.029
amiNaa10 cul vs. WT ned culli	0.026
muse6 ned cu vs. WT cullin 1	0.047
muse6 ned cu vs. WT ned culli	0.042
amiNaa10 ned vs. muse6 cullin	0.16
muse6 cullin 1 vs. WT cullin 1	0.356
muse6 cullin vs. WT ned culli	0.32
amiNaa10 cul vs. muse6 cullin	0.5
muse6 ned cu vs. muse6 cullin	0.665
amiNaa10 ned vs. muse6 ned cu	0.604
amiNaa10 ned vs. amiNaa10 cul	0.726
amiNaa10 cul vs. muse6 ned cu	0.923
WT ned culli vs. WT cullin 1	1
									Repetition Fig 1d Abundance and activation status of Cullin-RING E3 ligase (CRL) complexes as determined by neddylation of Cullin isoform 1 in wild type and transgenic lines depleted of NAA15 (muse6) and NAA10 (amiNAA10). Different letters indicate individual groups identified by pairwise multiple comparisons with a Holm-Sidak, one-way ANOVA (p < 0.05, n = 3)
									One Way Analysis of Variance
									The differences in the mean values among the treatment groups are greater than would be expected by chance; there is a statistically significant difference (P = <0,001).
									All Pairwise Multiple Comparison Procedures (Holm-Sidak method):
									Overall significance level = 0,05
									Comparison	P-value
									amiNaa10 ned vs. WT cullin 1	0.002
									amiNaa10 ned vs. WT ned culli	0.002
									amiNaa10 cul vs. WT cullin 1	0.004
									amiNaa10 cul vs. WT ned culli	0.004
									muse6 ned cu vs. WT cullin 1	0.006
									muse6 ned cu vs. WT ned culli	0.005
									muse6 cullin 1 vs. WT cullin 1	0.019
									muse6 cullin vs. WT ned culli	0.017
									amiNaa10 ned vs. muse6 cullin	0.681
									amiNaa10 cul vs. muse6 cullin	0.877
									muse6 ned cu vs. muse6 cullin	0.952
									amiNaa10 ned vs. muse6 ned cu	0.914
									amiNaa10 ned vs. amiNaa10 cul	0.963
									amiNaa10 cul vs. muse6 ned cu	0.938
									WT cullin 1 vs. WT ned culli	1

## Sheet: Fig 1f
Protein abundance after ubi pulldown
WT	amiNaa10
101.43	170.79
86.97	146.45
111.6	124.83
One Way Analysis of Variance
The differences in the mean values among the treatment groups are greater than would be expected by chance; there is a statistically significant difference (P = 0,035).
All Pairwise Multiple Comparison Procedures (Holm-Sidak method):
Overall significance level = 0,05
Comparison	P-value
amiNaa10 vs. WT	0.035

## Sheet: Fig 2a
Total Protein
WT	muse6	amiNaa10
9.8112	9.3879	9.2218
9.0384	8.1679	7.9296
7.9044	10.1611	8.589
One Way Analysis of Variance
The differences in the mean values among the treatment groups are not great enough to exclude the possibility that the difference is due to random sampling variability; there is not a statistically significant difference (P = 0,677).

## Sheet: Fig 2c
CHX							Repetition: CHX
OAS-TLA
	WT		muse6-1				OASTLA
Time (h)		SE		SE			WT 0h	WT 6h	amiNaa10 0h	amiNaa10 6h
0	100	10.5264	100	18.3595			107.547	94.4462	102.06	67.5426
2	108.611	21.7297	64.8753	14.3233			97.784	70.2525	108.544	72.5307
4	96.9554	7.9687	71.8935	11.4241			94.6692	87.9018	89.3965	59.8744
6	83.3528	10.5663	51.5955	16.5195
6 ctrl	77.7104	13.3671	74.4693	2.5418			GR1
							WT 0h	WT 6h	amiNaa10 0h	amiNaa10 6h
							83.3729	131.47	92.8489	69.0666
	Wt		muse6-1				97.3299	133.029	77.6599	98.4834
Time (h)		SE		SE			111.923	137.812	95.6557	61.8969
0	100	9.5776	100	11.8385			107.324	158.936	112.742	60.6523
2	121.785	35.8165	69.8603	11.2578
4	118.47	22.6296	67.443	8.5878
6	97.5328	17.9471	44.7277	6.4745			SAT5
6 ctrl	101.907	17.0407	76.0638	8.5068			WT 0h	WT 6h	amiNaa10 0h	amiNaa10 6h
							100.453	87.7758	112.422	74.3027
							106.547	73.5949	99.7179	86.8791
SAT5							102.062	73.5274	99.083	57.0502
	Wt		muse6-1				88.7981	62.4938	94.9815	82.0155
Time (h)		SE		SE
0	100	19.4394	100	9.5024
2	126.383	36.1042	112.984	14.8015
4	87.0352	10.6988	96.9379	8.4248
6	103.448	15.6975	86.3298	16.9399
6 ctrl	98.7862	13.6763	113.186	14.7246
COI1
	Wt		muse6-1
Time (h)	CHX	SE	CHX	SE
0	100	5.3148	100	31.016
2	78.8425	25.1334	93.1713	22.4887
4	57.5779	14.578	80.1735	23.624
6	49.9674	4.8675	80.4441	23.8436
6 ctrl	58.7267	8.8791	90.5028	14.532
							Repetition Fig 2c Degradation analysis of selected NatA substrates (GR1, OAS-TL A) and proteins that are not N-terminally acetylated by NatA (SAT5) in the wild type and muse6 in the presence (red) or absence (control, black) of the translation inhibitor cycloheximide (CHX). Data represent mean ± standard deviation. Different letters indicate individual groups identified by pairwise multiple compa…
							Statistics
							OASTLA
							One Way Analysis of Variance
							The differences in the mean values among the treatment groups are greater than would be expected by chance; there is a statistically significant difference (P = 0,006).
							All Pairwise Multiple Comparison Procedures (Holm-Sidak method):
							Overall significance level = 0,05
							Comparison	P-value
							amiNaa10 0h vs. amiNaa10 6h	0.013
							WT 0h vs. amiNaa10 6h	0.011
							WT 6h vs. amiNaa10 6h	0.176
							amiNaa10 0h vs. WT 6h	0.191
							WT 0h vs. WT 6h	0.132
							amiNaa10 0h vs. WT 0h	1
							GR1
							One Way Analysis of Variance
							The differences in the mean values among the treatment groups are greater than would be expected by chance; there is a statistically significant difference (P = <0,001)
							All Pairwise Multiple Comparison Procedures (Holm-Sidak method):
							Overall significance level = 0,05
							Comparison	P-value
							WT 6h vs. amiNaa10 6h	<0,001
							WT 6h vs. amiNaa10 0h	0.004
							WT 6h vs. WT 0h	0.008
							WT 0h vs. amiNaa10 6h	0.059
							amiNaa10 0h vs. amiNaa10 6h	0.1
							WT 0h vs. amiNaa10 0h	0.617
							SAT5
							One Way Analysis of Variance
							The differences in the mean values among the treatment groups are greater than would be expected by chance; there is a statistically significant difference (P = 0,002)
							All Pairwise Multiple Comparison Procedures (Holm-Sidak method):
							Overall significance level = 0,05
							Comparison	P-value
							amiNaa10 0h vs. WT 6h	0.013
							amiNaa10 0h vs. amiNaa10 6h	0.013
							WT 0h vs. WT 6h	0.015
							WT 0h vs. amiNaa10 6h	0.013
							amiNaa10 0h vs. WT 0h	0.948
							amiNaa10 6h vs. WT 6h	0.921

## Sheet: Fig 2e
MG132								Repetition: MG132
GR1								GR1 MG132
-mg132			+mg132					-mg132			+mg132
WT	muse6	amiNaa10	WT	muse6	amiNaa10			WT	muse6	amiNaa10	WT	muse6	amiNaa10
98.5175	102.34	111.845	85.7922	126.988	131.889			99.4752	93.8643	93.5598	98.0866	114.842	118.915
110.745	105.671	98.7535	108.287	122.255	133.54			101.869	100.444	100.924	92.6958	112.132	130.235
90.7373	104.153	127.466	107.782	119.374	136.282			98.6561	102.816	102.422	103.479	123.051	141.434
OASTLA								OASTLA MG132
-mg132			+mg132					-mg132			+mg132
WT	muse6	amiNaa10	WT	muse6	amiNaa10			WT	muse6	amiNaa10	WT	muse6	amiNaa10
87.9066	147.356	122.056	102.565	179.909	185.567			102.768	106.874	106.745	103.586	119.554	126.425
98.2208	150.307	130.2	110.903	167.735	190.883			94.8618	106.206	113.617	109.269	127.166	122.583
113.873	136.676	152.452	119.01	173.329	199.4			102.37	110.572	114.506	101.385	129.198	126.641
SAT5								SAT5 MG132
-mg132			+mg132					-mg132			+mg132
WT	muse6	amiNaa10	WT	muse6	amiNaa10			WT	muse6	amiNaa10	WT	muse6	amiNaa10
102.661	93.3371	93.1813	99.8432	120.272	94.5934			82.1334	87.7354	92.8127	94.2043	93.1395	99.1305
97.7229	93.0461	84.9549	124.989	116.628	98.3731			85.5468	94.4345	99.5261	84.6871	86.1126	97.8964
99.6161	106.68	101.542	125.186	100.537	113.002			104.726	89.1574	99.2226	98.3797	81.4581	98.5289
								127.594	93.1036	100.866	88.7936	82.3629	88.9057
Tubulin
								Tubulin MG132
-mg132			+mg132
WT	muse6	amiNaa10	WT	muse6	amiNaa10			-mg132			+mg132
101.004	94.3239	124.442	118.355	110.253	122.919			WT	muse6	amiNaa10	WT	muse6	amiNaa10
103.05	120.857	117.453	94.0834	96.2862	101.504			87.972	106.929	96.8421	96.4614	100.465	107.575
95.9459	122.433	98.0405	122.076	111.858	126.932			98.2129	107.015	100.991	120.137	111.718	103.889
								103.429	93.209	100.165	85.5358	93.4518	114.251
								110.386	107.167	93.4992	112.333	112.452	94.3243
statistics								statistics
GR1								GR1
One Way Analysis of Variance								One Way Analysis of Variance
The differences in the mean values among the treatment groups are greater than would be expected by chance; there is a statistically significant difference (P = <0,001).								The differences in the mean values among the treatment groups are greater than would be expected by chance; there is a statistically significant difference (P = <0,001).							Repetition Fig 2e Relative level of OAS-TL A, GR1, SAT5 and TUBB4 proteins as determined with the specific antisera in leaves of wild type and NatA depleted plants in the presence (red) or absence (black) of the proteasome inhibitor MG132. Data represent mean ± standard deviation. Different letters indicate individual groups identified by pairwise multiple comparisons with a Holm-Sidak, one-way A…
All Pairwise Multiple Comparison Procedures (Holm-Sidak method):								All Pairwise Multiple Comparison Procedures (Holm-Sidak method):
Overall significance level = 0,05								Overall significance level = 0,05
Comparison	P-value							Comparison	P-value
muse6 MG132 vs. WT ctrl	<0,001							amiNaa10 MG132 vs. WT MG132	<0,001
muse6 MG132 vs. WT MG132	<0,001							amiNaa10 MG1 vs. amiNaa10 ctr	<0,001
muse6 MG132 vs. amiNaa10 ctrl	<0,001							amiNaa10 MG132 vs. muse6 ctrl	<0,001
muse6 MG132 vs. muse6 ctrl	<0,001							amiNaa10 MG132 vs. WT ctrl	<0,001
muse6 MG132 vs. amiNaa10 MG132	0.003							muse6 MG132 vs. WT MG132	0.037
amiNaa10 MG132 vs. WT ctrl	0.008							muse6 MG132 vs. amiNaa10 ctrl	0.046
amiNaa10 MG132 vs. WT MG132	0.009							muse6 MG132 vs. muse6 ctrl	0.042
muse6 ctrl vs. WT ctrl	0.088							muse6 MG132 vs. WT ctrl	0.053
muse6 ctrl vs. WT MG132	0.09							amiNaa10 MG132 vs. muse6 MG132	0.14
amiNaa10 MG1 vs. amiNaa10 ctr	0.099							WT ctrl vs. WT MG132	0.999
amiNaa10 ctrl vs. WT ctrl	0.485							WT ctrl vs. amiNaa10 ctrl	1
amiNaa10 ctrl vs. WT MG132	0.458							WT ctrl vs. muse6 ctrl	1
amiNaa10 MG132 vs. muse6 ctrl	0.441							muse6 ctrl vs. WT MG132	0.997
muse6 ctrl vs. amiNaa10 ctrl	0.375							amiNaa10 ctrl vs. WT MG132	0.982
WT MG132 vs. WT ctrl	0.937							muse6 ctrl vs. amiNaa10 ctrl	0.989
OSTLA								OSTLA
One Way Analysis of Variance								One Way Analysis of Variance
The differences in the mean values among the treatment groups are greater than would be expected by chance; there is a statistically significant difference (P = <0,001).								The differences in the mean values among the treatment groups are greater than would be expected by chance; there is a statistically significant difference (P = <0,001).
All Pairwise Multiple Comparison Procedures (Holm-Sidak method):								All Pairwise Multiple Comparison Procedures (Holm-Sidak method):
Overall significance level = 0,05								Overall significance level = 0,05
Comparison	P-value							Comparison	P-value
amiNaa10 MG132 vs. WT ctrl	<0,001							muse6 MG132 vs. WT ctrl	<0,001
amiNaa10 MG132 vs. WT MG132	<0,001							amiNaa10 MG132 vs. WT ctrl	<0,001
muse6 MG132 vs. WT ctrl	<0,001							muse6 MG132 vs. WT MG132	<0,001
muse6 MG132 vs. WT MG132	<0,001							amiNaa10 MG132 vs. WT MG132	<0,001
amiNaa10 MG1 vs. amiNaa10 ctr	<0,001							muse6 MG132 vs. muse6 ctrl	0.002
amiNaa10 MG132 vs. muse6 ctrl	0.001							amiNaa10 MG132 vs. muse6 ctrl	0.001
muse6 ctrl vs. WT ctrl	0.001							muse6 MG132 vs. amiNaa10 ctrl	0.009
muse6 MG132 vs. amiNaa10 ctrl	0.004							amiNaa10 MG1 vs. amiNaa10 ctr	0.009
amiNaa10 ctrl vs. WT ctrl	0.009							amiNaa10 ctrl vs. WT ctrl	0.023
muse6 ctrl vs. WT MG132	0.009							muse6 ctrl vs. WT ctrl	0.162
muse6 MG132 vs. muse6 ctrl	0.023							amiNaa10 ctrl vs. WT MG132	0.232
amiNaa10 ctrl vs. WT MG132	0.053							WT MG132 vs. WT ctrl	0.505
amiNaa10 MG132 vs. muse6 MG132	0.138							amiNaa10 ctrl vs. muse6 ctrl	0.599
WT MG132 vs. WT ctrl	0.388							muse6 ctrl vs. WT MG132	0.569
muse6 ctrl vs. amiNaa10 ctrl	0.258							muse6 MG132 vs. amiNaa10 MG132	0.978
SAT5								SAT5
One Way Analysis of Variance								One Way Analysis of Variance on Ranks
The differences in the mean values among the treatment groups are not great enough to exclude the possibility that the difference is due to random sampling variability; there is not a statistically significant difference (P = 0,077).								The differences in the median values among the treatment groups are not great enough to exclude the possibility that the difference is due to random sampling variability; there is not a statistically significant difference (P = 0,171)
TUBB 4								TUBB 4
One Way Analysis of Variance on Ranks								One Way Analysis of Variance
The differences in the median values among the treatment groups are not great enough to exclude the possibility that the difference is due to random sampling variability; there is not a statistically significant difference (P = 0,547)								The differences in the mean values among the treatment groups are not great enough to exclude the possibility that the difference is due to random sampling variability; there is not a statistically significant difference (P = 0,872).

## Sheet: Fig 3a
35S Incorporation
WT
30	50	70
3643.27	6530.52	12793.2
3319.02	8706.63	13004.4
3216.48	9957.78	15198.4
3471.01	10764.4
amiNaa10 #23
30	50	70
27028.1	52696.4	54957.8
30794.5	36950.4	79297.2
29816.4	39159.7	68497.5
33577.7
amiNaa15 #8
30	50	70
6994.76	16107.4	30293.2
6372.22	21474.7	30793.4
6175.36	24560.6	35988.7
6664.03	26550.2
amiNaa10 #18
30	50	70
8916.31	16575.8	33156.8
8922.47	18133	26654
12779.2	21796.8	39770.2
11396.5	23272.2
amiNaa15 #10
30	50	70
10802.8	17557	35660.2
11572.1	18791	34323.8
7889.67	16422	29560.4
9266.99	23272.2

## Sheet: Fig 3c
S6K-P
Wild typ	amiNaa10	amiNaa15
1.46363	4.02171	3.00693
0.94593	3.66507	2.76478
0.590437	3.107	2.55917
One Way Analysis of Variance
The differences in the mean values among the treatment groups are greater than would be expected by chance; there is a statistically significant difference (P = <0,001).
All Pairwise Multiple Comparison Procedures (Holm-Sidak method):
Overall significance level = 0,05
Comparison	P-value
amiNaa10 vs. Wild typ	<0,001
amiNaa15 vs. Wild typ	0.003
amiNaa10 vs. amiNaa15	0.042
Full blot

[truncated: 30 more sheets: Fig 3d, Fig 3e, Fig 4a, Fig 4b, Fig 4c, Fig 4d, Suppl. Fig. 1, Suppl. Fig. 2ac, Suppl. Fig. 2b, Suppl. Fig. 2d, Suppl. Fig. 2e, Suppl. Fig. 2g, Suppl. Fig. 3b, Suppl. Fig. 3c, Suppl. Fig. 3d, Suppl. Fig. 3e, Suppl. Fig. 4, Suppl. Fig. 5, Suppl. Fig. 6, Suppl. Fig. 7a …]
